# Supplementary material for: Development of a 63K SNP Array for Cotton and High-Density Mapping of Intraspecific and Interspecific Populations of Gossypium spp
Source: G3 (Bethesda). 2015 Apr 22;5(6):1187–209. doi: 10.1534/g3.115.018416 (PMC4478548; doi:10.1534/g3.115.018416)
Supplement: Supporting Information [file supp_g3.115.018416_TableS1.xlsx]

## Sheet: Sheet1
Chip	DevelopmentGroup	GroupName	OtherAlias	Type	MinorAlleleFrequency	CallFrequency	GenTrainScore	InterMap_Pos	InterMap_ADChr	IntraMap_Pos	IntraMap_ADChr	Grai_v221_Chr	Grai_v221_Pos	Garb_v2_Chr	Garb_v2_Pos	IUPACSequence
i00001Gh	UDSA_Set1	SNP0012	N/A	NotSynthesized	N/A	N/A	N/A	N/A	N/A	N/A	N/A	Chr02	57645640	Ca2	71430755	TGCAGAACACAGACAAGGTTTAACACAGATGATTGCTCGAACCGTCAATAAAAYCAAGTAAAA
i00002Gh	UDSA_Set1	SNP0016	N/A	FunctionalMonomorphic	0	1	0.864925	N/A	N/A	N/A	N/A	Chr07	53650797	*	0	TGCAGAATAAGATTGCAAAGGCAATGAATGTCAGTATTTCCGAAGATGAAGYCGAGACTTTAA
i00003Gh	UDSA_Set1	SNP0020	N/A	FunctionalMonomorphic	0	1	0.809258	N/A	N/A	N/A	N/A	Chr06	48898851	Ca6	5354675	TGCAGAATGTMATTTTCTCGATCCCTCGGTCTTTGGCATGTGACTTTCAAGAGAGCAGTAATT
i00004Gh	UDSA_Set1	SNP0022	N/A	FunctionalMonomorphic	0	1	0.612967	N/A	N/A	N/A	N/A	*	0	*	0	TGCAGACAAAAAAATACCTTGACCAGGTCTTCTCCTTATGTACCGTACCACYTGAAAGGCAGC
i00005Gh	UDSA_Set1	SNP0026	N/A	FunctionalMonomorphic	0	0.630623	0.601585	N/A	N/A	N/A	N/A	*	0	Ca4	86362766	TGCAGACCAKGGATTAGTCATCAGTACCACATGAACCATCCGTTTTGAGCCTTTCATTACGGA
i00006Gh	UDSA_Set1	SNP0027	N/A	FunctionalMonomorphic	0	1	0.850803	N/A	N/A	N/A	N/A	Chr07	52099647	*	0	TGCAGACGATCTTTTGCGATTAATTATGTCTACTGGTCTCTGCAAAAAAATATAACAGTRACA
i00007Gh	UDSA_Set1	SNP0036	N/A	Failed	0	N/A	N/A	N/A	N/A	N/A	N/A	*	0	Ca11	120757690	TGCAGATYCAACCGCATGATTGTCAAATTTTCATTACCTTGATAAAAATATTCCCAGCACCAC
i00008Gh	UDSA_Set1	SNP0039	N/A	FunctionalMonomorphic	0	1	0.89249	N/A	N/A	N/A	N/A	Chr10	17037463	Ca9	34169774	TGCAGAYCAAACAGTAAAACCAAAAACTTGATCGATTTCAGTAGCTCAGCTTTTTGACTAAAA
i00009Gh	UDSA_Set1	SNP0049	N/A	FunctionalIntergenomic	0	0.99827	0.781885	N/A	N/A	N/A	N/A	Chr06	42636045	Ca6	109648004	TGCAGATTCATCCATTGCCTCCTTGTTTGCAAGATCAAACTGTCTTCTTCTCCCCCMAAAAAA
i00010Gh	UDSA_Set1	SNP0057	N/A	FunctionalPolymorphic	0.0229068	0.992215	0.456763	N/A	N/A	N/A	N/A	*	0	*	0	TGCAGATTTGACATTGGATGCGAGGACGAAAGCTTCGGCCACGACCATGAYCAGGGGGCGACC
i00011Gh	UDSA_Set1	SNP0064	N/A	FunctionalPolymorphic	0.00684931	0.653979	0.310462	N/A	N/A	N/A	N/A	Chr11	60304173	Ca5	93826566	TGCAGRAGCATCAGGAGTTCTTCCAGCAATGAATGTATGATATCTGGTTTGCTTAAATAACTA
i00012Gh	UDSA_Set1	SNP0070	N/A	FunctionalMonomorphic	0	1	0.754267	N/A	N/A	N/A	N/A	Chr10	8230498	Ca11	27565641	TGCAYCCAAGTTGTGTATTTGAATAGCTTGATACCTACTGATATTGAACATGGTGTTAATGTA
i00013Gh	UDSA_Set1	SNP0073	N/A	FunctionalMonomorphic	0	1	0.823379	N/A	N/A	N/A	N/A	Chr06	50525148	Ca10	32804680	TGCAGCCGTTGCAGCAAACAAGTTTCCTTGATATTTAGAATTTAAAGAAACACTGTRAAGAAA
i00014Gh	UDSA_Set1	SNP0074	N/A	FunctionalMonomorphic	0	1	0.89796	N/A	N/A	N/A	N/A	Chr06	48161501	Ca10	8264491	TGCAGCGCAGAATCTGAAAATCACTCTTGAAAGGAGATATAAAAATGCAATTGTGGATRATTC
i00015Gh	UDSA_Set1	SNP0075	N/A	FunctionalPolymorphic	0.00235479	0.999135	0.880272	N/A	N/A	N/A	N/A	*	0	Ca2	29443235	TGCAGCGTCAGGCACATACAGATCTCTGATTAAACTATATAAAGATAAAGGCTCCARAACCAT
i00016Gh	UDSA_Set1	SNP0076	N/A	FunctionalPolymorphic	0.27186	0.991349	0.50814	N/A	N/A	68.8	9	*	0	Ca2	29443236	TGCAGCGTCAGGCACATACAGATCTCTGATTAAACTATATAAAGATAAAGGCTCCACMACCAT
i00017Gh	UDSA_Set1	SNP0077	N/A	FunctionalPolymorphic	0.0148903	1	0.52037	N/A	N/A	N/A	N/A	*	0	Ca6	24187381	TGCAGCGTGTATGTATCATATATGCGATGGACAAGGAAAAAATAACAGTTAAAARAAAAATCG
i00018Gh	UDSA_Set1	SNP0084	N/A	FunctionalMonomorphic	0	0.102076	0.742502	N/A	N/A	N/A	N/A	Chr05	57452834	Ca13	17263379	TGCAGCTGMATTTTAGATTAGATGTTGGTTTTGGGCATTTGTTGCATGTTTAAAGGTGAAGCA
i00019Gh	UDSA_Set1	SNP0085	N/A	FunctionalMonomorphic	0	0.115917	0.850567	N/A	N/A	N/A	N/A	Chr06	50336069	*	0	TGCAYCTGTTCCTGCCCTTACTGTCTGCAATCGTTGTTTTTGCTGTTGTAGTCATTGTTTCTC
i00020Gh	UDSA_Set1	SNP0092	N/A	FunctionalMonomorphic	0	1	0.924198	N/A	N/A	N/A	N/A	Chr06	47111960	Ca10	7323486	TGCAGCTTTTCATTTGTCAAATTGATGCAAAATTGCTCAAAACTGCATGCAATGAAAATTYCG
i00021Gh	UDSA_Set1	SNP0093	N/A	NotSynthesized	N/A	N/A	N/A	N/A	N/A	N/A	N/A	Chr06	49320090	Ca10	34920463	TGCAGGAAACAATGAGTAAGGGAAATTAAGCACATAGCTATCATGAAGGGGAAAGAAAYCGGA
i00022Gh	UDSA_Set1	SNP0102	N/A	FunctionalMonomorphic	0	1	0.7646	N/A	N/A	N/A	N/A	Chr13	2813653	Ca5	63344433	TGCAGGATACCAATCTTCAAACTGTTGAATCCCATCCATTCCACCTTCATGGTTACAATTTYC
i00023Gh	UDSA_Set1	SNP0107	N/A	FunctionalMonomorphic	0	0.534602	0.774183	N/A	N/A	N/A	N/A	*	0	*	0	TGCAGGGMATTCGTGCTATAAACTTGGGGGACAGTGGTTTTATGGTGGTTCGGGATGGATGTA
i00024Gh	UDSA_Set1	SNP0109	N/A	FunctionalMonomorphic	0	0.928201	0.884397	N/A	N/A	N/A	N/A	Chr05	1834437	*	0	TGCAGGGAMAAAGAGATGTGCATCTGCCTTCCTGTTTGATTCTAACCAATTACCATCATGGAA
i00025Gh	UDSA_Set1	SNP0111	N/A	FunctionalMonomorphic	0	1	0.823414	N/A	N/A	N/A	N/A	Chr04	18349274	Ca11	71690080	TGCAGGGCTACTTTCAGCAGAAATCAAACGCCACTTTTGGAACATTCTATCAKGGGAAATGGA
i00026Gh	UDSA_Set1	SNP0121	N/A	FunctionalMonomorphic	0	1	0.812957	N/A	N/A	N/A	N/A	Chr10	60283758	Ca2	48095309	TGCAGGTGCCGTATTTCGAACTTTGCTTCATTTTCAGTGAATCTTTTGGATCCCACARATATG
i00027Gh	UDSA_Set1	SNP0130	N/A	NotSynthesized	N/A	N/A	N/A	N/A	N/A	N/A	N/A	Chr05	40805539	scaffold254	275445	TGCAGGTTGTATCCACTCATGCAGAAACTGGTTTCGGCCGCCAACGAGTATTGTATTCATAAR
i00028Gh	UDSA_Set1	SNP0134	N/A	FunctionalMonomorphic	0	1	0.79513	N/A	N/A	N/A	N/A	Chr06	49161436	Ca10	34687337	TGCAGTAAATGTTCAAATGAAGCACACTGTTCCACAGCCATTTGCCCTTGCAATTMAAAACTG
i00029Gh	UDSA_Set1	SNP0136	N/A	FunctionalMonomorphic	0	1	0.848679	N/A	N/A	N/A	N/A	*	0	Ca9	27659116	TGCAGTAATATAAATTATTATACAATTGAGGGCAACTCTTTCTCAGGTACAACKGACATAAAT
i00030Gh	UDSA_Set1	SNP0143	N/A	FunctionalMonomorphic	0	0.997405	0.810899	N/A	N/A	N/A	N/A	*	0	Ca5	74003863	TGCAGTCAAATGCTCTACCACTGAGCTATGGACCCCTTTGAGATGTGATTTYCATTCGTCTCT
i00031Gh	UDSA_Set1	SNP0149	N/A	FunctionalMonomorphic	0	0.948962	0.869218	N/A	N/A	N/A	N/A	Chr06	50144367	*	0	TGCAGYCGTATTATCTCTACCCATCACCTCAGCTGTTTCATCGGAACCTTCATTCCCATCTAA
i00032Gh	UDSA_Set1	SNP0160	N/A	FunctionalMonomorphic	0	1	0.80533	N/A	N/A	N/A	N/A	Chr10	60565901	Ca2	48345238	TGCAGKGTTGGGGGATTTGAAGATTGTTATGTGCATGTTTTAGTAAGTGATTTAAGCAAGTTA
i00033Gh	UDSA_Set1	SNP0162	N/A	FunctionalMonomorphic	0	1	0.908037	N/A	N/A	N/A	N/A	Chr06	48961365	Ca6	5284249	TGCAGTTAAGTTACTCGAACTAAATGAGAAAGAAACAGTAACTCAACAAAGYCGATTATATTA
i00034Gh	UDSA_Set1	SNP0172	N/A	FunctionalMonomorphic	0	0.99308	0.661528	N/A	N/A	N/A	N/A	*	0	Ca3	120648604	TGCAGTTCGCCACCTTCGAACTTCATCTCTCAGCTCACTGTTTCCCAGTTCGCTRGCTCATCA
i00035Gh	UDSA_Set1	SNP0183	N/A	Failed	0	N/A	N/A	N/A	N/A	N/A	N/A	*	0	Ca3	79523472	TGCAGTTTGTAGTGAGAGGAGGTCCGTAAAGATGATTGCCCATGTAAGAAAAGTTYCCAAAGC
i00036Gh	UDSA_Set1	SNP0186	N/A	FunctionalMonomorphic	0	0.992215	0.865582	N/A	N/A	N/A	N/A	*	0	Ca3	137375932	TGCAGAAAACATCGTACAACCCAGATCAGTCCCGACCAAAAAAGGCAACAACAACAACAMAAA
i00037Gh	UDSA_Set1	SNP0188	N/A	FunctionalMonomorphic	0	1	0.790075	N/A	N/A	N/A	N/A	Chr06	42562754	Ca6	109592836	TGCAGAAACCGAAACAAGATCGGTATGCTCTGAGGACTTCTCCACAGTGGCTTGYCCCACAGA
i00038Gh	UDSA_Set1	SNP0189	N/A	Failed	0	N/A	N/A	N/A	N/A	N/A	N/A	*	0	*	0	TGCAGAAAGGRACTTTATGTGGTTGGGAGGATTTCGTTCATCTGAACTTATGAAACAGCAAGT
i00039Gh	UDSA_Set1	SNP0194	N/A	FunctionalMonomorphic	0	0.99308	0.82908	N/A	N/A	N/A	N/A	*	0	Ca12	54157364	TGCAGAACCTTTTTTTTTTTTACCTTATTTACTTTGGTTAATGGGAGTTTRATTTTATTAGTT
i00040Gh	UDSA_Set1	SNP0197	N/A	FunctionalMonomorphic	0	1	0.898155	N/A	N/A	N/A	N/A	*	0	Ca6	22582896	TGCAGAACGGTCCTTGTGAGTTTGCCATTGAACATTAACTTTTAAAGTTGGAYCGTGTTTTTG
i00041Gh	UDSA_Set1	SNP0202	N/A	FunctionalMonomorphic	0	1	0.80852	N/A	N/A	N/A	N/A	Chr09	2457483	*	0	TGCAGAAGTCAGTAACATCATGCGTCTCTGGGCTCTCAACCAAGTAACTATCCACGARACCCT
i00042Gh	UDSA_Set1	SNP0203	N/A	FunctionalIntergenomic	0	1	0.583044	N/A	N/A	N/A	N/A	Chr08	7102421	Ca9	27083596	TGCAGAATAACTCAGTTTACAGAAAAGGAAACTTTAGAGGATGCGAGACTAATGCTCAAAYCA
i00043Gh	UDSA_Set1	SNP0209	N/A	FunctionalMonomorphic	0	1	0.865301	N/A	N/A	N/A	N/A	*	0	Ca7	52250416	TGCAGAATGCATTCGAACTGGCTTCGTTTTTCTGGTTCTGGGTACCTTCTGTTCTCTGACYCG
i00044Gh	UDSA_Set1	SNP0218	N/A	Failed	0	N/A	N/A	N/A	N/A	N/A	N/A	*	0	Ca5	45415135	TGCAGACATATAATTATGTAAATAAATGATAATCATAGGGGACAAAAGAAGGGGGAAAAAAAM
i00045Gh	UDSA_Set1	SNP0220	N/A	FunctionalMonomorphic	0	1	0.822026	N/A	N/A	N/A	N/A	Chr10	121406	Ca2	105058201	TGCAGACCTCAAMAGAAGCAGTTTCTTCCACAGTAGTTGCCAGAGGCTCTTCCTTCATAGATG
i00046Gh	UDSA_Set1	SNP0223	N/A	FunctionalMonomorphic	0	1	0.865798	N/A	N/A	N/A	N/A	*	0	Ca5	131100421	TGCAGAGAAAAGTGGGTTTGGTTCAACCCAAACCCTCTAATCCCTTAGTATGGGTTGCAAACR
i00047Gh	UDSA_Set1	SNP0224	N/A	FunctionalMonomorphic	0	0.99308	0.738648	N/A	N/A	N/A	N/A	*	0	*	0	TGCAGAGAAAGGAGAGAGGGAGAGAGGGTTTCAGCCTTTTTTTGCTGGAAAGAYCGAAAAATG
i00048Gh	UDSA_Set1	SNP0226	N/A	FunctionalMonomorphic	0	0.944637	0.764161	N/A	N/A	N/A	N/A	Chr08	3848553	Ca9	97606085	TGCAGAGACAMAAACTTCCTTTCCATCAATGCCATTGCCTTTTGATGATTCAACAGCATTGAA
i00049Gh	UDSA_Set1	SNP0227	N/A	Failed	0	N/A	N/A	N/A	N/A	N/A	N/A	*	0	Ca3	84339263	TGCAGAGACTAYCCCTCGGAGGTACTCCCCGTTATCATTTAGCCAAAGACTGAAAATTGGCAT
i00050Gh	UDSA_Set1	SNP0230	N/A	FunctionalMonomorphic	0	0.991349	0.879307	N/A	N/A	N/A	N/A	*	0	Ca11	54698313	TGCAGAGATGCAGGCTCGGAAACGAGCAAAGCTTAAGGTCGTTGACGTTTGTYCTTGCCATTG
i00051Gh	UDSA_Set1	SNP0236	N/A	FunctionalMonomorphic	0	1	0.864232	N/A	N/A	N/A	N/A	*	0	Ca4	126915981	TGCAGAGGCCGATGCAAAGAAAGCATGAGTGTGATAAATTTACGGTCACATAATARATTATTA
i00052Gh	UDSA_Set1	SNP0237	Scaffold_06_40345845	FunctionalPolymorphic	0.000783699	1	0.274771	N/A	N/A	N/A	N/A	Chr06	40345788	Ca10	74778123	TGCAGAGGGAGTTAAACCCTCAACAACCCCAGAAACTATGCTACCCAACTTGACCATATRATC
i00053Gh	UDSA_Set1	SNP0238	N/A	FunctionalMonomorphic	0	1	0.682282	N/A	N/A	N/A	N/A	*	0	scaffold20272	310	TGCAGKGGTTGGTTTACCCGAGGGATGCGAAACAATAGATAATCTTCCGTCGATGGAGCTCAT
i00054Gh	UDSA_Set1	SNP0240	N/A	FunctionalMonomorphic	0	1	0.919677	N/A	N/A	N/A	N/A	Chr11	1720730	*	0	TGCAGAGTGCACGCTTAGACTATCACAAAGACAAAACTGCCCAAACCCAAAGGCTTTTAYCGA
i00055Gh	UDSA_Set1	SNP0241	N/A	FunctionalMonomorphic	0	1	0.902275	N/A	N/A	N/A	N/A	Chr07	3714610	*	0	TGCAGAGTGTATAAAGCAATTAGAACAGGTTTTTTCTGTACTCTAGAGAGAGAAGRACACGGA
i00056Gh	UDSA_Set1	SNP0242	N/A	NotSynthesized	N/A	N/A	N/A	N/A	N/A	N/A	N/A	Chr11	62263588	Ca12	66931551	TGCAGAGTTTGTGGTCGGGAAATTGGCGATGGGTTCCGTTGATATTCAAARACAAGCAGCTTA
i00057Gh	UDSA_Set1	SNP0250	N/A	FunctionalMonomorphic	0	1	0.446618	N/A	N/A	N/A	N/A	Chr09	49672277	*	0	TGCAGATATGTTATTGATGATCTCCAGCAGCTTACTACTGGTTACTCACTATAAATTTGTTTK
i00058Gh	UDSA_Set1	SNP0251	N/A	FunctionalMonomorphic	0	0.999135	0.54244	N/A	N/A	N/A	N/A	*	0	scaffold2001	53324	TGCAGATRAGTCCCATTTGTTGCTTATCGAAGAGCAGAATTTACAGTCTAGTTTCATTGAAGC
i00059Gh	UDSA_Set1	SNP0257	N/A	FunctionalMonomorphic	0	1	0.833921	N/A	N/A	N/A	N/A	*	0	Ca3	84987393	TGCAGATGCAGAAAAGGGAAACGCAGCAGTTCATGAGTGGTCAAATGAGTCAARACATGCTGG
i00060Gh	UDSA_Set1	SNP0258	N/A	FunctionalMonomorphic	0	0.99308	0.615543	N/A	N/A	N/A	N/A	*	0	Ca4	127643142	TGCAGATGGAAGTCATCGGATTCTATAATTATTGGAACGGTATAAACAAATACGTACATTRAT
i00061Gh	UDSA_Set1	SNP0271	N/A	FunctionalMonomorphic	0	0.995675	0.912371	N/A	N/A	N/A	N/A	*	0	Ca2	93805853	TGCAGATTGAATTGCAAAGCAAACAAACATATTCCACTCCGAATTCTTCTATTRACAGTCAAT
i00062Gh	UDSA_Set1	SNP0278	N/A	FunctionalMonomorphic	0	0.9109	0.892612	N/A	N/A	N/A	N/A	*	0	*	0	TGCAGCAAACAGKGTTAATAGTAAGACAATAAGTGGAGTGGCAGTGCATTCAAACCTGTCTTT
i00063Gh	UDSA_Set1	SNP0286	N/A	FunctionalPolymorphic	0.00159236	1	0.399071	N/A	N/A	N/A	N/A	*	0	*	0	TGCAGRAATGAGGTTAATTTACTGAAAAACACACTTAACCGATTTAAGGCTCTCGATAAAAGT
i00064Gh	UDSA_Set1	SNP0288	N/A	NotSynthesized	N/A	N/A	N/A	N/A	N/A	N/A	N/A	*	0	Ca6	90201944	TGCAGCACCAGRAAATATCCCTCTTGCCATCCCCTCCAAATCTCTCAAAAATCCTCTACAGCC
i00065Gh	UDSA_Set1	SNP0290	N/A	FunctionalMonomorphic	0	1	0.807022	N/A	N/A	N/A	N/A	*	0	Ca10	76227819	TGCAGCAGAGCCGAAAATATCACGTCCACAAACCACCAATTTCCCACTTCCTGRAAACTCGTC
i00066Gh	UDSA_Set1	SNP0291	N/A	FunctionalMonomorphic	0	0.592561	0.860147	N/A	N/A	N/A	N/A	*	0	Ca5	74435765	TGCAGMAGATTCCGATACAGAAGAAAAAAACCAGTTTCCCAGGCTTCAGGGGGATAAAAAAAA
i00067Gh	UDSA_Set1	SNP0298	N/A	FunctionalMonomorphic	0	1	0.77314	N/A	N/A	N/A	N/A	Chr07	5389068	Ca3	56299355	TGCAYCATCGAGCTCATCCCCAAATACCCGCTGAATCCCGTAAACTAGTTACCACGGTGATCC
i00068Gh	UDSA_Set1	SNP0304	N/A	FunctionalMonomorphic	0	1	0.81114	N/A	N/A	N/A	N/A	Chr09	18759734	Ca7	90360118	TGCAGCCYCCTTGTTTTTCTTGTTTAATTCATTTTGTAGGTGACATTCCTTGTGTTCTGAAAC
i00069Gh	UDSA_Set1	SNP0306	N/A	FunctionalMonomorphic	0	0.104671	0.818833	N/A	N/A	N/A	N/A	*	0	Ca7	42339135	TGCAGYCGTTATCACCCGAATTATTCCTTATCAGACCTTTAGCCGAGTGGTCGTTGCCAGCAT
i00070Gh	UDSA_Set1	SNP0314	N/A	FunctionalMonomorphic	0	1	0.83698	N/A	N/A	N/A	N/A	Chr11	2782914	Ca8	90086572	TGCAGCTACTAAAGCCATTGAACCTTCAGCCATGCTTGCTAAACAAAGCCATGYCTGCTTTCT
i00071Gh	UDSA_Set1	SNP0323	N/A	FunctionalMonomorphic	0	1	0.914651	N/A	N/A	N/A	N/A	Chr10	21751780	Ca11	5036819	TGCAGCTCCTGTTGAAAGTGGCTTTATGAACAATAAATAAAAAGTAATGARAACATACTTTGT
i00072Gh	UDSA_Set1	SNP0324	N/A	FunctionalMonomorphic	0	1	0.832097	N/A	N/A	N/A	N/A	Chr09	49208003	*	0	TGCAGCTCTTACTGCTTATGATTTCACCAGTTTTCAACTTGTATGGTACTRAGTCTTCGAGGA
i00073Gh	UDSA_Set1	SNP0329	N/A	Failed	0	N/A	N/A	N/A	N/A	N/A	N/A	Chr04	56984200	*	0	TGCAGCTGGMAACTGAGCAGAAGCTTTAAGCTGGTCTCCAATCGCCGCCGTATTCCGCTGTGC
i00074Gh	UDSA_Set1	SNP0332	N/A	FunctionalMonomorphic	0	1	0.736028	N/A	N/A	N/A	N/A	*	0	*	0	TGCAGCTTCAATAGCAGAGTAAGGTGCACAAATACTCCAACTGATGACGGYCCATATCTACGC
i00075Gh	UDSA_Set1	SNP0337	N/A	FunctionalMonomorphic	0	1	0.834892	N/A	N/A	N/A	N/A	Chr10	15766972	*	0	TGCAGCTTTGCAGGGTAATCCAGGTCTTCATCAAATGGTACATAATTTGCAATCTGTYCAAGA
i00076Gh	UDSA_Set1	SNP0338	N/A	FunctionalMonomorphic	0	0.108996	0.925313	N/A	N/A	N/A	N/A	Chr10	10904396	Ca11	4122035	TGCAGCTTTTYCTGTCCTCTCATCTGCAACCCTCTGGATAGCGAAACAAGCAACAATTTACAA
i00077Gh	UDSA_Set1	SNP0348	N/A	NotSynthesized	N/A	N/A	N/A	N/A	N/A	N/A	N/A	Chr08	54208216	Ca8	30752019	TGCAGGACAGACTTCTAGCTCTGATGAGTCAGAGAAGAATATTGTAAACCAKGCCATTGCTCC
i00078Gh	UDSA_Set1	SNP0353	N/A	NotSynthesized	N/A	N/A	N/A	N/A	N/A	N/A	N/A	Chr07	6712592	Ca2	114424017	TGCAGGAGAAMAAACAGGGAGTTAAAAGGCTTCCGTAGTAAGTTTCCAGATTTATCGAATAGC
i00079Gh	UDSA_Set1	SNP0357	N/A	FunctionalMonomorphic	0	0.942041	0.890388	N/A	N/A	N/A	N/A	*	0	Ca4	68439139	TGCAGGCAARATTCCTGAAAGACCATTGTTCTCAAGGATTCTACACAAATTTTTTTCAATAAA
i00080Gh	UDSA_Set1	SNP0361	N/A	FunctionalMonomorphic	0	1	0.787039	N/A	N/A	N/A	N/A	Chr10	1651231	Ca11	31645853	TGCAGGCAATGATGGACCAGATGTAGAGACTTTAAACAACGGAATACCTTGGGTCATAACCGY
i00081Gh	UDSA_Set1	SNP0363	N/A	FunctionalMonomorphic	0	1	0.77033	N/A	N/A	N/A	N/A	Chr05	59232352	Ca13	10050524	TGCAGGCACAGGGAGGAGCACCACCACACCTTCAGCCAATTTGCACTTTCCAACRACTAGAAG
i00082Gh	UDSA_Set1	SNP0365	N/A	FunctionalMonomorphic	0	0.105536	0.821274	N/A	N/A	N/A	N/A	*	0	Ca9	30700640	TGCAGGCATYCGTTAAAAGAATCGAAGGTGACGAAAGTGGCCACAAGCATTGCACTGGTCAAT
i00083Gh	UDSA_Set1	SNP0368	SNP0367	FunctionalMonomorphic	0	1	0.771016	N/A	N/A	N/A	N/A	*	0	*	0	TGCAGGCCTACTTAAACAGATGTTTGGTTCAAGGGAATACCCTATTACGGGTGTATTCTATMA
i00084Gh	UDSA_Set1	SNP0370	N/A	FunctionalMonomorphic	0	0.117647	0.773343	N/A	N/A	N/A	N/A	*	0	*	0	TGCAGGCGGCAGMAAGGTTGTGATGCAGAAAGCTGGTGTAATGTACCCAAAATGGTTAATGAG
i00085Gh	UDSA_Set1	SNP0377	N/A	FunctionalMonomorphic	0	1	0.868099	N/A	N/A	N/A	N/A	Chr07	11375653	*	0	TGCAGGGTCTCCAGCTGGTTCACCATCAGATTCTTCTGATGATACACCCGAGGGTGCRATTAC
i00086Gh	UDSA_Set1	SNP0378	N/A	NotSynthesized	N/A	N/A	N/A	N/A	N/A	N/A	N/A	Chr03	3577218	*	0	TGCAGGTAAKGTAATAAAATCCACCAAAACAGAACAGAACAAAACCAGCTGAAAAATTTTTGG
i00087Gh	UDSA_Set1	SNP0379	N/A	FunctionalMonomorphic	0	0.99827	0.897668	N/A	N/A	N/A	N/A	*	0	*	0	TGCAGGTAAGTGTAAAAACGATTTTCTAGTTCACTTCAATGCTTAATATARAGTAATTCATTA
i00088Gh	UDSA_Set1	SNP0382	N/A	FunctionalMonomorphic	0	0.99827	0.853743	N/A	N/A	N/A	N/A	*	0	Ca3	85200155	TGCAGGTATACCTGATTTCCTTTGTAATGTTATTATGTCTGTCATCTCTGGTTCTTCRATACA
i00089Gh	UDSA_Set1	SNP0385	N/A	FunctionalMonomorphic	0	0.997405	0.766218	N/A	N/A	N/A	N/A	Chr01	41898043	Ca1	16607644	TGCAGGTMAAAAATCCAAGAAGAGAAGCTTGCTAATTGCTGGTGTCGGATGTGCGGCTGGTTT
i00090Gh	UDSA_Set1	SNP0388	N/A	FunctionalMonomorphic	0	1	0.816118	N/A	N/A	N/A	N/A	*	0	Ca8	28794767	TGCAGGTGAGCTTTTGAAACATCCTTTCTTTGAGAGTTACAATGGTACTTRAGAGTTTCTTGC
i00091Gh	UDSA_Set1	SNP0390	N/A	Failed	0	N/A	N/A	N/A	N/A	N/A	N/A	Chr10	17025871	*	0	TGCAGGTTCAYCCGTTGAGAAAGTCAAACCATTCTCGTTTTCCAACCCTGTCGAATTGTTCAA
i00092Gh	UDSA_Set1	SNP0391	N/A	FunctionalMonomorphic	0	1	0.80852	N/A	N/A	N/A	N/A	Chr09	6819259	Ca8	66059466	TGCAGGTTCATTCAATGCTTGGGCCCCATTGGCTTTGGTTTCAGATGATTTCRACTCTAAAGT
i00093Gh	UDSA_Set1	SNP0403	N/A	FunctionalMonomorphic	0	1	0.772591	N/A	N/A	N/A	N/A	Chr09	48248142	Ca4	70751138	TGCAGTAAGAAACGATCAAATCGAATCAGACATGTATAATGCATTTCCCTAGTGCTAATGCYC
i00094Gh	UDSA_Set1	SNP0405	N/A	FunctionalIntergenomic	0	1	0.725539	N/A	N/A	N/A	N/A	*	0	*	0	TGCAGTAAGACTYCGGTATTCTACCTCAGCAGTAGACCGAGCAACAACCTGTTGTTTCTTCAT
i00095Gh	UDSA_Set1	SNP0406	N/A	FunctionalPolymorphic	0.0032	0.99654	0.682208	N/A	N/A	N/A	N/A	*	0	*	0	TGCAGTAAGACTTCGGTATTCTACCTCAGCAGTAGACCGAGCAACAACCTGTTGTTTCTTRAT
i00096Gh	UDSA_Set1	SNP0407	N/A	FunctionalMonomorphic	0	1	0.913904	N/A	N/A	N/A	N/A	*	0	Ca10	75758481	TGCAGTAATTAGAACTTCTGTATCTGCTGATCGCATCAGAAAAAGTTAAAMAAATAATCAGTT
i00097Gh	UDSA_Set1	SNP0413	N/A	FunctionalMonomorphic	0	1	0.893381	N/A	N/A	N/A	N/A	Chr07	9037333	Ca3	136632990	TGCAGTATGCGTCTGTGTTGCTCTACTATTTAAGAGCTGTCCTGAAGTTCTGTATGKGTTCCG
i00098Gh	UDSA_Set1	SNP0416	N/A	FunctionalMonomorphic	0	1	0.688037	N/A	N/A	N/A	N/A	Chr08	3780975	Ca9	97491944	TGCAGTCAYCGAGGAGGAAGAGACTCCTTGGCCTCCTAAAGATCCCGAGGCTCTCAAAACAAT
i00099Gh	UDSA_Set1	SNP0418	N/A	FunctionalMonomorphic	0	0.946367	0.872669	N/A	N/A	N/A	N/A	*	0	*	0	TGCAGTCATRAAATCAAGGCCCACAATCGGTTCCTCGATGATGGGCTCTAAAGCTCTGAACAG
i00100Gh	UDSA_Set1	SNP0419	N/A	Failed	0	N/A	N/A	N/A	N/A	N/A	N/A	Chr06	44568423	*	0	TGCAGTCCYCCTTGCTGTGTGGGTGCCTTTTAGGGATCTAAAAGTGGCTGTGATATGGGGAAA
i00101Gh	UDSA_Set1	SNP0426	N/A	FunctionalMonomorphic	0	0.99827	0.844324	N/A	N/A	N/A	N/A	Chr10	2105233	Ca11	31030436	TGCAGTCTAAACTGGAACCTCTTTTGAAAGGTCTGTATCTATTGCCTTCTCTTRATTTCACAA
i00102Gh	UDSA_Set1	SNP0432	N/A	FunctionalMonomorphic	0	0.91263	0.840027	N/A	N/A	N/A	N/A	*	0	Ca7	19241131	TGCAGTGAGAARACAGAAATTGTACGGAAATTGTTTGTTTATTCATGCATAGAAATTTGCTTG
i00103Gh	UDSA_Set1	SNP0445	N/A	FunctionalMonomorphic	0	1	0.782881	N/A	N/A	N/A	N/A	Chr11	2112921	*	0	TGCAGTGTCATTTACCTCGAGGATCCTTCTATCTAATGGTATAACCAAGAGCAGATCCACRAC
i00104Gh	UDSA_Set1	SNP0446	N/A	Failed	0	N/A	N/A	N/A	N/A	N/A	N/A	*	0	Ca2	21302549	TGCAGTGTGAGTMAAACATATGTGGGCTCCATGTAGGTAAATAATTGTTCCTATAGTGCCATG
i00105Gh	UDSA_Set1	SNP0451	N/A	Failed	0	N/A	N/A	N/A	N/A	N/A	N/A	Chr06	34525051	Ca6	32575919	TGCAGTRAGGTTCAAATGGATGCTTAACTCTAACACAAATGGAATCCAAGTCTCCACAATGCT
i00106Gh	UDSA_Set1	SNP0453	N/A	FunctionalMonomorphic	0	0.99827	0.787741	N/A	N/A	N/A	N/A	*	0	*	0	TGCAGTTATTTTTTAAGGTAAATATTAAATCATGGCAACATGGTCCCGTACGTAAGAMAGGCA
i00107Gh	UDSA_Set1	SNP0459	N/A	FunctionalMonomorphic	0	1	0.892605	N/A	N/A	N/A	N/A	*	0	Ca7	35691154	TGCAGTTCTAGGTATGCGATCCTCTTGCCTTGTGGCGATTCTATTAAGTTTGGTYCCATATGC
i00108Gh	UDSA_Set1	SNP0460	N/A	FunctionalPolymorphic	0.0529226	0.99308	0.714634	125.76	8	N/A	N/A	*	0	Ca7	20200345	TGCAGTTCTCAAATAGTTAGAAGCAGTGCAGGATTCATGTGATCCAAAAAAAAAAAMAAATGT
i00109Gh	UDSA_Set1	SNP0461	N/A	FunctionalMonomorphic	0	0.99308	0.814476	N/A	N/A	N/A	N/A	*	0	*	0	TGCAGTTCTCAAATAGTTAGAAGCAGTGCAGGATTCATGTGATCCAAAAAAAAAMAAATGTTT
i00110Gh	UDSA_Set1	SNP0462	N/A	FunctionalIntergenomic	0	0.999135	0.744057	N/A	N/A	N/A	N/A	*	0	*	0	TGCAGTTCTCAAATAGTTAGAAGCAGTGCAGGATTCATGTGATCCAAAAAAAAMACATGTTTG
i00111Gh	UDSA_Set1	SNP0465	N/A	FunctionalMonomorphic	0	1	0.922562	N/A	N/A	N/A	N/A	Chr02	60215184	*	0	TGCAGTTCTTTRATTGAAGTTTAGCCACTAGTTGCCAAGCAGGTTAAGCCACCAAAGGGTCAT
i00112Gh	UDSA_Set1	SNP0471	N/A	FunctionalMonomorphic	0	1	0.78702	N/A	N/A	N/A	N/A	*	0	Ca7	52170292	TGCAGTTGTTTCCAATTGCCTCTTTTCTTGGCCAACTTTGTGTATATGAACATATGCAMAGTG
i00113Gh	Ashrafi_RNA_Seq	Gh_M_000019_Class_I	N/A	FunctionalPolymorphic	0.31292	0.937716	0.783455	N/A	N/A	99.6	22	Chr12	33699279	Ca13	48532230	CACAAGACAACAAAACACTATAACAGATTCTGACCATGCTCTCCTACCTTCTTGACCTGTAAGTCCATTTCCACAAGCTCGACCGAAAAAAAAGACGCTTYCGAACTTTTTTATCTCATTTCTTTTGTATCTTTGTGTTGTGTACATAAAAATTTGCAGAAATGAAGTGTAAAAACATTATACTTATCATTGATTTCTGCC
i00114Gh	Ashrafi_RNA_Seq	Gh_M_000022_Class_I	N/A	FunctionalPolymorphic	0.292197	0.991349	0.498468	N/A	N/A	26.2	6	*	0	Ca11	55091453	TAACTATGAACCAAAATAAAGGAGCCGGTTTCTGTACATACAGAAGCTCGAGTTTGCCGATCAATGAGCTCTGCCCGGTTCCGAAAAAAAGAGACAATCCMTGTAGATGTGCCAGTGCCAGAGCTAGAGCCAGAGACTAGTGAATATTTGGTTAATCCTTAGAGCACAAGTAGAAAGTCATGCTTGAATTTCTCTGTTAAA
i00115Gh	Ashrafi_RNA_Seq	Gh_M_000024_Class_I	N/A	FunctionalPolymorphic	0.1752	0.986159	0.8439	60.91	8	73.5	8	*	0	Ca7	35957975	AATGGGCCGAGCTGCATGCGTTGGAGGAAAGCATTAGTTTCGCACAGACAAAAAACTGGACTAAGCTGGTTTTCGAATCTGATTGCGTGGGTTTGATAAAYAGGCTCAATAAAACAAAAGTTGACTTTTCCACTATGGGTCATCGCATCAAGGATATTCTCAATATACTGAAACAGTATTGTAATTTTGATTTTAGTTTCG
i00116Gh	Ashrafi_RNA_Seq	Gh_M_000046_Class_I	Scaffold_10_62129166	NotSynthesized	N/A	N/A	N/A	N/A	N/A	N/A	N/A	Chr10	62129166	Ca4	14406036	ACACATCGTTTCCCAAAACAGAGACTCCGCTGTAAGCCGGACCGTATAGTTCCTCGTAAGCTGCGGCGATTTCGTCTTCCGTTTCTTCTGGACCCTCGTCRAAAGACGGCGGTGGGGTGAATCCTTCTGGTGGTGTTGGTGGGTCGAAAACGATGTCTTCTTCGGGGTTGACGTCGTCGAAAAAGGAAGTGTCGATGTCGG
i00117Gh	Ashrafi_RNA_Seq	Gh_M_000089_Class_I	Scaffold_08_52137467	FunctionalPolymorphic	0.2352	0.987889	0.284611	N/A	N/A	111.6	26	Chr08	52137467	Ca9	74303326	GTGCGAGGAATAATAGCGAAGGGAACTATATAGGCTGCAAGAATAGACCAGATTGCCATAAATTTTAGGCCAGTTTGGATCAAAGATGTGGTTTTGTCTGRGTTTCGGTAGCATAGTTTGGAGATGCTGGGGCGTGCTAGATGTGTCATCGCTAATATTCCAAGGAAAATAATCGATTGGACTATTATAACCGGCATCTCA
i00118Gh	Ashrafi_RNA_Seq	Gh_M_000093_Class_I	N/A	FunctionalPolymorphic	0.316294	0.987024	0.921535	61.11	10	N/A	N/A	*	0	Ca1	61859925	GCCACATTGAATTTTTTTTATATGGAGTGAATCTCATAATTTTTGTTTTCTTAATTTTTTTTTAAGGAATGAAATATGGATCACGTGAATGTTGATATAARATGCTTGAAAGAAGGGGAATGGAGACATGAGTGATACTAATTTGTAGATAAAGATTATATTACGTAGTCGCATAAAGCGGCATAGTACACAACGCATAAC
i00119Gh	Ashrafi_RNA_Seq	Gh_M_000096_Class_I	Gh_M_013735_Class_I	FunctionalPolymorphic	0.190909	0.927336	0.155052	N/A	N/A	N/A	N/A	Chr09	28444859	Ca6	47039494	TCGCCGCCGCTACTAGGAGGTGAATCAACCAGTAAATCGGCCAAGAAATCATCATCGGAGACAGGTTGAGTCTCAACCCTATGATCAAAATTATCATCCTYCATCAAAACCTTCTCGATCTCCCCGATCCACGAAGACACCGCCGGTTCTTCATCGGAATTCTGGGTCGAACAAGGTTGAGGAGGAGGTTCCGTTACCGGT
i00120Gh	Ashrafi_RNA_Seq	Gh_M_000098_Class_I	N/A	FunctionalPolymorphic	0.468051	0.988754	0.316463	1.28	25	1.1	25	Chr10	61539338	Ca4	13785450	TGCTACTACCCCTCTCAGATTGTGTGTTGAATTCAGTCGCCATGATTGAGTGAAGATTCTCATTTTTCGACTGTTCAACATAAAGCCCTCCTGATGGAGARTCTGATGCTTCTGGTAGAACTCCTCTCTTGTGAGGTCTCCATATGGGCAGCTTTCATTAGCTTCGTGAATTGGGTGAATCATTTGGTTTAGACTGAAAAA
i00121Gh	Ashrafi_RNA_Seq	Gh_M_000099_Class_I	N/A	FunctionalPolymorphic	0.37619	0.991349	0.351677	117.62	13	N/A	N/A	Chr13	54164358	Ca5	83550918	ACATCACAACATTGGGTCCACTCGTCCTCCCCTTCTCCGAACAACTCTTCTTCTTCGCCACCCTTATTTGGCGCCATTTCTTCGGCGGCGATAAATCCAARACCTCCCTATCACCGTCGTCGAAGCCATACATCCCCGACTACAAGCTCGCCTTCGAACACTTCTGCGTCCACGCCGCAAGCAAGACGGTGCTAGACGAGC
i00122Gh	Ashrafi_RNA_Seq	Gh_M_000109_Class_I	N/A	Failed	0	N/A	N/A	N/A	N/A	N/A	N/A	*	0	Ca9	56879216	GGAATCTAAACTGAACTCATTTCTAGCAAACCGAGCAAGAACCTGAGACTTACCCACGGCAGAATCACCGATTAAAACTACCTTGAAAACGTAGTCAATCKTCTGGTTTGGATCACAATACCCTCCCCCACTAGCCATTTTTCTCTTCTAATTCTAACTTTTTGAAGTTGTTTTTTTTCTTTCAGTAGCTTTGTATGTGCC
i00123Gh	Ashrafi_RNA_Seq	Gh_M_000120_Class_I	Scaffold_06_43131760	FunctionalPolymorphic	0.439123	0.980104	0.672732	N/A	N/A	75.9	23	Chr06	43131561	*	0	TCCACATCCACTGGGTGTATCGAATTGTTTGAGCTCTTTGAACTGGCCCTCATTGGGATTTGGGGTGAAGGGTCGGTAGCCATGGCAGCTGAAACCGAGARAAAACAGAGATTGATTAAGCCCAAATCAAAATTTTAAAACAACTCAGATGAATGATTTTATCAGCCAAATTAGTCAATGAAACGTGACAGATTAAAAAAG
i00124Gh	Ashrafi_RNA_Seq	Gh_M_000122_Class_I	N/A	FunctionalPolymorphic	0.151108	0.993945	0.492695	118.78	18	107.7	18	Chr13	56976023	*	0	AAAAAATGGATTACTTTTATGGACCAGGGAGGAACCATCTCTTCGTTCCGGGTCCGGTTAACATACCGGAACCCGTTATTCGAGCCATGAACCGGAATAAYGAGGATTACCGTTCCCCGGCTATTCCGGCAATGACAAAAACCCTTCTCGAAGATGTTAAGAAGATATTCAAGACTACGACCGGGACTCCTTTTATGATCC
i00125Gh	Ashrafi_RNA_Seq	Gh_M_000143_Class_I	GH_TBh017P19f482	FunctionalPolymorphic	0.3064	0.985294	0.210474	127.68	22	N/A	N/A	*	0	*	0	AAACAGTTCTTAGCAAAAAATGGGGTATATAGGATCACATGGTGTACAAGCTTTGAAAAGATACAAATACAGTGGTGTGGATCACTCTTACCTTGCAAAAYATGTATTACAACCCTTTTGGAGCCGTTTTGTTAACTTCTTCCCTCTTTGGATGCCACCAAACATGATAACACTTATGGGATTTATGTTCTTGGTTACCTC
i00126Gh	Ashrafi_RNA_Seq	Gh_M_000150_Class_I	Gh_M_007258_Class_I	FunctionalPolymorphic	0.477528	0.975778	0.245357	N/A	N/A	N/A	N/A	*	0	*	0	GGAAGTGTATGGAATGAAGGGATCTGCAAATAAGTAGTTCTTAACCAACAACTGAGCCTGGTTTTGGTAAGACTTTATAGCCATCACTGTCTGTTTAGGCRTTTCTCTCATATTGGAACCTCAAGATCACCTTAGCAACATGGGTGTCTCCTCTTAGTCTCCTCCCTCCGTAAGGTTTAATCAGTGTGGGAAGAGTATTTT
i00127Gh	Ashrafi_RNA_Seq	Gh_M_000169_Class_I	Scaffold_09_6077178	FunctionalPolymorphic	0.227848	0.99308	0.312581	N/A	N/A	N/A	N/A	Chr09	6077178	Ca6	70867083	CCACGTAATAATTCTGCATCTGAAAACTCCCCAATACTACAGCTGGTCCGCTATGCCCCACTACAGCCTTTCCTCCACCGACATCGCCATCTGTCACCACMGTCAAGCACGCCACCCCTTCTCCAACCACCGCAAAATAATTCTCCAGCGGCAGTGCTATCTCAGCGCCGCCTTTAAAATGCAACCTCAACTCGGGTAACT
i00128Gh	Ashrafi_RNA_Seq	Gh_M_000179_Class_I	Scaffold_13_47102006	NotSynthesized	N/A	N/A	N/A	N/A	N/A	N/A	N/A	Chr13	47101806	*	0	CATTGTGCCAAAGGATACGACAAAAGGCTTTTGAATGGTGGAGCTGCTACAAGATGATGTTAGTTTTACATGCGACTACTTAGCCTTCTTAAGGAGGATARAAGTCTGAAACTTTGCGTCGTCCCTAATGAAGCTCCACCACAGGCAGGTAAGTGGAATAGTTGTGGCATGCCATATAGCATGGGCATCAAAGAATCCTTG
i00129Gh	Ashrafi_RNA_Seq	Gh_M_000184_Class_I	N/A	FunctionalIntergenomic	0	1	0.770733	N/A	N/A	N/A	N/A	Chr02	54515454	Ca12	8763487	TAAGATTGGTTAGCCCACCAGGCCCAGGGGCAGGGCCACTACCGCTGCACTGACTTTGGCAACCAGGAACTGTGCAGTAGTTAGCAGTACTGCCACACCARCCAAATTGGCTACAACATAGACCACCGGGGCAAAGAGCACCGCCTGCTTGCCTTCCACACTGCTCAGCTGATCCTATGACTACATAGGATAAGAACAAAA
i00130Gh	Ashrafi_RNA_Seq	Gh_M_000191_Class_I	N/A	NotSynthesized	N/A	N/A	N/A	N/A	N/A	N/A	N/A	*	0	Ca5	70652098	AATAGATCTCTGTGATAAGACTGGTTTGGCCCTTCCGGTTTGTTTGATTCGTCTCCCAGCCGAGTTAAAGGTCAAGATCCTGGAGTTGTTGCCCGGTGCCRATATCGCGAAGATGGAATGTGTTTGCTCCGAGATGCGATACCTGGCTTCGAACAATGATCTGTGGAAGCAGAAATTTAAAGAAGAGTTTGGGTGTACGTC
i00131Gh	Ashrafi_RNA_Seq	Gh_M_000196_Class_I	N/A	FunctionalPolymorphic	0.303318	0.995675	0.368981	N/A	N/A	47.8	14	*	0	*	0	AATTCGATGTGGTCTTTGATGCCATTGGACAATGTGATAGGGCTGTGAAGGCAGTGAAAGAAGGCGGCAGCGTCGTGGCCTTAACCGGTGCTGTCACACCRCCCGGTTTTAGGTTTGTTGTTACTTCTAAGGGAGAGGTTCTCAAGAAGCTAAATCCGTATTTAGAAAGTGGGAAAGTGAAACCGGTTGTTGATCCCCGGG
i00132Gh	Ashrafi_RNA_Seq	Gh_M_000198_Class_I	Scaffold_02_1077612	FunctionalPolymorphic	0.293651	0.991349	0.413468	140.47	1	N/A	N/A	Chr02	1077612	Ca4	38114159	ACAATCTCACATTCACACATAACATTATAACAATAGACCAAAGATCATGACAGCAATAAGTAAAACAAGCAACAATCATAAAGAGACTGGTGATAAGAACYAAATCATCAATCAACAAGCTTCATATTATGCGACTGGAGGGCGAAGAACGTGATCCTGTGATGTATCGACTGCAGCAGGTGGCATGAATTGCCACATGGC
i00133Gh	Ashrafi_RNA_Seq	Gh_M_000204_Class_I	N/A	FunctionalPolymorphic	0.418006	0.984429	0.567357	112.12	23	N/A	N/A	Chr06	48355577	*	0	AAAAGGGTCATGATGAACAAGACAAGCATTACGTAGTTCACATGAATGCCTTCTACAACCAGAAACATACAAAGAAGACAAGTCTCCTGTTTCCCGGAACRATGGGAGGATATGGCAATCACCTAAGATGTGTAACAACTGAGTTATGATTTTGGCACAATCATCCCCCAAACACCTAGTTATCCCTAAGGAAGTCCCTAT
i00134Gh	Ashrafi_RNA_Seq	Gh_M_000212_Class_I	N/A	FunctionalPolymorphic	0.303344	0.991349	0.365912	75.01	4	51.9	4	Chr12	31241091	Ca2	129831423	GGAAAAAGCTTGCAATTCCCATTACCATAATCAATCTCTCCTGCTTCTTCTTCCACTGTTCCTTTCATTGCTTGTTGCAGGTCTGGCATATCCAACCCAARATGAGCAATCCCAAATCATATCGAGATTCCAACAATACCTTCAAATCAACACAACCCAACCTTCCCCAGACTATCAAAGCTCGACCCAGTTCCTTCTATC
i00135Gh	Ashrafi_RNA_Seq	Gh_M_000213_Class_I	Gh_M_014226_Class_I	FunctionalPolymorphic	0.205556	0.991349	0.418525	N/A	N/A	51.9	4	*	0	*	0	TTTTCAAGGATATGAATGTTGAAATAGTGCTTGATGAAGGATTACCTTCTACCGACGAGAATTATAGGCTATTCTATGCGGAGACGGCTCCATGGTGGCTRGTGATAAAGAGCAACGGTGCCCCTGGACATGGGGCAAAGCTCTATGACAATAGTGCAATGGAGAACCTTTTGAAGAGCATTGAGAGCATAAGTAGGTTCC
i00136Gh	Ashrafi_RNA_Seq	Gh_M_000220_Class_I	N/A	FunctionalPolymorphic	0.281949	0.988754	0.375075	N/A	N/A	N/A	N/A	Chr07	4929873	Ca3	54810870	CTGCTTCCAATGAATCTTCAACATTTTGGTTAGAAGACAATTCAGGGGAACCTGATGGATTCCCACCATTATCGTCCGTGATTCCTTGGTCTGCAACAACMACAGCTCCACCAACCGTGGAGTCATTAGTATCATCCTGTCCCGTTTCCTTTGATTCCACATCTGTTGAGAGTTCGGACACTACAGTGGTATCAGCAGCAG
i00137Gh	Ashrafi_RNA_Seq	Gh_M_000230_Class_I	N/A	FunctionalPolymorphic	0.275362	0.990484	0.732855	41.22	23	27.1	23	*	0	*	0	AACCCCACAACTAATTCTCCCCCCTAATATTATATATCAACCCCGTTAATTGTCCCTTCTTTTCATAATCATCCCCATAAATTAAAGCACAGCATTTTAGYTTCTTTTTATTTTTCACAACAGAGTAGAAAACATTTCAAAGCCCCCATACCTAATATTCCCCTAATATTTTTATATCAACCCCCTGATTTGCCTTCCTTT
i00138Gh	Ashrafi_RNA_Seq	Gh_M_000232_Class_I	N/A	FunctionalPolymorphic	0.448166	0.988754	0.475563	N/A	N/A	176.1	21	*	0	*	0	TTGTCGATCATACTCCAGGTGAAGGTGAGTCATCTTTTGAGTGGCACAAACGGAGAAGCGGTAACCCTTTCAACAAGTCTTCTCAAACCGAGTGTTCATCRGTGTTTGTCGAACCCTTACGGTGGATGACAGCTGTTGAAGAAGGCGCTATTGAAGGGAAGTTGTCGTGCGCTCATTGTGATGCTCGCTTAGGTTATTTCA
i00139Gh	Ashrafi_RNA_Seq	Gh_M_000238_Class_I	N/A	FunctionalPolymorphic	0.148649	0.992215	0.464654	110.84	23	102.7	23	Chr06	48232842	Ca10	8323386	CTTCTTTTTTGAATCAACTGTTAAGCAAGCCCTCCCACAACCAGTATGATGATCACTAAACCATCAACAACTCCCACCACAATCAACACCCATTTTTCCAMACTAGTTTCCTTGTGATCGTATCGTGCTCCTTTTGGAACCTTAACCATATAACTCGTTCCGGTTCCCGTTTCAACCTGTTTAATGCCTGCAACCAGCCTG
i00140Gh	Ashrafi_RNA_Seq	Gh_M_000248_Class_I	N/A	FunctionalPolymorphic	0.190476	0.989619	0.464112	62.56	19	N/A	N/A	*	0	*	0	GAACATGCATCGTTAGGACAAAAATACTTTAAAAAATGAACAGTCAGTATTTAAGATTTACACATTCATTAGTGTTGTAATTTTAACATGACATAAAATAYGACAGAGCGAGCATTGTCTTGACGATGAGCAACAACCAACCAAACACCAACGAATTTATTCATTAGTGTTGTAATTTTAACATGACATAAAATACGACAG
i00141Gh	Ashrafi_RNA_Seq	Gh_M_000249_Class_I	Scaffold_09_28438381	FunctionalPolymorphic	0.200632	0.99481	0.297655	62.56	19	N/A	N/A	Chr09	28438381	*	0	CCAACGAATTTATTCATTAGTGTTGTAATTTTAACATGACATAAAATACGACAGAACGAGCATTGTCTCGACGATGAGCAACAACCAACCAAACACCAACRAATTAAACATAGGTGTCTATCAACGATTTCCTCATCTCATCTACGATAGCAGTAGGTTGTGCTTCTCTCAGCTTAAAGACACTCTCGATGACAGAAAGTT
i00142Gh	Ashrafi_RNA_Seq	Gh_M_000250_Class_I	N/A	FunctionalPolymorphic	0.240476	0.992215	0.264905	76.96	24	N/A	N/A	Chr04	17701517	Ca7	32376667	CCAACGTGAATGGAGGCCCAAGTCACTTGTAACATTTTCGGCAGAGTATGATTCAAAGGCCATAAATGCATCCCCTAAGATGGGGCTTGCCCTTGCTCTCRAGCCTTGACGGGAAGGTCTCATTTTGGATTCCATATTTTTAAATTTTGATTTGACCTTTTCCCCGAACCCTTGGGAGAGTTGTTATTCACCCAGATTATT
i00143Gh	Ashrafi_RNA_Seq	Gh_M_000273_Class_I	N/A	FunctionalMonomorphic	0	1	0.821796	N/A	N/A	N/A	N/A	Chr13	8103390	*	0	GCTTTGTTTTTACGAGCGGGCATGGGTTTCGTAAACCCATCAAGAATAGGTCTCTTGATGCCTGCAGTTGAAAGTGCTTGCAAATCAGGCTTCAAGCTCCRCTTTGACGCTGCCGGCCACAGCGATGACAAACTACTACTACCGATATTGCTGCTGTTTTCCTGATGATCGTGCAAACAAGATGTGCTCGATGATTTCCTC
i00144Gh	Ashrafi_RNA_Seq	Gh_M_000275_Class_I	N/A	FunctionalPolymorphic	0.438511	0.980104	0.512902	112.58	16	N/A	N/A	Chr01	3273768	Ca1	49621646	ATTCTCCTCAGGCTCAGGGTGTATCTTATTCCCAATCTTAACTACCAGCATAGAATAAACACCAACATATAACCAAACACGCCCTTTCTTTCTTCCCCACYATGACCAACCCAATATCTGCAGCTGACAACTGAAATGAAGGGAGCCCTTTTTGCCTATATCTTGCAATTGCACCCCTAACCTTCCTTTTTCCCTTTTCTA
i00145Gh	Ashrafi_RNA_Seq	Gh_M_000276_Class_I	N/A	FunctionalPolymorphic	0.475475	0.99481	0.289054	1.28	25	1.1	25	Chr10	61566245	Ca4	13814031	GATATTCCAGATGAAGGATTAAATTGCTCTCCCATGAAAACTGACTGCGATTGTTGATAGGAGGCATTTATGCTCGAATCTAGTATCTGGTGTGGAAGTAMCATCTCCGGTTTAGCAAATGCTCCAGCCATGCTCACCCGTTGCTTCTTCTTCAACATCTCCCCTTTAGGACTCCCTGCTGGAGAACCCACATGGCAACCA
i00146Gh	Ashrafi_RNA_Seq	Gh_M_000287_Class_I	N/A	FunctionalMonomorphic	0	1	0.918588	N/A	N/A	N/A	N/A	*	0	*	0	CTCTCTTCTCTACTTGTTCTCAGACTTTCATGCCAAGAGTTACTCCACCAATGCCAAGGTCTTCAAGGGTAACTAATAATTAATTAAACCAACTTTTTTTKTTTTCCATTTCGTTTCCATTGTTACATGTAGTAATTGTTTCAGAGTGATTCCGTTCAAGCTCATGAATCTGGTATAGAATCTTAATTGTGAAAGCTGGTA
i00147Gh	Ashrafi_RNA_Seq	Gh_M_000296_Class_I	N/A	FunctionalPolymorphic	0.425361	0.974913	0.45871	81.66	24	N/A	N/A	Chr04	8199655	*	0	AACTAAGGAATWTAGAAATTTAGCGTCAATCAACAACAACAAAAAAACAAACCCCTCGAAGAAAAGTTCAAGAACAGATAAGATCCGATGTCATATTTTCMTGGGTATGGACCCAAATACAGCCACTAAGCTTCACTCGAATTTACAAAACTACCCCTATGTTGACCACCCTCTCTTCTCTCATTTCTTTCCCCTCCTCGA
i00148Gh	Ashrafi_RNA_Seq	Gh_M_000302_Class_I	N/A	FunctionalPolymorphic	0.414422	0.993945	0.355873	41.63	16	N/A	N/A	Chr01	35514976	Ca12	56783774	TTTACAACTGGCACGGATCTGGCATGAGCGTTATGGAAATGAGCCACCGTGGTAAGGATTTCCGTTCTATTATCGAAAAAGCCGAGGCCGATCTCCGTTCYCTTCTCAACATCCCTGAAAACTACGCCGTTTTGTTCCTCCAAGGTGGAGCCACCACCCAGTTCGCTGCTGTCCCTTTGAATCTCTGTGCCCCAGGTGACT
i00149Gh	Ashrafi_RNA_Seq	Gh_M_000306_Class_I	N/A	FunctionalPolymorphic	0.00940439	0.999135	0.576614	N/A	N/A	N/A	N/A	Chr10	5483534	Ca11	46477361	TGCTAAGCAAACCAACTAGTAAAAAGAGAAAATCATCCATAATACAAGTTTCCAGGCACTAATGCAGCCAAACTAGAGAGAAAAAAATAAAAGGGGCTAAYCTCGGTGCCATCAGAGAGTTCTTTAGCTAAAATAGGTATCTCATATTGGTATGCCTTCTCCCACTCAGGACTGCTGGTAATATCCCTCATCTAATGGATA
i00150Gh	Ashrafi_RNA_Seq	Gh_M_000308_Class_I	N/A	NotSynthesized	N/A	N/A	N/A	N/A	N/A	N/A	N/A	*	0	Ca4	101423047	AAGTTCCTTCAGGAGTTTTGGGTTTTCTTATGTTTTTTTATCTTTATGCTTTTGAGATGTTTTCTTTCATAAGTATGAACTAAACCCCCTAAATACCTAARGGGAATGAAACCTAAGACAGATCGTGTTATTATTATCTGAATTGTATGATAAATATTTGACTTGTTCTTAATTATGTGTTCTTAATTCTTGTTTTGTATT
i00151Gh	Ashrafi_RNA_Seq	Gh_M_000310_Class_I	Scaffold_09_69380823	FunctionalPolymorphic	0.144674	0.991349	0.476712	N/A	N/A	N/A	N/A	Chr09	69380623	Ca6	26455335	AATATCTTCCGCACTTAAAGAACAAGAGAAGGAAGGCACCAGATCGGGAGCTAATCTATATGTAATATGCAGAAGAGGTAATGATTCTCAAAGGGCCGTCRATTACCTCCGAAACAAGGGATTCGATTTAGCTAAGGATATTGTCGGGGGCTTGGAGTCATGGGCCAATGATGTTGATCCCAATTTTCCTATGTATTAAGT
i00152Gh	Ashrafi_RNA_Seq	Gh_M_000332_Class_I	N/A	FunctionalPolymorphic	0.227918	0.99481	0.352532	N/A	N/A	N/A	N/A	*	0	*	0	CGGCTTCCTTGGTGTCGGAGGCAACGACCGTATCTTCTTCTTTACCGTCACTTTTACTTTCTCCAACACTCAACTTGTCGAGGAGATCAGCAGTGACTGTRGCGTCTTTATTTTCCTCTTTCTTTCCCTGACTTTCAGCAACATCTTGAACTGTCTCCATGAAGGTCTTACAATTCTCAACAGAAGCAAATCTGATACAGA
i00153Gh	Ashrafi_RNA_Seq	Gh_M_000347_Class_I	N/A	FunctionalPolymorphic	0.4248	0.988754	0.396717	N/A	N/A	58.2	12	Chr08	10066681	*	0	AAGAAAGTGAAGTGGGAAATTTTATTTTCATCTATTACTGATACCCGAGTATATAATAGACCACAAGCATCAAATGTGGGAAACATGACATACATTACTCRCTAGAAAATAAATAGAAACGGGTATCACCACAAAAAAAAAGTAGAAATGAAATAAAATTAACACAACATAGTGGAAGACGAAACAGTGCTAACACAATAA
i00154Gh	Ashrafi_RNA_Seq	Gh_M_000348_Class_I	N/A	FunctionalPolymorphic	0.452614	0.974048	0.247702	55.3	12	58.2	12	*	0	*	0	TATACATCTCAGCAAATGTGATGGGCTCCTCAAGGATTGGTTTATCTCCCTCTCTGATCTTCAATGGATACACTGTGGCATCGGGTGCTGGATTTTGGAAYGTGGCTATTGACAATCTGCTGCAGTCTGAGTTCACCACTGCTTGGTGATCAGCATTCTTGAACCTCCCATTGCTCAGATAATGGCCATGGTCTCCAAGGT
i00155Gh	Ashrafi_RNA_Seq	Gh_M_000369_Class_I	N/A	FunctionalPolymorphic	0.242599	0.980104	0.902651	85.62	23	N/A	N/A	*	0	*	0	ATTCAACACGATCACATCAGACTCTTCAAATTAACTCAAATAGCTGGTAATCACTGATCCAAGCAGACCTTATTCTCTTTCACATACATGGTGCCAACTGYCAATTTCATCTTCACTTCTGGGCTGAGAATATCCTCTTATAAATTTCCACTATTTCTTTTGGATCACTTTTCTTTGTCTGCTTATAGGCATCGATCTTGT
i00156Gh	Ashrafi_RNA_Seq	Gh_M_000380_Class_I	Gh_M_012511_Class_I	FunctionalPolymorphic	0.455929	0.985294	0.285141	94.93	5	76.9	5	Chr09	24500889	Ca6	10501229	GGTTCCTACATTTACAAGCCAAACCAAGACCACGCCTCCGACTTGCCTCATCCATTGCCTCTTCCACAGCCTTGACAAAAGTCCTCGAGTTTGTCTGCTGYGATTTCTCCATAAAATGACGATCAAAAGGGACAAGCTCAGCTGGGTCGAACCATCCATAACTACTATCCCCAAAGAACGCAACTAACACATGTCCCTCTC
i00157Gh	Ashrafi_RNA_Seq	Gh_M_000381_Class_I	Scaffold_05_109906	FunctionalPolymorphic	0.398885	0.990484	0.248693	N/A	N/A	N/A	N/A	Chr05	109706	Ca13	26307115	TGCCCCTTTGGTTTAGTGATGATGCATTTGAAACCTGAATTTGATGCTGGCCCCATGAAGGTATTGATCCTCTTCTTCCAATTAGTGGCTTGCCTAACCAKAAGACAAGAACAACACCAATAATACCAGCAATGGGAGCAGCAGCACGGAAAAGCCAGTCTCTACCAATCTCCCTGGAAGAGCTACCGATGGTAGGATCCA
i00158Gh	Ashrafi_RNA_Seq	Gh_M_000382_Class_I	Scaffold_05_109762	FunctionalPolymorphic	0.419586	0.991349	0.645133	N/A	N/A	N/A	N/A	Chr05	109562	Ca13	26307259	CACGGAAAAGCCAGTCTCTACCAATCTCCCTGGAAGAGCTACCGATGGTAGGATCCACATGTGGCACATCATGTGATTGATGTGGACCAAATTCACAAGCKTCATCTGCATCAGCTTCATCAGAGTTCTCAGAGGAACTGTCCTCACTTGCATTTTGCTGCTGGATTTCATGCATCCTCATCCTACTATTCATATGTTGTT
i00159Gh	Ashrafi_RNA_Seq	Gh_M_000388_Class_I	N/A	FunctionalPolymorphic	0.113238	0.999135	0.826799	118.31	19	N/A	N/A	Chr09	25036843	*	0	TCGGAATTGACCTTGAAACTCTTACTCCCCACCCCCTCAGAAAAAACCAAAAGAAGAAAAAAAGGGAATTGAACTACTTAACTCTGTTACACAAGTCCAAYCATCCAATGCCAATAAGGATATATTTGTTGATGGAAATCGCCAAGATTTCTAATTTTCATTTATGCGGCCAGAGATCCAGAATTCACCTTCCTTTGCTCA
i00160Gh	Ashrafi_RNA_Seq	Gh_M_000393_Class_I	GH_TBh105F04f313	FunctionalPolymorphic	0.36349	0.981834	0.327718	N/A	N/A	55.7	13	Chr13	45500749	Ca5	111919153	AAACAAGATAATAGTAAGCCAAAGCTATAAGTATCAGCACCACAACCGCAGCAGGAGCCGCCCATATCCAGTAGTTGGTCGACTTCTTACGTTTCAGGACRGGTCTAGGAAGTGACTCCCGTGCTCTACTTCGATTCTTGTACCTTACTGTATTCTCCTTCTGAACTTTATTCTTCACCGGAACGGGGGCAGGAACAGGTT
i00161Gh	Ashrafi_RNA_Seq	Gh_M_000394_Class_I	GH_TBb117D13f28	FunctionalPolymorphic	0.36767	0.993945	0.432889	92	13	55.7	13	Chr13	45500199	Ca5	111919703	TCATCAACTTCCTTGACTGCAGTAGTGTCCTTTTGCAACATGCCCAATCCAGAGATCTCTTTCTCTTCCACAATACCATTCTCGGGAGACGATTTTGAAAYTTTTGCTTTGCTCTCAACATCTTTCTGGACCTTTTTTGGAGGTTTACTATCTGGTTCGGGAGAGGGTTTGGCTTCTTCCTTTGGTTGTCGGATGCTAGGT
i00162Gh	Ashrafi_RNA_Seq	Gh_M_000395_Class_I	N/A	FunctionalPolymorphic	0.374404	0.991349	0.281685	92	13	55.7	13	Chr13	45500090	Ca5	111919812	TGCTCTCAACATCTTTCTGGACCTTTTTTGGAGGTTTACTATCTGGTTCGGGAGAGGGTTTGGCTTCTTCCTTTGGTTGTCGGATGCTAGGTTTTGGAATYGTTACAGTTTCAGAAGGCACCGGTGTCTCTTGTACAACCAGTGGTTTCTCATCAGGATTCCTGATCCGACCATCCCGACTTAATTGCCGCTGATCCAGGG
i00163Gh	Ashrafi_RNA_Seq	Gh_M_000400_Class_I	Scaffold_05_1244352	FunctionalPolymorphic	0.438095	0.991349	0.306867	N/A	N/A	102.7	2	*	0	Ca13	25175729	TCGAAATACTACTCCGAACCCCTCTTGTCAACTCCACCGCGACCCCCATTTCCTCCACCAACATCTTCGAATTGTAAGCTTGTTCGGCTGCCAATGGCCAMCCTATGATTTTCACACCTTGACTCAAGCTTTCCATCGTTGAATTCCACCCGCAATGACTCAAAAATGCCCCGGTTGATCTATGCGACAATATTTCAAGTT
i00164Gh	Ashrafi_RNA_Seq	Gh_M_000402_Class_I	N/A	NotSynthesized	N/A	N/A	N/A	N/A	N/A	N/A	N/A	*	0	*	0	CATCTTTACCGTCGAATAGCTTCTTCAACCGACGGTGCTTTGCAAGGGCCCAATTTGTCATGATAGAGGTAGCAACCACAAGGAATACGTAGCCAGCAACRGTCTGTGTAGCGATATTGAAACCCAACCATTGGTAAATCTCTGTTGTGTAGTTCGCGCAAGTCACAATGTTGAACAGAAACCCACGAGGAATTTGATACC
i00165Gh	Ashrafi_RNA_Seq	Gh_M_000407_Class_I	Scaffold_09_25884597	FunctionalPolymorphic	0.0596546	0.99654	0.524831	106.32	19	N/A	N/A	*	0	*	0	ATACATGTACCGCCTGATTGCGGATTATTACTCTGCCGATGATCTTGTACTGGAACGAAGAACTACTTCAGGAAATTAAGTTTACAGTGCCAAGTTATACMGATTGTTTCTATGTGGAGAAGATATGAATTCAAGTCGGAGAGTATGAAAACTAACTGCACTGAGCAATACCATTTCTGGAGGGAACTTCATTATATATCA
i00166Gh	Ashrafi_RNA_Seq	Gh_M_000420_Class_I	N/A	FunctionalPolymorphic	0.345048	0.986159	0.391652	N/A	N/A	N/A	N/A	Chr01	31393370	Ca6	27848624	TCTTCTCAAATCCAGGCTTTTGATTCTTATTCTTCCTCTTCCTTGCATTCACACCTGAATGATAATCCCCAATGCTCAACACACTAAGTGTACAATTCTCRGATCTATTAATCACAAACCGCCTATAATCCTTATAAAAAGCAGCTGTCTTCCCTTCCTTAGGCCTAAACCGCCAGGCCATATCACAAGTATTCTCCTCAG
i00167Gh	Ashrafi_RNA_Seq	Gh_M_000422_Class_I	Gh_M_013549_Class_I	FunctionalPolymorphic	0.370429	0.992215	0.285751	110.84	23	101.1	23	*	0	*	0	CAAGCTCAGAGTGCTCTTTCTTGTTTAGAGATTGAATATCTGAAAGTTCTAACAGATCATCAACAGCCCATGGAGATGAAAAGCTCGAGTGTTGTTGATGYGCAGGCATTTTCATTGAAGTCTGAGGTGCACTCTTGTTGGGTGGCTCCAACACATTGTTTTCAGTGTTTTTATTGCAACTCGAACTTAAGGCAACTCGGA
i00168Gh	Ashrafi_RNA_Seq	Gh_M_000423_Class_I	N/A	FunctionalPolymorphic	0.479903	0.985294	0.644784	58.28	16	57.9	16	Chr01	21019203	*	0	TTCGTATTTGTCCTATCTCGCCTATTAACACATGACAATTCGGCGATACACCTCACCTTTTCAGCTTTTACTCTAAAAATAACAGGTAGCTAACAGGATTYTTCAATAACAAAGAAACTTGACACACTGCTTTTGTTTACCTTCACTTCAAGCCACTATCATCAAATATTATGTTGTGAGGTTCAAGCTTTCAGATTGCAC
i00169Gh	Ashrafi_RNA_Seq	Gh_M_000443_Class_I	Mus_001377_Class_II	FunctionalPolymorphic	0.162205	0.997405	0.394951	28.65	21	N/A	N/A	*	0	*	0	TATAAAAAATAAAATAAAACGAAAGCCAATTTTAGATGATTCTCATGTCGTGTATGTTCCAAGTATATGGTCTACTAACGGAGTAATTACCGGAGGAATGKTAAATTTAACAGTAGGACCTAATTCCAACCCTCACCATAAAATAACAAMMAAACATTTGCATATTCCCATTACAAACATAACACCCTTACTGCAAGCCTC
i00170Gh	Ashrafi_RNA_Seq	Gh_M_000449_Class_I	N/A	FunctionalPolymorphic	0.4	0.99308	0.326534	N/A	N/A	166.7	21	*	0	*	0	TAATCTCATTTCCCCCCCTAAAATTCAATCTCCATTCTCATCTCTGTTTACTTTCTCAATCATCTCAGCAAAAAGATATGGATACTTTCCTATTCACTTCYGAATCCGTCAACGAAGGCCATCCCGACAAGATATGCGACCAGGTTTCTGATGCCATCCTCGATGCTTGCTTAGAACAGGACCCGGAAAGCAAAGTAGCTT
i00171Gh	Ashrafi_RNA_Seq	Gh_M_000450_Class_I	N/A	FunctionalPolymorphic	0.402669	0.999135	0.257061	N/A	N/A	166.7	21	Chr07	60550133	Ca3	129472613	GGGATACTTGTAGAGGTATCGGGTTCACATCCGCAGATGTTGGCCTTGATGCTGATAAATGCAATGTTCTAGTTAATATCGAGCAACAGAGCCCCGATATYGCTCAAGGAGTTCACGGTCACCTCACGAAGAAACCCGAGGAAATTGGGGCCGGTGACCAAGGTCACATGTTCGGTTATGCCACTGATGAAACTCCTGAGT
i00172Gh	Ashrafi_RNA_Seq	Gh_M_000453_Class_I	N/A	FunctionalPolymorphic	0.339457	0.987889	0.62763	N/A	N/A	166.7	21	Chr07	60549481	*	0	GCAAGCAGCAAAGAGTGTTGTGGCTTCAGGGCTTGCCCGTCGTTGTATCGTGCAAGTATCTTATGCAATCGGTGTTCCCGAACCATTGTCGGTTTTCGTCRACACGTATAAGACTGGCAAGATCTCGGATAAGGATATTTTGGAACTAATCAATAAGAATTTTGATTTTAGGCCAGGAATGATCTCGATCAATCTTGACTT
i00173Gh	Ashrafi_RNA_Seq	Gh_M_000457_Class_I	N/A	FunctionalPolymorphic	0.354864	0.987889	0.923875	157.8	8	120.8	8	*	0	*	0	CTGTATTTCACTGAGATTTTAATGAGCAAACAAATACATTAAATACAACAAAATGGATTCGTATACAGAAATTGGCACGCGACAACACGGAAAATAAACCMAAAAAATAAAAATAATAATTATTTCTTGACTTGAGTTCTGGAAAATTTCATCTGTTTTACCAAATATTACGTCTTCTTTGCCTTTTTTAAATATTTCTTA
i00174Gh	Ashrafi_RNA_Seq	Gh_M_000459_Class_I	Scaffold_03_40723961	FunctionalPolymorphic	0.38212	0.991349	0.330027	101.93	3	N/A	N/A	Chr03	40723961	Ca4	79426080	GGCGATACTCAGGGAGGAGACGGCCGGACCTGAAACGAACGCCGCATGCGTTACAAAGGGTTTTTGGGCCCATTGGTCCTTCTCGCCATTGTGGGGTTTTYGTAACTTCGCAGTGCAAGCATTTCCTAACTTCGATAGGCTGTCGGGAGGGGGATTTCTTCATCTCGCTGAAATCCGAAAGCCATGTCAGGTTCATTTTCT
i00175Gh	Ashrafi_RNA_Seq	Gh_M_000460_Class_I	Gh_M_009586_Class_I	FunctionalPolymorphic	0.3312	0.986159	0.412834	N/A	N/A	3.3	19	*	0	*	0	AAGCTTTTAGCATTGCTGAATTCACCCGTGCAATGAAGACCTTCTGACTCACTAACCTAACTAATAAAGCTACCTGTGATAATAACTCCCCATCAGCCAAYGATTCAAGCAATTGAACGGCTGTGATTGCACCTGCAACAGCACCAAGTCCAGCCCCATTGAACAATCCAGTTTCAGTCGTTTGGCCTTTCATTGCTCCTA
i00176Gh	Ashrafi_RNA_Seq	Gh_M_000466_Class_I	Scaffold_09_3997665	FunctionalPolymorphic	0.480769	0.987024	0.301177	185.95	5	194.9	5	*	0	*	0	TAATCTTTTTCTACCATTGTTGCCATAATACACAAACCATCACTAATCCATGTTATTAGATTAACAAAGCATCCGGAGTGTTCAGTGTTTCCTTCACGATKTTGCAGTACATGGACAACTCAAGAGAACCCCAGGCATAATAATCAACCTAATCTCGCTTCTCTTTGCAATACCTCTTCAGCAAACTTTATCAAAATAGTT
i00177Gh	Ashrafi_RNA_Seq	Gh_M_000467_Class_I	Contig23308bb_406	FunctionalPolymorphic	0.228209	0.993945	0.458031	N/A	N/A	N/A	N/A	*	0	*	0	CTTCGAAACCCCTTAAGAAGAGCCTAGACCATCCATGGTATCCAACATTAATGAGGTTATCAACGGTAGGAGATCTAAGGGTTTCTTTCCTTGAAGAGACYAGAAAGATTTTCATCCCTCTATCTTTAATGTCATGGAAGAGCTTGAATGTGTGGTCGAGAGCTGGTGCCTTGCTCTCTTCCATCCATGCCTCCAAAGAAG
i00178Gh	Ashrafi_RNA_Seq	Gh_M_000487_Class_I	N/A	FunctionalPolymorphic	0.45946	0.992215	0.392193	48.93	3	49.1	3	*	0	Ca13	17594577	AACAGGTCTAAAGCCTATATACCAAAGGAAGGGCTGGAAAAACACGCATCTTTATGGGATTACTCCCGGAGATCTGGTGGAGAATACGTTGAGATAGAGAKCGAAAGAGAGAGGGGGGTGGTTTGGTGTTGGAGTAGTGTGTTTTTTGGGATGTGAATGAGCTGGCCAAGTGACACAATTAAACAAATGTCGTGGGGTGAA
i00179Gh	Ashrafi_RNA_Seq	Gh_M_000494_Class_I	N/A	FunctionalPolymorphic	0.229365	0.99308	0.402747	144.51	5	N/A	N/A	*	0	*	0	ACACAACGATTATACCCCAATATGCCAATGGATAAACCACAAATACTAATTAACAATATTCAGAAGCACAATAATAAAATGTATTTATCACCCAATGCAGRGGAAGGATCGCATTCACTCACTGCAGCTTTTCTTCTATCTTCTCTTTTCAGGAAAAATTATGGTGCCAAGAGGAAACGTTTTCAGTAACCGAGCTGCAAA
i00180Gh	Ashrafi_RNA_Seq	Gh_M_000495_Class_I	N/A	Failed	0	N/A	N/A	N/A	N/A	N/A	N/A	*	0	Ca6	15878766	TTTTCAGGAAAAATTATGGTGCCAAGAGGAAACGTTTTCAGTAACCGAGCTGCAAACGGCAATCTAATCCAACTGGAAACTAATGGTGGTGATGGTTCTCMACTGGTGGTGATCCGTCTATAGAAGAAAACCTCTGGAGGTGATGAGGCAAAAAAGGAGGAGAATTGGACTGAAGGGTCCCCCTGTTGAAACCAGCAATGC
i00181Gh	Ashrafi_RNA_Seq	Gh_M_000496_Class_I	GH_TBh075J21r510	FunctionalPolymorphic	0.493661	0.992215	0.503539	N/A	N/A	N/A	N/A	Chr09	11756857	Ca6	15879534	GGTAATTATTCGGATCGCCATCTAATTCTACTTCAGCCGAATCAAACCCTTGTTCAGTTCCATCATCACTCAATTGCTTTGGGGTATCGGGAAATGAAGTRTTAAGTGAAGGAAGCTCCGCAATTGCATCAGCAGCTTCTTTAATCAGCCACTCTATTGCTTTACTAGGCTGATCATAGCCCAACCGGTCTTGTAGATCAT
i00182Gh	Ashrafi_RNA_Seq	Gh_M_000504_Class_I	N/A	FunctionalPolymorphic	0.324519	0.987889	0.301509	N/A	N/A	N/A	N/A	*	0	*	0	ACTCATCCCAAAACGACCCAGAACAGAGTTGCCCAATTCTTTTAGCTTTCCAATCATCTCCTCTTTCATCTTGTCTCTTTTCTCTGCAGCCAATGGTTCCRATCGACGAATGGCCTTCCTAGCATGGTCATTAGCAGGATCCAATTCCAATATCTTCTTCATATCAGCAATAGCTTCTTCAAAATGTTCAAGCTTTTCATG
i00183Gh	Ashrafi_RNA_Seq	Gh_M_000515_Class_I	Scaffold_12_6543106	FunctionalPolymorphic	0.480769	0.983564	0.473831	N/A	N/A	N/A	N/A	Chr12	6543106	Ca2	118094199	CATTTTTATCAGATTCCAACAACATATTTTCTGTCTCCATCTTGATCACATACAGGGTTTTCTCTTCAAGTGCGTCGTTATTGCGTACCTTTTGTTCATCRGGAGGTTGCTCTGATTCAGCCTTTTCAACTTTGTTCTGATTCTTCTTTAGAGGCACAACTTTTAAGTTTAGGTTCTTCCTTGCAGTTAGACTTGTAGCTC
i00184Gh	Ashrafi_RNA_Seq	Gh_M_000516_Class_I	N/A	FunctionalPolymorphic	0.457396	0.985294	0.243084	36.34	5	N/A	N/A	Chr12	6543498	Ca2	118093807	GTACTAAGTGCTTTAGAAAAGTTTTTGTCATTAGGTTTCGATGAGACTTCTTTCGAAGAGACTCCTACTTTCTTAGAGGATGTTGATCCACCCTTCTGCAYGACTTTCGAGGCATCGGATGAGTGGGATTTCAAATTGGGTGAAGATCTGAGCTTTGCAATTGATGTCTTTTTTTCCTCCAACAGTACTTCATCATTCCTA
i00185Gh	Ashrafi_RNA_Seq	Gh_M_000518_Class_I	N/A	FunctionalPolymorphic	0.113815	0.997405	0.404212	N/A	N/A	N/A	N/A	*	0	Ca8	49588081	ACAAACAAAACAACAAAAGCAAAAAATAGAAGGAAAAAACTTCTTGAAACTGCATATTGAAAGAAAAGCTCACGTATTCAGCTCAGCTACAAATACTTAGYGCTTCTTCTTGCTTGCTTTCAAACCACTGGATTTTGATGGGGTAACCATCAGGTAGATGAATAGACCCACAATTGATATCACAGAGACTTGAGATCCATA
i00186Gh	Ashrafi_RNA_Seq	Gh_M_000519_Class_I	Scaffold_09_13827911	FunctionalPolymorphic	0.447536	0.991349	0.401959	140.24	5	139.9	5	Chr09	13827911	Ca6	20166148	TGAATTCAATGCAAAACAATGATACATTTTCAAACAGATATATTTTTATTATCCTCCTCATCGAGTGGTAACAAAAGGAATGAGTAACAAAATACAGAATRCTACAGTAGTTGCACTTATTTGGCTGCCGTGGAAAGTGTTGAATTTTAACCTTTCAGCTGCACCACTTACTTCCGTTGAGTTTAAAACCGTTCTCGTCTT
i00187Gh	Ashrafi_RNA_Seq	Gh_M_000521_Class_I	N/A	FunctionalPolymorphic	0.479936	0.986159	0.473926	N/A	N/A	4.4	13	*	0	Ca5	73888999	CCCTAAAACAATTATGAATTTTAAAACATAAGAACAGCCCATGAATATATGAATGTTGTCATCACCAAAATAGCTTAATCAAAAAGGACATTCCAACACGYGAACTTCAAGAAGCAAGGGCTTTCTAGTTAATCCGGTGAATAATGGCGGCAGCTTCAATGTGTGAAAATATTCATCATAAAGGGCATGAAGTAGCATGAG
i00188Gh	Ashrafi_RNA_Seq	Gh_M_000545_Class_I	N/A	FunctionalPolymorphic	0.464927	0.984429	0.64331	23.25	18	14.8	18	Chr13	2183151	*	0	TGCACCCTTGGCAACACTGAGGACACTAAGCCAGAAATCCAGAACAAGGGTTGGTTATATCTATGAAGTTCTAAGGAGCAGATTACTTGAACAAAAAATCRATCCGTGAGGGAATTTTGGTGCAAATAAATATATTTTCAGAACTGAAAACATCTTCTAACTGCCAAAATATAAACCTAATTGTTTAGTACATGGAAAGAC
i00189Gh	Ashrafi_RNA_Seq	Gh_M_000578_Class_I	N/A	FunctionalPolymorphic	0.329889	0.991349	0.275373	N/A	N/A	51.4	15	Chr02	57720524	Ca2	71243926	CAGTCTTTCAATTTCTCCTTTTTCCTTTGCTTTTACTGAGCATTTGAGAATGGAATGGCTGGCCAACAGGCGTAGCATTCGATCAAGTAGCACCGGTGCGYCAGGATTCTTGGAGGGAAGGGCACTCGCAATCTGGGAAGGCGACAGAAACGCGCCATCACCAGCGGCTGAGATTGTGTCAATTATGTTCAGCTCCAAGGC
i00190Gh	Ashrafi_RNA_Seq	Gh_M_000605_Class_I	N/A	FunctionalIntergenomic	0	0.999135	0.731264	N/A	N/A	N/A	N/A	*	0	*	0	TAAATAATAGTCCTTTTTTCTTCTGAGAAACATTTCAAAATCACTTTGCTAAAGCCTAAAAAATGGGAGGAGGCATAGCAGAAGATAACGGATATAGGGARAAATGAGATGATATAATATGCATCAGATTCAGCTTCCCAAATGAAAAAGTGTTTATCCTCTTTCTCCTTTTCCAGTTCAACAAATTAAGCTTCAGCCTCC
i00191Gh	Ashrafi_RNA_Seq	Gh_M_000606_Class_I	N/A	FunctionalMonomorphic	0	1	0.624737	N/A	N/A	N/A	N/A	*	0	Ca3	79570836	TAGTTGGAGTACGATATGTGCTGCGGTTTTTAGTGAGAGGAGGTCCGTAAAGATGATTGCCCATGTAAGAAAAGTTTCCAAAGCTTTGAAGCTGAGTGCTYGTTGGGATTTGTCCTGTCAAGTTGTTGTAGGAGACATTGAAGTGATTTAAGAAATTCAAATTGGAAAAACTTGAAGGGATTTCACCATTCAATTGATTCA
i00192Gh	Ashrafi_RNA_Seq	Gh_M_000616_Class_I	N/A	FunctionalPolymorphic	0.469745	0.991349	0.812729	N/A	N/A	N/A	N/A	Chr06	34141029	*	0	ATTTTCATTCACCCCCACATCCTCTACCTCAGCGTTACACTTTCCAGCAGCCTCTTGGACGCTTTTCTCTTTCACCTCTGCCTCGGGAACAGGGATTGTTYGATTCAAATTCTCTTTCTCTACATCCCCATTAGCTTCCGATGACATAGTTTCTGGCTTTTCTATAGGGGCATCAATACAACTAGCTGCTACAGGTTTCTC
i00193Gh	Ashrafi_RNA_Seq	Gh_M_000617_Class_I	N/A	FunctionalPolymorphic	0.379528	0.997405	0.292602	175.31	19	121.3	19	Chr09	9893137	Ca6	48600089	TCAAAGGAGAAGTTTGACTGGCTTGGTGCGTCACCGGATGGTCTTCTTGGTTGCTTTCCTGGAGGTGGCATCCTGGAAGTGAAGTGTCCTTACAACAAAGRCAAACCCGAAACTGCTCTGCCATGGTCAACCATGCCATTCTATTACATGCCTCAGGTTCAGGGTCAAATGGAGATAATGGACCGAGAATGGGTTGATTTG
i00194Gh	Ashrafi_RNA_Seq	Gh_M_000619_Class_I	N/A	FunctionalPolymorphic	0.285024	0.977509	0.186366	38.08	20	32.3	20	Chr11	54735799	Ca8	14870492	AGTTCTTACTCCCTTGCAAGCCAGCAACAATATTAGGAAGATCAAACACAGTGCACTCCATGAGTGGAAATGTATCAGCAATGGCCTTGGCCGTAGTTCCYGTGCCACCCCCAACATCTACAAGGGAGTCCAATCCCTCAAATGCCCCTTTACACTTGTCAACTAGAACACTAGTAACCAATTGAGAATCACTAGCTAAGC
i00195Gh	Ashrafi_RNA_Seq	Gh_M_000624_Class_I	Scaffold_03_1129305,Gh_M_009498_Class_I	FunctionalPolymorphic	0.317886	0.988754	0.923075	9.44	17	13.1	17	Chr03	1129105	Ca1	135718900	TCATCACTAGAACTGCCATCAAATGACACATCGTGGACGGCCCTAGAAGAGGAACATGGCAAAGGCGAAGTGCGAATACTTTTAATCCTTGGACCAAAAGRAGGATTATATTTGGAATTTCTCGACATTGTGGGAGAAACATAGTGTCCACAAACAAAGAGGGGTTGTTCTTGCTTTCTCAAAACCATACCAGCTTTTTGG
i00196Gh	Ashrafi_RNA_Seq	Gh_M_000633_Class_I	Scaffold_09_69503138	FunctionalPolymorphic	0.208134	0.990484	0.49502	5.98	19	N/A	N/A	*	0	*	0	AAAATATAGATGAATCTTAACATRRAAAACCTTCATATGTGTATAGTTCTTTTATCACATAGGCAAAGTTCTTGAAAATTTGCCATTTAAAAACTCAACTYAACCTACAATCAAGCATCAGAGACTTTGTCGCCCGTGTTATTCTCGGTTGCACCATCATCCGTTGCTTGAGTAACACCGACCTCAGCCGGTCGAATAACT
i00197Gh	Ashrafi_RNA_Seq	Gh_M_000639_Class_I	N/A	FunctionalPolymorphic	0.42	0.988754	0.504522	N/A	N/A	67.5	25	Chr10	10629294	*	0	CAGGTCTGCGGCAATACCAGGCTTTATGATTGAAAAATCAAGAGTTACTACGCCTTCTGCTGTAGGTTGATCCAATGGAGCATTTGCTCTGAGACTCATGMTGCTGCTTCCTTTTACATCTTCGTCTACCGGAGTACAGGAGCTTTCCTCTGTGGCATGCTGTTTACCTTCGCCATTGACTTCCTTGAATGTTCCACCGTT
i00198Gh	Ashrafi_RNA_Seq	Gh_M_000649_Class_I	N/A	FunctionalPolymorphic	0.3906	0.991349	0.915173	N/A	N/A	51.4	15	Chr02	58035708	*	0	TTCATGTAATGAAGTGTTGTATCAGATAGAGCCCTTGTATAACATGCTAGCCGTTGAATTGCTGTGTTTTTACTGTTTGAGTTTTTTACTTAATTAGTCTYTTACTTCATGACTCTCAGGTTTGGTATCCGCAATTTTTCAGTATCTAATGTTGTTTTGTAAGCGTTTTGATTGGTAGGTCCAAATAATCCAAGTTTATGC
i00199Gh	Ashrafi_RNA_Seq	Gh_M_000688_Class_I	N/A	FunctionalPolymorphic	0.310811	0.988754	0.480261	N/A	N/A	N/A	N/A	Chr07	796879	Ca10	54090140	GTAGGGTATGTCCCTAGCCATATACGCGTCGTTTTACGCGGCTCACGTATTTCCGACACCCATTTCCCACTCCTGCTTCTTACTCCCCGATAAACCGCCGRCAACTTTCTCGATGTGGGATTCCCACTTACGCCTTCTTTCGATGAGACCAATGGAGTGGATGATGGTTTCGGCGACTGCTCTTGCGGAGGAGCGTCAGGG
i00200Gh	Ashrafi_RNA_Seq	Gh_M_000693_Class_I	Scaffold_01_1411074	FunctionalPolymorphic	0.464455	0.99481	0.369007	129.22	16	144.4	16	Chr01	1410874	Ca1	2053847	TGGGGAGGACATTTTCCTTGACGACACGAAGGTGATCGGGGTGTGCGGAATATGAGTTCAAATCCTCTTTGGACTTGTACCGGCTATGGAGCATGTGCGTRAAATTGGAGATCGGAGACCTTGTGCGAAAGACGGGACCTGCAGTGAGGTGGACAACAGGGTCGAGAGACACCAAGCCATTGAGGCCATTGAGCATCATAT
i00201Gh	Ashrafi_RNA_Seq	Gh_M_000699_Class_I	Mus_002262_Class_II	FunctionalPolymorphic	0.360353	0.983564	0.904223	96.57	2	80.5	2	*	0	*	0	AAACCCCATTTTTTTCGATTAAAAACCTTCAAATTCAACGAAAAACAATCGAAAAAAAGGGGGGTAGGTTTTGAGGAACAAAAGAAACTACTGTCTGAAAMCGAGACAAGACTTGAGAGATACAAAGCGCCGTGGTCAATCAGGAAATGACTAAATTGGACGGATTGGTTCGGGTCTTATTCAAATCGGGTTTTGACAGGT
i00202Gh	Ashrafi_RNA_Seq	Gh_M_000711_Class_I	N/A	FunctionalPolymorphic	0.438925	0.977509	0.804334	N/A	N/A	N/A	N/A	Chr07	4854779	Ca3	54897948	ACCAAAGACTCGAGGAAAAAAGTTAATATTATCAGAGGTTCGATATGAGTCAACGTTATTCAACTTTAGGGTGATCACTAGAAGAAGATTCGGCCAAGGCRATATCAGTAGAATACTTTTTGATCCTCAAGGAAATAAGAATGCTTGACATAATCCCAAGTGAAGGTAAAATATAAGACCAAACCTTTGATTTCTGGGAGC
i00203Gh	Ashrafi_RNA_Seq	Gh_M_000713_Class_I	Scaffold_01_27316823	FunctionalPolymorphic	0.285262	0.99308	0.642184	N/A	N/A	N/A	N/A	*	0	*	0	CCCAAGAAACCAAGTAGCTTCAGTGTTTGGAATAGATCCAACTTCACCCAGAAAAACACATAGAGCAATAGAACTGCTCCAATGCCAACATGGAAGAGAAYGGCAAATGTGGCAGGTACGGGTTTGGTGGGAAAGTTCTTCAGGTTCACCCCTAGACGTAATAGCCCAATCAAAAATCCAAGCAATGGCAAGATAGTAAGC
i00204Gh	Ashrafi_RNA_Seq	Gh_M_000722_Class_I	Scaffold_02_3556230	Failed	0	N/A	N/A	N/A	N/A	N/A	N/A	Chr02	3556030	Ca4	93769583	AAGTAGATGATTCTTTCTCGAACAACTGACGAAACAATAGCTTTGGAGGCGATTGAGATAACGTAGTAAAAGACGCCATTTGCGATGATTGTAGAGTAAAMGAGACGGTTTGCTTTGGAGAGAAACTGAAACAAAACGAAGAAGGAGATGAAGGAGAAGAATGGGTTATAATGAAAGGAGAAAATCGAGTAGCTGATCTTA
i00205Gh	Ashrafi_RNA_Seq	Gh_M_000737_Class_I	Scaffold_09_18548145	FunctionalPolymorphic	0.338915	0.989619	0.299967	138.4	19	N/A	N/A	*	0	*	0	ATTTAGAATTCAGCCATAGCTTCTTCTTTTTTATTCCTCTCATATCCGTACGTTTCCATCCAGTATGCACATACAATACACCACATAACTCAAGAATCCCRAACTAAAAAAATATTAATAATGCCAATAACAACTTAAGCGAGGGGAAAAAAACGGGGGACAAACATATTTTTGGTAAAAGGCTAGCGGCAGGATCCTTGA
i00206Gh	Ashrafi_RNA_Seq	Gh_M_000744_Class_I	N/A	Failed	0	N/A	N/A	N/A	N/A	N/A	N/A	*	0	*	0	TCTTTTTTTTTAAGTTTCCAATCAAATTTTCTCGGTCACTTTCCTGCATTTATTCGAGAAAAAGAAAGAAGAAAGTATGGAGATGCTTGCAGATGTGTTGRCTTTTTTCTTCCTTGAGAGAGTGACTGGAAACGACACAGTTTGACAGCACTTTTCTTTTGAGGACTTCTTGTAGGGTGAAAAGCTAAGATCTGCTTGGGA
i00207Gh	Ashrafi_RNA_Seq	Gh_M_000745_Class_I	N/A	FunctionalPolymorphic	0.0242947	0.999135	0.429007	185.09	5	N/A	N/A	Chr09	4119254	Ca3	32978506	GCCGGAAACAAAGCTGGTTCGTTGAGTGCTAGAAAACCAGCTTCAAAGTCTTCGAAGAAGGTTGAAAAGTCTTCCGTTGAGGTGACTGTAGTAGAGGAGARAAAAGCACTTCCATCATCAACTGTTAATTCTCTTTCTCCAAAAACTCATTCTCTGAGTGTTCCTTCAGTGCTACGCCGCCATGAGCGCCTATTACATTCT
i00208Gh	Ashrafi_RNA_Seq	Gh_M_000750_Class_I	CFB0332	FunctionalPolymorphic	0.219493	0.99308	0.455178	N/A	N/A	N/A	N/A	Chr04	45240321	Ca7	69801904	TGTATTCTCTATTGATGTTAAAAGATTGCTGAGCAGATCTGATCTAAAGTGCATCCACAGGTATCCCTGGTCTTCTCCATGAAATTCTTGAAAATGAACGKAAAAAGCATTGGCTCACGAAGAAATTACTGATGGTGCTGCCCACAATTTCACTTTCTTGTCAACACTTGCTGTAGCTAGAACCACCACTTGTTCATTTCC
i00209Gh	Ashrafi_RNA_Seq	Gh_M_000756_Class_I	Scaffold_06_44006904	FunctionalPolymorphic	0.486992	0.987889	0.550076	N/A	N/A	79.7	23	Chr06	44006704	Ca10	20819800	CGTATTTCCCCAAATTCGTCGTCGTTTTCGGGCTCTCCATCGCTGCCATTTCCATACTCATGTTACCGGCTGATGTTGCCAACCGGCAGGCGTGTAGGCAYGCGATATACAACGGCGCCTGTAATCTCACCTTGCCTATGAAAGAGCTTTGGCTCGCCGTTTATATCATCGATGCTGTGCTCGTTTTTTTTGTAATCCCCT
i00210Gh	Ashrafi_RNA_Seq	Gh_M_000781_Class_I	N/A	FunctionalIntergenomic	0	1	0.711185	N/A	N/A	N/A	N/A	Chr08	48833375	Ca11	73031214	AAACCTCTTATTGCCACCGTCGCCGCCGAAACTCCCAATCATCGGAAACCTCCACAACATCGGACGCTACCCTCATCGCTCACTCAAGTCCTTAGCTCAAMGGTTCGGTCCTCTCATGTCGCTACGCTTCGGCAATTTCCCCATACTCGTCGTCTCCTCCGCTGATGCTGCCTCTGAGATCAAGAAAACTCATGACTTGAC
i00211Gh	Ashrafi_RNA_Seq	Gh_M_000783_Class_I	N/A	FunctionalPolymorphic	0.14139	0.995675	0.417791	19.69	1	N/A	N/A	*	0	Ca12	68242749	ACATAATTCCCCTCCATTACAACACTTTATTAAGATATCATGAGCCAACCCACTCTCACAAAACCTTGCCTTGGTGGAATAAACCGTGTTGGCTATAAAARTTTCCGTCCTCGATATCAAGTTGAACGACGGGTCAGCCTTTTCGTGTTGTTCTTCTATGTTATCGCCGAGTATGAAACAGATGCGTGAGTCGACTAACAC
i00212Gh	Ashrafi_RNA_Seq	Gh_M_000789_Class_I	N/A	Failed	0	N/A	N/A	N/A	N/A	N/A	N/A	*	0	*	0	GACCGAGGGGGTAATTGGCAAGCAAGATATTTTTCTTCAGTTGCCTTCTACTTCCGAAAAGAAAAATCCCAATATTTGCATTACTTAAGTTCTCCAAATTMCTCTATATGTGGTATGGCCAAGAGTCCTTTTTAAATTCCCTTAAATTCAATTGGGGATTCGTCAGATACTACCAGCATGCGCTGCTTGTGCTTGACTCAC
i00213Gh	Ashrafi_RNA_Seq	Gh_M_000790_Class_I	Scaffold_06_44707779	Failed	0	N/A	N/A	N/A	N/A	N/A	N/A	*	0	*	0	TTCTTTGCTCTGCTCTTCCTCTATAAATATACAAGCATAATACGTATTTGTTTATGGCTTTTAGGTGTGCTTCAGCTTCTGCTCCATTTTCTCACGTCGCYTCTTCCCTTTCTTCTTCTTTTCATTTCCGGGTAAGCTTGTTTAGAAGACCATATAATGACCAACGAGAGAGGACAGAACAGCCCAGAAATGCTAAAGTGC
i00214Gh	Ashrafi_RNA_Seq	Gh_M_000791_Class_I	N/A	FunctionalPolymorphic	0.459135	0.984429	0.355499	105.85	9	102.7	9	Chr06	44709875	Ca10	61952870	TTTTTCTTCTGTTAATTGATCGTCTAAGGAGGCCTACTGGACTAGATTCTACAGCAGAAACCTTGGCCTCTCACTTAGGTCAACGCATCTCTTCTGTTGCYATTCTTGTGCTTAGTCTCATAATTCCCATGGTGACAATGGGTCTAGTCTGGCCCTGGACTGGTCCCGCAGCATCTGCTACTCTCGCCCCTTACCTGGTTG
i00215Gh	Ashrafi_RNA_Seq	Gh_M_000794_Class_I	N/A	FunctionalPolymorphic	0.211948	0.978374	0.864492	150.09	14	119.6	14	*	0	*	0	TTTAATAATATCTGAAGGAGATAATTTTGATAGAATTATGTGGAGAGGTAAAAACCCTAGCCCATCTAATTCTTTTCCCATTGAAAAGCAATTCCAAAACKTCGAAACCCTGAATTTAGAAAATGAGAGAAAAAATAAAAGTTAGGGAAAAGTTTCTATGACTAAATCTTGAACAGAATTGTGCTAAAATTTGGGGGGGGG
i00216Gh	Ashrafi_RNA_Seq	Gh_M_000799_Class_I	N/A	FunctionalPolymorphic	0.411111	0.99308	0.314601	37.66	8	N/A	N/A	*	0	Ca7	1632886	GTAACCCTGACAGTTCTTTCTCAAGTTGAGCCTTTGTCCTTTTGAGACTCTTTAGCCTATCAGTAGCTAAGGCACGTTGAAGGGTTGAATCACGCGAACGYAACTGCATAGCACTTTCATCATCATCCTCTCTTTTCCCTTCCTCCACATGCTCATCCTTCGCATCATGGTCACCACTCGTGACAACTTTCCTTTCTTCAA
i00217Gh	Ashrafi_RNA_Seq	Gh_M_000800_Class_I	N/A	FunctionalPolymorphic	0.4504	0.987024	0.508145	N/A	N/A	N/A	N/A	Chr04	55610020	Ca7	1632778	TAGCACTTTCATCATCATCCTCTCTTTTCCCTTCCTCCACATGCTCATCCTTCGCATCATGGTCACCACTCGTGACAACTTTCCTTTCTTCAACAGTGGAYGCAACAGCATCAATTTCGAATTCCACAGCCCTCAATTTATTCAAGAGTTTCACCTGGCTGGCCGATGATGATGGGTTGTTCCCTTCCAACTTATCGGCCG
i00218Gh	Ashrafi_RNA_Seq	Gh_M_000827_Class_I	Scaffold_13_4032752	FunctionalPolymorphic	0.484921	0.988754	0.437724	39.44	13	28.5	13	Chr13	4032752	Ca11	120754946	GAATCTACTTCCTAAAGCAATTAAAAACATAGTAAATCTYCGTAAGCTAAATGCATCTGCAAGATTATTCACTCAAAAGAGAAACAATCAATTCGATCCCRAAGATATTTTATGATGCATGAAATGCATAACTCAATCACATAGCAATTAATTATAAAGCATGAAAGTCTTGTGTCAGACGGTATTGAAGTTCCAAAACAC
i00219Gh	Ashrafi_RNA_Seq	Gh_M_000833_Class_I	N/A	FunctionalPolymorphic	0.431373	0.971453	0.318382	101.93	3	N/A	N/A	*	0	Ca5	128857839	TCGAGGGAGTCACACAACTCGAGTTTGCCATGTATTTCACCTACAAAAATGAAGCTAAGAGACTCGAAGTTTTCGAATGTCTGAATAATTTTTGGTCCGGRGCAAGCTTACTGAATGTTGTCGGGGGATGTTCCATGGTAAACAATGTGCAAAGCGCCCATGGCTCTGACTAAGCGTCCCCTTCAGTTTTTGAGAACCTGC
i00220Gh	Ashrafi_RNA_Seq	Gh_M_000858_Class_I	N/A	FunctionalPolymorphic	0.313397	0.985294	0.597756	26.2	3	N/A	N/A	Chr05	61540450	Ca11	39335535	CTAATATTAACTCATTCTATTGTGTATTCAAGAAACTGTTTGAAGTAAATCTCCTTCATATCCTTCATCTGCATTGTATGAATAGATGTCGATTGGTGCCRTCGTGCACCCCATGGCATTATGTTTAACTATGTTATGTGAAGAGCCTCGGTGTTGATCTAGGTAGATGACGATTACGGTTATATCGTCATGGAAATGCCG
i00221Gh	Ashrafi_RNA_Seq	Gh_M_000868_Class_I	N/A	FunctionalPolymorphic	0.4072	0.988754	0.578719	N/A	N/A	N/A	N/A	Chr12	8089145	Ca2	60420394	CAAGAATCCTTTTGTGACAGAAGAGGCAAAGCAGAAATCCGCATAAACAAGGGAGAAAACTAGAATCTGTAGCATCCAAGTCCTCATAGCAGATGGGGCAYGAAGAAGGGTGATACATAGTGCTCCTCTGTTTCCAGGTGATAGCCCCATGGCCACTATACCAATCCGAATTCAAAGAAATGTCATGCTGTTTAGAAAGGC
i00222Gh	Ashrafi_RNA_Seq	Gh_M_000877_Class_I	Scaffold_07_3881966	FunctionalPolymorphic	0.227199	0.988754	0.934479	N/A	N/A	20.4	21	Chr07	3881766	*	0	TGGAAACAACGATAACAGTTCCTTCATTGATAAACTATGATATTAGGTAAGCCTGTCTAGATGATCTTCTCTTAGAATGAAGCATCTTCGACAATTCCTGYATCTGTAACCTCTCGAACAAGGTTTTTGGTGGAAGGCAATCCGGCTACGACATCGGATTCGATACCGCACTCGTCTACACCCCTTTTGATCTTGAAGTAA
i00223Gh	Ashrafi_RNA_Seq	Gh_M_000886_Class_I	N/A	FunctionalPolymorphic	0.400161	0.985294	0.242842	95.66	26	N/A	N/A	Chr08	47060209	*	0	TGGCAGATTATTAAGAAGCTTCGAGGACACTTGGGTATCACATGATTTCGCAAAAACATTGACATATGCTTCATTCTGAAAAAAGAGCCCCTCAAATTTAYGACACAGACACCATAAAAAACTGAAGAAAGAAAGGCAGTGGTTGTGAATCATATCATACCACGTTAATATTTACCGAGCGGCAACCAAGGATATTTGTTA
i00224Gh	Ashrafi_RNA_Seq	Gh_M_000888_Class_I	Scaffold_02_11341712	FunctionalPolymorphic	0.40844	0.989619	0.294331	80.87	15	N/A	N/A	*	0	*	0	GACTCTGCTGTGGTACCACAGATTGCGAATGGAAGGCTCAAGCGGGCAACATCTGTGTTGCTTCATTTGACTGGACCTGCAGCGGTATTTGCAGGTCAGTYGACAGGATGAAGGATGTTCACCGGCGGTGCGGAGAAGGGAATAATGCTTTACGGACTGCAACTTTCTAATGAAGCCCAGTTCCTCCAACCTCAGGAGGGA
i00225Gh	Ashrafi_RNA_Seq	Gh_M_000889_Class_I	Gh_M_002372_Class_I	FunctionalPolymorphic	0.0180251	1	0.603017	N/A	N/A	N/A	N/A	Chr08	50861869	Ca9	50069115	TTGGGTCAAGTGCTGTCACCCCCTTCTCTTTCCTTCCAGTTCTGTCGAGTGAATGGTAATCATCTAAGCATATCACAGTGGTCATATCGCTAATGAGTGTRTTTGAATCAGGATTGCCTCCCTTCGGTGGCTCGGCTGCACCACCAAACACACTTGTTAGCCTCCTCATGAAGGTACTCTTCCCACATCCTGAGTCTGCGG
i00226Gh	Ashrafi_RNA_Seq	Gh_M_000927_Class_I	N/A	FunctionalPolymorphic	0.246815	0.991349	0.470052	N/A	N/A	N/A	N/A	Chr06	39121102	Ca10	81564457	ATCACCCACATAGTGAGTGGGTAAAATTTAGGTAACAGCTTTATATTATATATAGAAGTGRGACATATGGTTCATTAATTTCTTTTATTAAGTATAAAAGKTACACCCTTACGTCGTACAGAGTTAAGGGTTAGACATGGTTCATATGTTTTCAAGTGAAAATACTCCTCCTTGGACGGAATAAGACAGTTCTGTTATTGA
i00227Gh	Ashrafi_RNA_Seq	Gh_M_000944_Class_I	N/A	FunctionalPolymorphic	0.350318	0.989619	0.467251	73.11	24	90	24	Chr04	26952188	Ca7	100490656	CTTGGACGATGAAAATTGATGGTGAGCATGATGAGGGTGAGGATGTTGCAGGTTATGGTGATGGATCTCATCCTCATTGATTCCATCTGTAGTTGACACAYACTCAATGTTATCGAACTCCATTTCATACAACTAGAAGACACCAACCAAAATCTCAGATTTCATTTATTTATTTATTTGAGACAGACCCAAAATCCCCAA
i00228Gh	Ashrafi_RNA_Seq	Gh_M_000968_Class_I	N/A	FunctionalMonomorphic	0	1	0.838412	N/A	N/A	N/A	N/A	*	0	Ca7	13335228	AAATAGTCTAAGAAAACTTCTTATCATTCTTCATTGAATCAAAAAGAAAGAACCAAAGTCGATCTAATTAACAAAAACAGAAGACGAAAAAAAAGAGCCAYATCATAGAGTAGATCCAGTCTATATATAACATTCACAGTTAAAATCTAGTATATATATGATTTCTTTTTTTCAAGGAAAAAGAAGGAAAAAAAAACACCC
i00229Gh	Ashrafi_RNA_Seq	Gh_M_000969_Class_I	GH_TBh068H19f403	FunctionalPolymorphic	0.294118	0.984429	0.757146	149.6	20	N/A	N/A	*	0	*	0	TATTTTATGTTCACCCCTTCTACCTTTTCTTCTTTTTCGTCCACACACTGCGAATTATAGATAATAAAACTAAAGATTCTAAGGAGAAACAGAAACAGAARCAAAGTGCCTTCCGTTTTTACATATTCCATGCCCTTCTGAAAGGACTACGACTATGAGGTATCTATTTGGTTCAGTCAATTTGTGTTTAATAACATTTAT
i00230Gh	Ashrafi_RNA_Seq	Gh_M_000992_Class_I	N/A	FunctionalPolymorphic	0.428226	0.99308	0.828555	114.59	20	78.8	20	*	0	*	0	ATATTTTTCCCTTTTTTTTGACTTCTCATCAATCTTGGCACCAACCATTAGTAGAGCACAGTCAACATGACAGAAAAATAAACAGCGCAAATCAAAAGGARACACCAAATTTCCTATTTCTCTACAGACTTATCACTATTTCATTTCCTACTCCCACTACTACCACAAACAAAGGCCGGTCCTTACACACCTAGCAGCTTT
i00231Gh	Ashrafi_RNA_Seq	Gh_M_000997_Class_I	Scaffold_12_4758524	FunctionalPolymorphic	0.479903	0.984429	0.35418	N/A	N/A	28.2	5	Chr12	4758524	Ca2	139130723	AGATTGTAAACCACATTCCTCATATACAAGCCCTGCTGCAGTTCTGGCACTGCTGCATGGCTTCTCCTCACCTCCCTGTTGCAGGCCTTTCTTCTCAAGTRCCCAGTGATCTAAAACATTTACTTTTTCTTAGTGTTTTAAAGGACTTGGAATTGTTAACCCAAGCTGACGATCCATCAGAGAGCCTGTTTTGGCCTTTCG
i00232Gh	Ashrafi_RNA_Seq	Gh_M_001007_Class_I	N/A	FunctionalPolymorphic	0.0902669	0.99827	0.330677	108.89	19	N/A	N/A	Chr09	27284213	*	0	CTTCCTGTACTTTTCATGCCGCTTCTCATTCTTTTCGTGTCGCTTTTCATGCTTCTCGTGTTTGTTGTCATGCCGCTTCTCATGTCTGTCATGCTTTTCCMGTCGCTTCTCCTCGCGCTTCTTTCTCTTCCTGCTGCTTTCATAGTCTGATTCACCTTCTTCAGCATTGGTGGTTGATGGAGCGGGTTCATCTACCTTGAC
i00233Gh	Ashrafi_RNA_Seq	Gh_M_001080_Class_I	Gh_M_013459_Class_I	FunctionalPolymorphic	0.0873016	0.991349	0.861264	N/A	N/A	N/A	N/A	*	0	Ca2	17596864	TTGTTTGAAGCATCTGCGGTGTTGTTAGTCTTGATATTTTGAGCTTCACCGGTTCCGTCACCATTGTTGGGGTTAGGACCCACCGCGTTCACTTCCAGAGRCACCGTCGTCGATCCCAGTTTGACGACGTCGACGACTACTTGCTGAGCCGATAATTGAAGCTTGGGATCTTCCACCATTTTCTTGGGGTAGTTCTTGTAT
i00234Gh	Ashrafi_RNA_Seq	Gh_M_001093_Class_I	N/A	FunctionalPolymorphic	0.456	0.969723	0.909476	124.04	8	N/A	N/A	Chr04	9271748	Ca7	19800027	GGTTTCATCTCAAACCCATCATTGACATCCATCTTGAGTGGCACCTCGTGCTTGTGGTTTGCTTCTTTCCTTGTCTCAATATCAGAGTGATAACTATCTCYTGCTTTAACCTCATCTGCTTCCTTCTCGGCCACCTGAGGCTTCTGTCCCTTCACTTGTCTCCCATGCCCACGTTTATGATTTGCCTTATTAATGCCAACA
i00235Gh	Ashrafi_RNA_Seq	Gh_M_001101_Class_I	N/A	FunctionalPolymorphic	0.00551181	0.99481	0.505511	N/A	N/A	N/A	N/A	Chr11	5605096	Ca8	11349143	CATTGTTAAGTGCCAAATCAAAGATGATGTGGTTTTATCCTCTGAATCATGGATTGAATGGGATTTCTGCAAGTGGTTGATCCAACGTTGTTTTCATTTTYTTTTCTGGATAATTTCATTCATTCAAAGAACCGAAAATACAAGGCTAACCATTGTTTGAGTGAACACTTGATAATCTTTGGCTCAGCAAACTGTATATTG
i00236Gh	Ashrafi_RNA_Seq	Gh_M_001122_Class_I	N/A	FunctionalIntergenomic	0	1	0.694607	N/A	N/A	N/A	N/A	Chr02	7332588	Ca4	115742721	AAGGCATCCAAGTCTTCCTCAAGGACCGTCTTCGACCGACTGAACGGAACCCGGTTTGGATCCCAACGAAGCCCATAACTTTATGCCTCTTGGTCCCATTRACATCAACATCTCCATCGGAAGTAGCAGTTATATTGACATTCCCTGGTTTGTCCAAAAGAACCCGAACGGATCTCAGGTCGGAGAGACATTGGTGACCGC
i00237Gh	Ashrafi_RNA_Seq	Gh_M_001124_Class_I	N/A	FunctionalPolymorphic	0.452	0.987024	0.402517	82.51	24	95.5	24	*	0	*	0	CGTTTCTGTTCCGTTTGATTCAGTTCTGGCTTGTTTCGATCCGGTTTCCTTCTGATTTTACCTGCATTTCACGTTCTGTTTTGAATTTTGGAGAAGTCTARAAGTTGTCTGTTAGGGTTTCCAAGAAGAAAGGAAGAGGATGGAAATGATGAAGTGTATGTGAAAGCAGAGAAGGAGATAGGAGAAACGAGGCGTGATAAT
i00238Gh	Ashrafi_RNA_Seq	Gh_M_001129_Class_I	Gb379_003618	FunctionalPolymorphic	0.0547619	0.993945	0.575725	149.24	14	N/A	N/A	*	0	*	0	AGAACATGATTTACATATTCAGACATATTCATAATACAGAGTTAAAGTTTGTTCTTAACTTTTTTTCCTAGTAAAGTCTACTACAAAACAATATAATTGAYACATAATATCATTTCTGAATCTTCAAGATCCTGATCCCAACACAATCATTGAAACCTTAATAGCAACTTGCATTTAGATTCCTCCATCCGGAAGACCACT
i00239Gh	Ashrafi_RNA_Seq	Gh_M_001139_Class_I	N/A	FunctionalPolymorphic	0.0188088	1	0.341857	N/A	N/A	N/A	N/A	Chr07	18579512	Ca3	99912223	CTCTCAGAGTAATGAGTCTCGAGCCTCGCACCTTCCTSAAGCTCTACAAACTACAGCATTTCGAGCATGAACTGAAACACCAGAACTAACAACATAAAAAYGCAAAAAGAATTCGATCACAAGCAAGCCAACCACCACCAACGAGTGCACAACCGTGGATACATCAGTAAACAGTTACTGGCCATAATCGCGTAGCTTCAT
i00240Gh	Ashrafi_RNA_Seq	Gh_M_001142_Class_I	GH_TBb073M15f201	FunctionalPolymorphic	0.4728	0.987889	0.584736	N/A	N/A	N/A	N/A	Chr11	6121997	*	0	GCATCCCGTCTGGTTGAAGTTTAACTAAAAGGACATCTATGAGACAGCAGCTTAAAAGGTTACAAATATGGATTTGGGATTTTAATAACAAGTGAGAGGTYAATTTCAAGGCTGGGTGTAGGCAAAAGCAGCATTTTGGTCCTCCTTGGACTTGTTAATGTCAACAAGACGCAGCAGCAGCCACCAAATTTCATTGCGAAT
i00241Gh	Ashrafi_RNA_Seq	Gh_M_001180_Class_I	N/A	FunctionalPolymorphic	0.114353	0.99654	0.5087	N/A	N/A	N/A	N/A	*	0	Ca5	71576063	GCATATTGGCATATGGCATCTATGCATCCCTCACAATACATAATCCAAAGGAAAGCAAATTGGTCCATGCCAATTAAGGTACATTTATTATCCAATCCACYCTCAAGCATGAAGAAGGTCTCAATTCTAGTTCCTAGCATGCACTAAACCTAGAGCAATTCCTTTGCTTTTTTCGTCCAAATATCGTAGATATCATCAGCA
i00242Gh	Ashrafi_RNA_Seq	Gh_M_001181_Class_I	N/A	FunctionalPolymorphic	0.117323	0.997405	0.458847	N/A	N/A	N/A	N/A	*	0	*	0	CACCTCCGAGCATTCTCGGGTTTGCTGGATTAACAATAGCATCAGAGGAGCCATCAATAAACCACTTAGTAATATCACCCTTGTTGATTTTAAGCACACTRGTTTCAGACAACTTGAAATGACCATCTTCTCCAGCAGTTGCAGACGCCATCATTGAAAACCCAACAATCCCAGGAACTGGTGACGAGGATTTCACGATGT
i00243Gh	Ashrafi_RNA_Seq	Gh_M_001214_Class_I	N/A	FunctionalMonomorphic	0	1	0.901077	N/A	N/A	N/A	N/A	*	0	*	0	TGGAACAACAGCGAACACATCATATCTTGCATATGATTATTAACAACACCATCTGATGCTTTTGGAGTGTCCTAGGCTTCCATTAAGTTTCTAGCTAGAAKCTTTTCTTGTATCGACTCTGCACAAGGCTCAAGAGGAAGTCTGTAAATATATGTTCATACCCCGGCATTTTCCCATACCCAGGAAAGTAATTTATGTCAA
i00244Gh	Ashrafi_RNA_Seq	Gh_M_001244_Class_I	N/A	NotSynthesized	N/A	N/A	N/A	N/A	N/A	N/A	N/A	Chr07	52137534	*	0	ATGTTTCTTCCTGATCTTGGCGCCGGCAGCACTTAGAATGGCTCTGCTCCAATGCATTGTTCCCTTAGCGGCGACGGCCAGCACTCTGTCCGCCGTTTCGYGGACTTGTTTGGCATCGAAGGAAGAGAAGGTCGGAGGAGAATGACGGAGAGCTTGGAAGAGCTTGGAGGCGTAGATCTGTTGCTGGTGCTGTGTTGCCCA
i00245Gh	Ashrafi_RNA_Seq	Gh_M_001252_Class_I	N/A	FunctionalPolymorphic	0.361958	0.984429	0.518573	N/A	N/A	60.9	14	Chr05	43373446	Ca9	95230015	AAATCAATGGGGTTACTGAAATCATAATTTTCAGCAGCAAGTTTCTCCAGGACCTTCTTGAATGCCCCCTGGCTCATTTTCCGGCCAGCTATCCTTGCACYGCGCCTTTTGGTGCTCATTGGCAAAGGGTACATCGATACATTTGTGGTGCAACAGGCAGATTGCCAACCCCCACACCCCCATCGATAACATTGCTGAGCG
i00246Gh	Ashrafi_RNA_Seq	Gh_M_001305_Class_I	N/A	Failed	0	N/A	N/A	N/A	N/A	N/A	N/A	*	0	*	0	ACCTCTATTGATAGGAGATGGGAAAGAAAGGGAGTGGATGGTTCTCCACGGTGAAGAAAGTGTTCAAGTCTTCATCTAAGGACTTGCCCGAGAAAAAGAAMGAGAGTGTTGAGAAATGGCCGAATGAGGGCCCGGAAGTAGTGTCATTTGAACATTTTCCGGCAGAGAGTTCACCAGACATCACTAAAGATGAGAGTGAAA
i00247Gh	Ashrafi_RNA_Seq	Gh_M_001313_Class_I	N/A	Failed	0	N/A	N/A	N/A	N/A	N/A	N/A	*	0	*	0	AACCGGATGAATCATCTCGTTCATTGTTGTGCCCACGATCTCCACTGCAACAGAAGAAGTGTGGTAACTTAACACGACCGCAACTCTTGCATCGTATAATRACCGGAACCGGTTTCAAAGCCTTTGGTCCGTTTCTTATGCCTCTCTTATGCCGACTCACCTTTTTCTTTGGGACAGCCATGAGCTCCATGGATCCTCCTC
i00248Gh	Ashrafi_RNA_Seq	Gh_M_001324_Class_I	Scaffold_06_41164036	Failed	0	N/A	N/A	N/A	N/A	N/A	N/A	Chr07	60020562	Ca3	130174597	CGATTGTAATGTTCAGCATTTCCCGGGTAAATCATTAAGAAAAATTGGGATTTAGGGTTTGGGGATTTCACATATTTTGGATTGCGGAAAATGTCTCAGAMTGGAAAATTGATGCCGAATATCGACCAACAAAGCACGAAGATGCTCAATCTCACTGTTCTCCAAAGAATTGATGCTTTCATTGAAGAGATCTTGATCACT
i00249Gh	Ashrafi_RNA_Seq	Gh_M_001335_Class_I	Gh_M_013808_Class_I	FunctionalPolymorphic	0.0775862	0.999135	0.268001	62.56	19	N/A	N/A	*	0	Ca6	47042509	GTGGTGATGGTGGTGGTGGTGGTTGTCGTCGACGACCAACGATCTTGAGTCATTCTAGTTGAATTCTCAGTAACATTTCTAGTTGAATTCTCAGTAACATKTGCATGGTTTGGACCAAAATCGTTATGCCGCCTTCTCTTGTGCCCGAATAGAGATAAGGGTGCTTCTCGATTAGGCATGCATAGCGGCGGGCAATAATCT
i00250Gh	Ashrafi_RNA_Seq	Gh_M_001340_Class_I	N/A	FunctionalPolymorphic	0.126183	0.987024	0.242714	N/A	N/A	N/A	N/A	Chr07	56356792	*	0	TAAATTCCATGGGAACATTAAATCCATCAACCAGAGAGATATCAAAGAAATCCAAGTTGTTGAACTGGTTTAATGCGAATTCAGCCAAGGTGTTTGGGGGYGCACCATAGGCTTTGCACTGAAGTAGGCCCCCACAGTCACCGGTTTGGCATCTGCCTCGTCCAGCTCCGTCGAATTGGCAATTGGTTCGACCCCAGATAC
i00251Gh	Ashrafi_RNA_Seq	Gh_M_001341_Class_I	N/A	FunctionalPolymorphic	0.0617886	0.987889	0.212584	164.29	21	N/A	N/A	Chr07	56356935	*	0	GTTTGGCATCTGCCTCGTCCAGCTCCGTCGAATTGGCAATTGGTTCGACCCCAGATACGGGCTCCTGTAGTGCCAGGATTCACGTTTAGATTCCAAACTGYGCCTCTGCTCAGCTCTCTGCCACCACCAGGAACGGCTGCTGCCCAGACCTTGTAAGGACAGTTGTTTCGAATGTCAAAATTGGCAGCACTGGCCACCGTG
i00252Gh	Ashrafi_RNA_Seq	Gh_M_001351_Class_I	N/A	FunctionalPolymorphic	0.431452	0.983564	0.414248	177.87	19	N/A	N/A	*	0	*	0	TAATATAATTTGGTGTGAAGGAGAAGAGACTAATGCTTCTTAAGGTTACCTGGTTTGTGGGTGTTCGACCTTTCAATGCTGGGTGCTGCTCAAAGAAGTAYCTGAACCAACAGGTTTTTTGAACTGAACAAGGATCATTGTCATGTTGTCGCATCCCTCCCCACCAGCTGTTGGAGCCAAGCACCTGTCGAATACTCTTTC
i00253Gh	Ashrafi_RNA_Seq	Gh_M_001355_Class_I	Scaffold_08_52773117	FunctionalPolymorphic	0.279365	0.991349	0.617278	113.17	26	N/A	N/A	Chr08	52773117	Ca9	75032210	CATGTGAAGCATGGTGAGGAAGATCGGGTAACGGTAGCCATAGAAGCTTAAGAGATACTTGTTAAGTATGAGGACTCCGATGTTGGACATGAACCACGAARCAATGATCAGCGCCGTTAAAAGGTTAGGAGAGAGATGGGATCCAACGTTGTAGATGCTGTTCCTGACATCAGCCGTTGGAGTCACTGGAATATCCAAAAA
i00254Gh	Ashrafi_RNA_Seq	Gh_M_001356_Class_I	N/A	FunctionalMonomorphic	0	1	0.908052	N/A	N/A	N/A	N/A	*	0	*	0	GTTGAGTCCAACCTTGGATTGCTCATTCTTCTTGTGGTCCATGTCTGCGCTTCCACCATTTGGCTGTTTTGGATGACAGTAAAGATTAACTTTCAAGTCCMAAAAATTTTGATTTTTTTGAAATTTCTAGAGAACGAGAAGCAGAGAGAGGAACTTTTAGGGCTTGTTTTGTGTGGTTGGCTAGATCTGAAGGGTAAAGAG
i00255Gh	Ashrafi_RNA_Seq	Gh_M_001359_Class_I	Scaffold_06_41304364	FunctionalPolymorphic	0.4848	0.987024	0.374541	91.33	9	89.5	9	Chr06	41304364	Ca10	75677931	CGTCAGCTTGTGACCGCGCTGCCGCGGTGGGACTGTTGAGGGAATTATTAGAGATGGTGGGTGGCGGAAGAGCCAAGGCGGAGGAGGAGATAGAGCAAGARGTGGGGATTGAAGATTTGATTCCTAGTGGTAAGGCTAATAAGCCTCTTTGGGCGCGTGGGGTTGACTTGCTTGGCTACTCCTTGAACTCTTTCAAGCTGG
i00256Gh	Ashrafi_RNA_Seq	Gh_M_001362_Class_I	N/A	FunctionalMonomorphic	0	1	0.773949	N/A	N/A	N/A	N/A	Chr01	23579563	Ca11	21057897	TAAACACAGGAATGGTTTTTCTCAGAGTCAGACCACGCCTTATGACGAAAGGGGGAGAAAGGACGGGTCACCTGCCGATCTATGATCAAACAAAACTATAYCTGAAGAATGGGATACAGATTGACCAGCACAAAAGCCATCTCTATCAATCTACGCTCATTGATGAGACGGCGACATAGAGAAGAAAGTATACCGTTCCCC
i00257Gh	Ashrafi_RNA_Seq	Gh_M_001363_Class_I	N/A	NotSynthesized	N/A	N/A	N/A	N/A	N/A	N/A	N/A	Chr01	23579835	Ca11	21057624	AATAGCGAATGCACTTGCGGTTAAGACAGGTCCTGCATCTCCTACCTAATGCAATTGACCGACCCGGCATCTCTTTCGTTCAATAATGCCTTTGCTTCAARACGCTATTTACCAGGAAAAAGACACTACCCTTTTTTTTTGAATTGAAAAAGCCGAAGGGGCGAACGAGCGCTGCGGTAACGAGCCGTAAGAAAGATGAGC
i00258Gh	Ashrafi_RNA_Seq	Gh_M_001365_Class_I	N/A	FunctionalPolymorphic	0.257166	0.989619	0.417731	N/A	N/A	N/A	N/A	Chr08	38546562	Ca9	51777900	GCGTTCTTTATCTTAACTTGGAAATCTTTCTCCAAATGACTCGATTTTTCTTTGATCCCCATCCCGACTACAATTACCTCCGGATCAGAGAGGAAATGGGYGAGGAACTTGGGAGGCTTGTAAAGGTCGGGGTCGTTTAAACGGTAGAGGAGACAATGTGAGCCGATGCAGATATGGAGTAGCTCGTACGGAAACTCGAGG
i00259Gh	Ashrafi_RNA_Seq	Gh_M_001369_Class_I	N/A	FunctionalPolymorphic	0.45469	0.992215	0.432766	0	6	N/A	N/A	*	0	*	0	TACATGAAGTTCTTTTCGTCTGAGAATGCCGATGTGGTAGGCACCGGAGAAAACCCGGAATAGTTTCCATCTTTCTTTGCCAAGCATATATCGACAATGTMTTTCAAGAGTTCGTGTTTCTGGACGAATGGCTGTGCCTTGTATTCTTCAAATGGCATCCACTTGGCTGCCTCTATCTCGGTTTCCTGCTTCTGAACTTCT
i00260Gh	Ashrafi_RNA_Seq	Gh_M_001370_Class_I	N/A	FunctionalPolymorphic	0.488924	0.99308	0.316529	134.23	5	134.4	5	Chr09	15069974	Ca11	84309036	AGGAATCTGAACAATTGTTTTTGAAGGACTTCTTTGTTGGTTGCTGATGGCAAGTTGTGCTTCTAAAGTTTGGAGCTTGCTGGATGTCTTTGCACACAGGYTCCTTGAAGCCAGTAGTTCACTGTTACGTATTGCCAAAGCTTCTTTCAGCATCTTTGTTTCTTCTTCCATGGCCAATAAACGTTCTCTGAAATAGTCCTG
i00261Gh	Ashrafi_RNA_Seq	Gh_M_001389_Class_I	N/A	FunctionalPolymorphic	0.253635	0.980969	0.935061	N/A	N/A	N/A	N/A	*	0	Ca3	34836611	AGGGAAAAAAAGGGGGGCGGGGGCACAAACATATTTTTGGTAAAAGGCTAGCGGCAGGATCCTTGACCACCACTTTACAGCCCTGTGATTAGTGGTTGCGRTTGCTGTGAGTTGATCCTCCTCTTTCTGAGGCGCTCGGCGATAATGAAGGCGAGCTCAAGAGATTGCGAGGCATTCAAACGAGGGTCACAGTGGGTATGG
i00262Gh	Ashrafi_RNA_Seq	Gh_M_001408_Class_I	Scaffold_14_947112	FunctionalPolymorphic	0.401639	0.969723	0.739939	43.77	16	53.5	16	*	0	*	0	TAATTTCATAAATATTTCATAGTTGGGAGCAGGATTCTCTAACCTCTACTTATGGAATCATCTCTCTCCTTTGATGTAAACTGCGGATTATGATGTAATCYAATTTCTGGTACAAGCAGCTCGAAGAATTAGAATGCAATTTCCTGAAGAACTTGAAGTGTTTTCTGATGAACCCATTCTAAATGCTGTGCTGTTATGCTA
i00263Gh	Ashrafi_RNA_Seq	Gh_M_001409_Class_I	Scaffold_06_29540930,GH_TBb106P13f131	FunctionalPolymorphic	0.304032	0.982699	0.348094	41.22	23	27.1	23	Chr06	29540730	Ca10	45845144	TGCAACTAAGGATTATCAGAGGTTGGATATAAGATAAATATACAAGAAATAGTAAGGCCTTCTAATTCTAATATCTTGTTAGGACTATCCATAAATTATGRTATTTTCGTACAAAAGTGTGAAGAAGAACTGATGACTAGACTTGATTGCCGTGTGATTGATTGAAAGGGTGATTGTATGAATCATCTGCAAACTCGTGTC
i00264Gh	Ashrafi_RNA_Seq	Gh_M_001411_Class_I	N/A	FunctionalPolymorphic	0.0830696	0.992215	0.672472	N/A	N/A	N/A	N/A	Chr09	30510659	*	0	TAGGTTGAAGGGCGGCATGTTGGTGTGGTTGTATGTGGGGTTGAAGGGCAACGTCGTTTATGGTTGTAAGTGCGGTGGTTTAGTGTTTTGAGGATGATGGRTGGTGATATTTGGGCATGAAGAAGCGACGATGGTTAGGGAGGTGAAGGGGGAGGAGAACGACAGCCAAATGTGGTGGCGACGGCAGTGTGAAGAAAATGA
i00265Gh	Ashrafi_RNA_Seq	Gh_M_001456_Class_I	N/A	FunctionalPolymorphic	0.301435	0.988754	0.539341	N/A	N/A	63.2	10	Chr11	18814252	Ca8	6787892	GCAACCTGCGTTAGTTATTACACTATACCAGATTGAGGACTCAGATTTTGTACACCATCACCACTGAAAGTCTAAAAGCATATTAACACAGAGATTAATGRGACCTTTACCACCTAAATCTCCCATGAAATCTTCGACATGATCTTCAAATCCTTCCGTTTCCTACTTATTCAAGATATCTTGCCTGAAACTTCTCCCAGC
i00266Gh	Ashrafi_RNA_Seq	Gh_M_001458_Class_I	N/A	FunctionalPolymorphic	0.383703	0.993945	0.442447	N/A	N/A	N/A	N/A	Chr12	32650968	Ca2	90030860	AGCATCATCGCCCCCGTAAGCCGAAATGTTAGGTCTCGGTTCAAAATCTTCTGCAAAAGATGATGATTTATCTCCTTTTAGATTAGCGTCATCACCGTAARCTGAAATGTTTGGCCTTGGTTCGAACTCCTCATTAACAATAATCTTCTCTTCCTTAAGCTCAATGTTACCTGATGTATGGCACTTGGTTTTCTCATCGGG
i00267Gh	Ashrafi_RNA_Seq	Gh_M_001459_Class_I	Scaffold_03_42721355	FunctionalPolymorphic	0.470305	0.986159	0.426342	94.47	17	94.7	17	*	0	*	0	TTGGTTTAATATTTCTTTGTCTATAACTCAATGAGCAGAGCAGCAAATGTTATTTGATACCATTTAAACAGCTAAGCTATAAAACTAAGCTAAGCTCTTTRAAGCAATCTCGAATACGTTCTCTGATAATCCATTGGCAGACATTATCGTCTCCAGTTGTTGCTTGGCTAGTGTTTGACGGCTTTCATCGAAACGCCTCCA
i00268Gh	Ashrafi_RNA_Seq	Gh_M_001479_Class_I	Scaffold_02_5271562	FunctionalPolymorphic	0.219396	0.989619	0.455312	N/A	N/A	N/A	N/A	*	0	*	0	TGAAAGGTCTTTTTGGGCTAAATACTGGATGTATTTGATCCCTCTGGGACTCATTGTCATGAATGCCATAACACAAGCAATGAACATGCCTGAGGAACAARCAACTGGCCAGGTACCTGCACAAGGACAGCCGTCAGCTGGAGCAGTGCGGCGTGGGCCAAGTTCTGCTGTGCGTAGAAGGTGATCAATAAGGTTGCTGCT
i00269Gh	Ashrafi_RNA_Seq	Gh_M_001490_Class_I	Scaffold_09_5947587	FunctionalPolymorphic	0.486422	0.987889	0.549478	192.86	19	136	19	*	0	*	0	CGACTTTTACAACGTAATTACCTTTATTATCGCAGTAATCGAAATCAGTGGCCTGGAGAAAAGGTAAGAAAAGCAAAGAAATGGATAGAAAGGGCAAAACRATGAGCTTGAATCGAGCTGCTAATGTGTCCATGGCGGATTGCTTACAGAGGGTCGGTTTGACAAGGGGAAATTATATCCAAGTAACTGTTTTGTCTTTGC
i00270Gh	Ashrafi_RNA_Seq	Gh_M_001520_Class_I	Scaffold_05_1590515	FunctionalPolymorphic	0.309637	0.991349	0.288106	N/A	N/A	N/A	N/A	*	0	*	0	CACCAGTATCTGTAAAACTCGGCCAAAACCTCCTCATTGTTTCCAACACTTATTATTCGATCCCATTCTGAACTTGAAAAGTACGATGAAAAGTTTTGAAYGTATTCTGGAACAGTCTCTTTCTCGGGAATCATAAAATTAACAATGTCCAACCCGACAAGGCATAGAGGTTCAGATGCTATTGCCACATAGTCACCATGA
i00271Gh	Ashrafi_RNA_Seq	Gh_M_001532_Class_I	N/A	FunctionalPolymorphic	0.152997	0.99654	0.357486	N/A	N/A	108.7	6	Chr10	713091	Ca4	115610457	AACTCCAACAGCTTGAAGAGCTTTTTTCTCGGATGTAGCCCTCGAGTACATATCACAGAGGCTTACGTGAACCTTTAAAGGAGGAACTTCGCCTAGTTCCRCAATCTTGTCTAGTAACTTTTCGGTTTCGTCAACCAGCCGCAATCTACCCAACCAATCAACAAGAACGGTATATGTTTCTATGCCGGGTTCAAAACCGTC
i00272Gh	Ashrafi_RNA_Seq	Gh_M_001536_Class_I	N/A	FunctionalPolymorphic	0.166399	0.995675	0.658786	N/A	N/A	N/A	N/A	*	0	*	0	CCACTTCGATGTCCCAAACGGTACCAATTTCTTTTCCTTTTCCTCCGGTCTTGGGTCGAGTAAAACGTCGTCGTATTGCTCAAATATGTCATCGAGGTCGYCGGGGAAGAGAGGATCATCGTCGTCGTCGGAAACGTCGTCGTTTTCGGGATCGTGGAAGCGTTCTTGAAGCCAGTAGTCGCGGAAGCAAGGGGATGATTG
i00273Gh	Ashrafi_RNA_Seq	Gh_M_001541_Class_I	Scaffold_10_61264880	FunctionalPolymorphic	0.251592	0.992215	0.334044	N/A	N/A	N/A	N/A	*	0	Ca5	48906110	ACCCATCCTCCGGAAGCTTACCCCTCGTTTCTTTTTTGTATAGCGCGATCTGGGTAATTTCGAAAAGAAGGGGGAAAAAATGCTTTGTAGAATGGTGTTGMTGCCCCGGAAAAAGAAAGTCGGGTCGGTTCCGGTTTACTTGAATGTATATGATTTGACTCCGATTAATGGATACGCTTATTGGTTTGGCCTTGGGATCTA
i00274Gh	Ashrafi_RNA_Seq	Gh_M_001549_Class_I	N/A	FunctionalPolymorphic	0.419176	0.99308	0.508204	N/A	N/A	N/A	N/A	Chr11	2923650	Ca8	89908558	AAGGTGAGGATGTGCGTGCAATGCCGTCCCGGTCCCGTAAGTGTTCGTCCTTCGACTTGAATGACGAAGCTGGGAGTGAAAGGGATTGTATCGGTGAAACYAGTGTGGAAGAGGAGGAGATTGAGAACATAACTGAAGGGAGTTCAAGCAATAATAACAATGGCAATGGCAACGATAGAAGAAGAGTAAGGCAATACGTAC
i00275Gh	Ashrafi_RNA_Seq	Gh_M_001561_Class_I	N/A	FunctionalPolymorphic	0.4184	0.987024	0.462033	N/A	N/A	N/A	N/A	Chr02	11993166	Ca4	27747736	TAGTTGCAGAGACAAGTCAAGTCGGCTTGTTTTATCAAACTACAACATTCCTTGGTTGGCGGTGGAGGATTTTCCCCGGTGACTGCCGGCTTGCACTGCTYCAACTTTTTCAATGGAATGTTACAGATGGTCGTCTCTTTAGCTCCTTCCACCGCTGCAATAAGCAACAATGTTGCAACCAAGCATTGCACCAAAAGTTTC
i00276Gh	Ashrafi_RNA_Seq	Gh_M_001578_Class_I	Scaffold_09_34151195	FunctionalPolymorphic	0.094703	0.995675	0.941254	52.24	19	N/A	N/A	Chr09	34150995	Ca6	11518196	CGGTCTTTTCATCAGTACTAGTGGATCCACTCCTGGATTGAACACCAGTGTGAGATGAAACAGATAAAGGGCTTGGGATACCAGAACAAAGTTCTGCATTYGTGAAATGATTCGTGGGAAGAGTTTCGAATTGAAGTGGTTTTGAAATTGGTGCCTGGACTTGGACATTTGGATGTGCCACATTAGAAGTCAAGGAAGATC
i00277Gh	Ashrafi_RNA_Seq	Gh_M_001614_Class_I	N/A	Failed	0	N/A	N/A	N/A	N/A	N/A	N/A	*	0	*	0	AATAGACCCATCAAACAAACATTAACAGCCGACCATAAAACCACCGTCTCAAGTCACACACCCGTACAATTTGAACGGCCGGGAGGCCGGCCAACCGACCKGCGAGACACGACGGTCAATATAATTTCATCACTTTTTTTTTTCAAATGACACAATCACAAAACAAAACAAATCCTTTTTTTCCTTGTTTTTTCTTTTTAC
i00278Gh	Ashrafi_RNA_Seq	Gh_M_001615_Class_I	Scaffold_13_57387745	FunctionalPolymorphic	0.451356	0.989619	0.557379	N/A	N/A	N/A	N/A	*	0	Ca6	50231293	AATCCTTTTTTTCCTTGTTTTTTCTTTTTACGATCATTTCACTTCAAATTTCAGATTTTATGAAGCTTGATAGCCTTAACAACGGGATTAGCTTGAGCAAYCTGTTGTTTCCCCATTGCTTTGAAATCAAATTTACAACCATGTTCTTCAGGGTACCTATGGATCCCACAAAACACCATCCCACACCTGCACTTGAACCCC
i00279Gh	Ashrafi_RNA_Seq	Gh_M_001630_Class_I	Gh_M_013997_Class_I	NotSynthesized	N/A	N/A	N/A	N/A	N/A	N/A	N/A	*	0	*	0	AAACAGGCTCCTCTTCCATTTTAAGAGGCAAAGGCATTCTAGCATGATGCATTCCATATAGATGTGGTGACACCATCATTTGTGGCCCATATGAAGTCAGMATTCCACAATACTGAGGATCTGAATAAGGATATGATGTCAAGACAATCGAGTGACCAACTAGTTCCATTTGGGAATTTGGTTCATGGTGTTCACCCAAAG
i00280Gh	Ashrafi_RNA_Seq	Gh_M_001635_Class_I	N/A	NotSynthesized	N/A	N/A	N/A	N/A	N/A	N/A	N/A	Chr12	23628374	Ca2	145137441	GCTTGTGTCTGAATGTGGGCTAACACCTAGTACTTGGTCCGGTTTGGAGCAGGGAGGGTAGTAGTTTACTCTGTAAGCTTGCACCAATTGTTTATGCAGTMCAAGCAGAGCTTCCTTGTCCATTTCCATGATCAGAGAAAATGATTGAAAGAGCTCAGTTGCAACTTTTCGGATTGCATTTGAATATTCTTCTATGATTTC
i00281Gh	Ashrafi_RNA_Seq	Gh_M_001664_Class_I	N/A	FunctionalIntergenomic	0	1	0.713522	N/A	N/A	N/A	N/A	*	0	Ca4	30374556	CAATACTTTTAAATGGACTGCAGAACCAATCATCTCTCGAGCTTTGCAAATAGATTTGAGAGAGCTTGATAAAGAGTGGAAGCAGCAGGAGGCATAGGCARTGAACCGAGAAGAATATCTGAAGCAGTGATAGATGGATTACCATAAAATCTAGAATTTTCTTGGTTTCTGGTTGTCACTACACTTCCTTCAAGTGAGCAC
i00282Gh	Ashrafi_RNA_Seq	Gh_M_001670_Class_I	N/A	FunctionalPolymorphic	0.474193	0.980104	0.660562	N/A	N/A	66.4	7	*	0	Ca1	108538030	ATACCTTACCCAAAAACCAAATTTTAAATGCAAAGCACATACTTCCTTTAAAAGGAAATACTAGTACAATTTACCATCATTTAGGGAAAAAGAAGAAGATYGATGGCCTATAATTGGATAATTAAGCACTTTAACTAGAGAACAACATAGATATAGTTAGGGATCTAAGGGCATTTGGGGCCTCCTCTCTTGGTCTTCCAA
i00283Gh	Ashrafi_RNA_Seq	Gh_M_001673_Class_I	Mus_005259_Class_II	FunctionalPolymorphic	0.28436	0.993945	0.253422	N/A	N/A	N/A	N/A	Chr10	965942	Ca4	115372275	TTGTAGATTTGGTTTATTGATAGATCATTGCAAAGATAACACAAACAATGATAAACAGAAACAGCATCTTCAGATAATGGTCCTGCTGGCCTTGTGCAGTRCGATGATGATGATGGTGGTGGTGATGGTGGTGATGATATCCATGAGCATGACCACCATGATATGAATTTGAAAATCCATGCGGAAACCCAGCAGCATGAC
i00284Gh	Ashrafi_RNA_Seq	Gh_M_001681_Class_I	N/A	FunctionalPolymorphic	0.369181	0.987024	0.46483	135.62	21	103.5	21	Chr07	48700785	Ca3	109919485	AAATCGTTCCCACGTGATGAAGTATAAGCCCCCATGTTCTGAAATACCAACCAATCATTCACGTCTAGTTCTGGCAATTTGAAACCCTTCAAAACTATATYATTTGGATCACATGTTGGTCCAAAACTGTAGAATTCCATGTTTTCAGCCCTTCGCATGTGGGATTTTTTATGGTGAGGGGAGTGCAAATCACTTCGTCAT
i00285Gh	Ashrafi_RNA_Seq	Gh_M_001696_Class_I	CFB4289	Failed	0	N/A	N/A	N/A	N/A	N/A	N/A	Chr09	41290145	*	0	TTCATAGCAATGTTCCTTCTCCTTTTGCGGCAGAGGCATATGCATGTTTAGATGGTACAAAGCTAGGGATTTCACTAAGAACCCACTCAGTAAAACTTATRGGGGATTCAAGAACAGTAATAAGGAAATGTCAGGAGACTACCACAGACAAATCAGCAATCGGAGCCATTATCAGAGATATTCAGAGCAAGAAATCTGATT
i00286Gh	Ashrafi_RNA_Seq	Gh_M_001719_Class_I	N/A	Failed	0	N/A	N/A	N/A	N/A	N/A	N/A	*	0	*	0	CACAATTATTTTACTCGTTAGGGTTTTTATTTAATAACAAGAGGAGAGGGAAGAAAGAAAGAAAAAACCCAAAAAAAGAAAGAGAAGGAAAGAGAAAAAARTAGTTTTTTTGTTGGGTTTTTAGCTGTTGGTTTAGGGTTTTCAAAGATGGCGCATGTTCAAGTTCAGGGACAAAGTGGGGGCGTTAACAATGGATCTGGT
i00287Gh	Ashrafi_RNA_Seq	Gh_M_001725_Class_I	Gh_M_009455_Class_I	FunctionalPolymorphic	0.216667	0.981834	0.477327	N/A	N/A	N/A	N/A	*	0	*	0	GTTGACAGGGGAATTCTCCGTTACGAGTCCCTATAAACTATTACATGAAACTAGCTTGGATCCTAATAATTTTACTTTACATGCTGAAATTAAAACCTTTYATAGGAAACTATGGAAATTATACATCCCCTCAAAAATACGGATTACGGTATGGTGATTTGCATGGAACTTCATTCCGTCCCTTGTCAATATAAGGCTCAA
i00288Gh	Ashrafi_RNA_Seq	Gh_M_001726_Class_I	N/A	NotSynthesized	N/A	N/A	N/A	N/A	N/A	N/A	N/A	*	0	*	0	TTGACTGTTAATCGTCCAGATCGGCTACGGGTTTGCTTGTACGGAATGAGGAGGGAGAGATCTTTGCATCAAAAGCAGCCATACACTACGAAACAGCAACYCCATTCATGGCAGAGGCATATGCAGGGTTACAGGCAGTAAAATTAGGGATTCATATGGGATTAAATAAAATAAAAGAAGTGGGGGACTCGAAAACTGTCA
i00289Gh	Ashrafi_RNA_Seq	Gh_M_001743_Class_I	N/A	FunctionalPolymorphic	0.246835	0.993945	0.669159	76.96	24	N/A	N/A	Chr04	16018120	Ca7	66222541	CAGCCTCCAAATACGTGAAGGCTAGCCAAAGGTGCCTTTCTTTGCTGGAGCAATGTCGGACAATGTCTCAAATCAAGCAGATGCACTCTCATCTTATCGTYTCAGCCAGTCGTTTGGACCCTTTTGCGGCCGGTAAAATCATTTCCCTCTTCGCTGTCTCTTCCAACGCTGATATCTCTCATGCTTACAAACTCTTTCTTT
i00290Gh	Ashrafi_RNA_Seq	Gh_M_001749_Class_I	Gh_M_005536_Class_I	Failed	0	N/A	N/A	N/A	N/A	N/A	N/A	*	0	Ca1	117519636	TTTCATGAATTTCAATCTTCTACCAAATTAGAACACCACTATTTCTCCATCCTTCCTCATTTTTCAGTGCCGCTATCTTCTTCGAATAATCAAATGGCGARCGAAGGTGCCTTAAGGTCGGCTATAGTATGGCTATCGGTGATCATGGTTTTAGTTGGGTTATTCACGTTTTCTTTGAAGAAAATTATGGTAACTTACGCG
i00291Gh	Ashrafi_RNA_Seq	Gh_M_001776_Class_I	Scaffold_01_27565998	FunctionalPolymorphic	0.157643	0.991349	0.499881	50.6	16	N/A	N/A	Chr01	27565798	Ca1	30597898	CCAACAATCACTACATCACATTTGATGTTGAAGACGTTGTGATCTGGATCTTCCGTGACTTGAAGGCCTTTTTCAGTGAGGGATTGGACGAAGGTGGAGTMATCTTCGTGCATTGTTTCTATAATACCCTTTCGCCCATGAGGAGAAGATACCCTTTTCTGCCGCTTGTCTACGTTGTATCCTATTGCTTTCCATGATGGG
i00292Gh	Ashrafi_RNA_Seq	Gh_M_001796_Class_I	N/A	FunctionalPolymorphic	0.319048	0.993945	0.297099	N/A	N/A	33.5	6	*	0	*	0	TGGAAAGAGATCAGAGGCGGAGTGGAGTGGAGTGGAGTGGAGCAGAGCGAAGGGCACGGGAGTTTTTCGAGTCAAGGAAGCTTTGATTTCACGGTGTGTAKGCCGTCCTTAACAAGCAACAACCGAGCACCTTTGACAAGTTCTTCTTTGATCATGAACAATACGGCAGCTGCAAGAACACTTTGTACGATTTTTGTGCTC
i00293Gh	Ashrafi_RNA_Seq	Gh_M_001800_Class_I	N/A	FunctionalPolymorphic	0.268987	0.992215	0.359107	N/A	N/A	N/A	N/A	Chr05	1867972	Ca5	97831571	GGCTTTGTACGAATCCGAACTCAACACTTTCCGGCTCACATTGTTATAGATCTCTCGGATAACGATCTCGAACGCAGTCCAGACATTGGTCGAATCGAGCRCAGACGTCTCGATGAAGAACAACCCTTCGGATTCTGCCAAGCTTTTACCTTCATCTAAGCTCACTTCCCTTGTGTTTTCCAAATCGCATTTGTTCCCTAC
i00294Gh	Ashrafi_RNA_Seq	Gh_M_001818_Class_I	N/A	Failed	0	N/A	N/A	N/A	N/A	N/A	N/A	*	0	*	0	AAATTACAAGGTGAAAAATATAATTTTATTACAGACAACAAAAGGTAGAGATAACAAGTTTACAGAGAAAGGAAATATTGAACATAACATAAACAAATATYATTAGCAACTTACTTGAAAGTTAAACCAGATCCACTTAATTCTCTTCCAAAATATTACTTAAAMGTTCTACAGCAGTAGGAGAGAGATGATTAACATAAT
i00295Gh	Ashrafi_RNA_Seq	Gh_M_001819_Class_I	N/A	Failed	0	N/A	N/A	N/A	N/A	N/A	N/A	Chr09	26448910	*	0	CTTCTTCGATAGAGAAAGGAAATCCTAAGAATGCAGCCAATCTCTTTGTTTGAGCCACTGGATCTTCCTTCAGCTCTTCATATCTCAAGAACAATACATTYGATGGCTTCTCCAAGCTCATGTTCCAGTACCCTAAAGCATGGTCCCAAAAGGGTCCATACCCTTCTTCACCTCTACAAAACATCTCAAAATGGTCTTCCA
i00296Gh	Ashrafi_RNA_Seq	Gh_M_001827_Class_I	N/A	FunctionalMonomorphic	0	0.958477	0.784409	N/A	N/A	N/A	N/A	*	0	Ca1	97365594	GCTCAAGGCAAAAAAAGAAGACAGATCGATTATCAGACCTATTATTCATCACATTCATCATCTGGAAAAATGTTTTGAAGAAATAGCTTACCTCTTTGTTYCCCCGTTGGTTAATAGGGTGGCCCATACCCTGGCGATGGAAGAAAGGAGAAGACAACACTCTGGGTTTTGGGTTGRTGAAGTCTCGAATTCTGTTAAAAT
i00297Gh	Ashrafi_RNA_Seq	Gh_M_001838_Class_I	Gh_M_013693_Class_I	Failed	0	N/A	N/A	N/A	N/A	N/A	N/A	Chr08	50830594	Ca9	50043614	CCCGACCCATGTTGGATCACCCATATAAATGGCCTGTTCGAGGCTTCTAATGCATCAGCCAATTGCTGGAACTGTTGTTTGGTGGGAGCAACTTCAGTACMGAAAGACACGTATAGCACTGAACCATGTGGCTTTGAATCTAACCATCCCATCACTTCATCTTCCGTAACGTTCGATTGTTTGTTGGCTCGGATTTCACGA
i00298Gh	Ashrafi_RNA_Seq	Gh_M_001859_Class_I	N/A	FunctionalPolymorphic	0.0918367	0.99827	0.602794	12.84	15	N/A	N/A	Chr02	60734006	Ca12	68345454	TCAGGAAGCTTATCTCCGACGGAGATAGCAGCGGAGATTTGGGTTGTTTTGGTGGAAAAGGAAATGGGTTTTGAAACGCGGCGGCGGTGGAGGTTGAAGGRAAGGGGAGAAACGGAGGAGAGCTTTAAAGGAAGGGATTTAGAGGAAAGCTTGGTGGTGCTGGATAATGAAATGGCAGCGGCCGGTGAGAGGAATCTTGAG
i00299Gh	Ashrafi_RNA_Seq	Gh_M_001869_Class_I	N/A	NotSynthesized	N/A	N/A	N/A	N/A	N/A	N/A	N/A	*	0	Ca7	89076641	CTTAGGGTTGATAGGTGCAGGCTTTGCAGATGAGCAAGCGCTACTGGTTTCAAGTACAGACACTGGACTAGAAGTCTGGAACCAAGTTGAACCTTTGACAYCCACAGATTCTCCGTTTAGGGTAGTAGTGCTTCTGCTGGAGGATGCTTTGGTAATGCCTGACAACTGGTTTAGCTCTGAAGACTCATCACAAGAAACTGG
i00300Gh	Ashrafi_RNA_Seq	Gh_M_001895_Class_I	N/A	FunctionalPolymorphic	0.165087	0.995675	0.632443	119.35	8	N/A	N/A	*	0	Ca5	68904493	AGAAAAAATGAGAATCCCAATTACAATAGTAAAATTTCTGTCTTAAAGCTTTCTTACCTAATCCTTAAGCATCACCAAGAACACCAGAATTTCAAGTATGMAAGCTTTTAGGACATCGGAAAGTTGCATGGAACATAAGGTTCACAGTTCAAAGTTGAAGTAAAATAAAGTACCTTAAAAGCAATAAAATCAAAATTTACC
i00301Gh	Ashrafi_RNA_Seq	Gh_M_001903_Class_I	Scaffold_01_39720540	FunctionalPolymorphic	0.442122	0.978374	0.494202	N/A	N/A	53.5	16	Chr01	39720340	*	0	AAAGAGTAAATTCAACCTCCAAAACACACAAAAACCTACAAACAGAATACAAGAAGGAAGTCTGTTTGAAAACACTAAAGACCAGACACTAAATTATTTAMTTGGTAAAGCAAAAAAGGGAAAAGTATCTGCAAAGGCAGTTAATCATGATCGAAGCAGCTTGATTCCGAATGAAATGGTGCAAATCATCAGCCCAAACAA
i00302Gh	Ashrafi_RNA_Seq	Gh_M_001911_Class_I	Gh_M_013644_Class_I	FunctionalPolymorphic	0.247974	0.987889	0.617732	N/A	N/A	N/A	N/A	Chr07	8294640	*	0	ACGGCACGTTACCTTTACCGCCTAGGTTTGTGGCGTCTCCGGATGGTGCTTTAACTCCAAATCCAAAAGATTCCGTGTTTGTTCAACAAGACAAGCTCCTYACCTCCTAGTTGCTTTCTACGACCAGTGCGTCTTTGTTGTCTTGCTTTACAACCGCGAAGTCAGCTTGCGATGTCTGGAACACTGTGAATCGACTGTTTG
i00303Gh	Ashrafi_RNA_Seq	Gh_M_001912_Class_I	N/A	FunctionalPolymorphic	0.242326	0.992215	0.53151	N/A	N/A	N/A	N/A	*	0	*	0	GTGTTTCGGAGACCAAAAAAGTAGAATTTATTTGTTGCCGGTATACCATCAGAGTTTGATGCTATGGTAACCCCGGTATCATTCTCACCGGAGGCTCTTCYGTTCCAAAAGCTTGTCAACGTCCTGTTAGAGATCGAAAGCCACCAAACACAGACGGTGCCTGACATACTGATCTATGTCAATCTGGTCGAAACTCCTCTA
i00304Gh	Ashrafi_RNA_Seq	Gh_M_001913_Class_I	N/A	FunctionalPolymorphic	0.254006	0.99654	0.941865	N/A	N/A	92.2	24	Chr04	26858761	*	0	ATGGTTTTTTATAAGAAATTTTATTCCTAATTCAACAAATCATTACCGGAACAAAAGAGAGCATTTCCAAGCATGTTTCTAAATACATGGTTACATATAAYAAACAAAGAAAAAATATGTAGGCGCCATTTTCAGCACTAATGCATTCAACAGATTGCATTCTCACAGAGCTAAGTTATTACTAAGAGCGGAAAATTACAC
i00305Gh	Ashrafi_RNA_Seq	Gh_M_001952_Class_I	N/A	Failed	0	N/A	N/A	N/A	N/A	N/A	N/A	*	0	*	0	GTCAACGGAGATTTCTCTGCATTGAAAAAATTAAATTTCAACATGAGTTATTTCTATGCATTTTGTCTAGTTCATTTAAAATTCAACTTCCAACACAGTCYATCAACTAAGATAAATTTCACATACTGTAGAATTCTATTTAAAGAAGACGACTTCTAAACGTATCAAAACCATGTCGAATTTCATTAAAACAGCAAACTG
i00306Gh	Ashrafi_RNA_Seq	Gh_M_001953_Class_I	N/A	FunctionalPolymorphic	0.091195	0.997405	0.587197	81.86	19	N/A	N/A	*	0	*	0	CTAAACGTATCAAAACCATGTCGAATTTCATTAAAACAGCAAACTGTAATAACGAGTGTGTGTTCATAACTGCATTCTTGATGTGCGTGGTTCATGGGGCYACTACCTATTTCCCACCCTTACTGTAGGTATCCTTGAGAGTAACCGTACGATTAAAGACGAGCTTCTCGGCAGTCGAGTCCTTGTCAACTGTGAAATAGC
i00307Gh	Ashrafi_RNA_Seq	Gh_M_001968_Class_I	N/A	FunctionalPolymorphic	0.343699	0.979239	0.827681	N/A	N/A	N/A	N/A	Chr02	56976493	*	0	TACAACTTGTTGACAGTTCTAAACCATGCCAAGTAATCATCAGCTGCCACTGTGTCTGCTGAGAAAAATGGTTCGCGAACAGGTAAAGATTGTATCTTATRATCCCACGCCTTGATTTGCTCCCCGTGCTGCACCGCCTAGTCGTTGTTGTTCTTCCCCTGCATGTCCACATTGTGCAGCTCTTTCAGGTCTCACAATGGC
i00308Gh	Ashrafi_RNA_Seq	Gh_M_001981_Class_I	N/A	NotSynthesized	N/A	N/A	N/A	N/A	N/A	N/A	N/A	*	0	*	0	GAAATAAAATTTCGTTTGTATTTTTTGCGGGTGCAAATCCAATGGCTGCGATCTTCCAAGGAGTTGGAGCTGCCGCAGCTTTGTCATCCTCACCGTCCAAYTCTTTCGATTCCAAGAAATTCGTTTTCTCTCCTTGTAGATCCTTCTCCGTGAGGAAAGGAGCGAGCTTTGCAGTGGTCAGATCCGATGGAAGAGTAAATC
i00309Gh	Ashrafi_RNA_Seq	Gh_M_002000_Class_I	N/A	FunctionalPolymorphic	0.0101881	1	0.447161	N/A	N/A	N/A	N/A	Chr04	432455	Ca7	42204900	GTGTCCCAACAATGGAGACTGAATCCACCTGATCTAAGTCCACAAAAGAAGGTTTTGCCACCGGAGATTGATTCGAATGATACGTTGGGTGATACCGAAAYGTCGAGTTTGAGTCCGTTTTGGTAACATTGGACTCGTTGGGTTGGCTCGTTAGCTATGATACCACATATGGTGCCTGTGCCGTATACGACCGCAACCGTG
i00310Gh	Ashrafi_RNA_Seq	Gh_M_002001_Class_I	N/A	FunctionalPolymorphic	0.0297806	1	0.504412	N/A	N/A	N/A	N/A	Chr04	432567	Ca7	42205012	GTCCGTTTTGGTAACATTGGACTCGTTGGGTTGGCTCGTTAGCTATGATACCACATATGGTGCCTGTGCCGTATACGACCGCAACCGTGGAGGCTGAGCCKATGGCGGCGACAACATGGATGGTAGCGGCGGTGAGGATCAAGAGGGAAATGGTGAAAAAGAAGGTACATTTCAAAGATGGTGCTGGTGGTTTATTGATGT
i00311Gh	Ashrafi_RNA_Seq	Gh_M_002016_Class_I	N/A	FunctionalPolymorphic	0.4256	0.987889	0.513383	45.31	10	52.3	10	*	0	Ca8	39269546	CAAAACTAAGTCGAAGAAGTACTGTCCATAATTGCAAGGTTTGTAGAGCAGAGAACGGTATCCCACTTCTTATAGGGTTGAAATGGAAAGCATGGAACTTRGGGTTAGATGTATTGACATCCAGCAAATCTAGAGTTTAAATCTCAGCATGCACAACCTTTCTCTTATCTCGGACTGCGATCTTCTTAAAGAAAAAAAGTA
i00312Gh	Ashrafi_RNA_Seq	Gh_M_002022_Class_I	Scaffold_09_23594181	FunctionalPolymorphic	0.459742	0.984429	0.492875	N/A	N/A	58.4	19	Chr09	23593981	Ca6	8595631	ATTCGAGAGCTCTCTGGCACTCTTCCAGCACAGCTTGCAAAGTCTTCCTCTTGACACGAACCGGATCTTTCTCTTCCACAACCTTTCCCTTCATCTCCTCYGCTTCCATCGCCAATGATGCGTCGCTCCAACCTGATACCTCTATCTTCGTATCGCCTACTAAAACAACCTAATACAATTCCACCTAAGCCCCCTCGAATT
i00313Gh	Ashrafi_RNA_Seq	Gh_M_002026_Class_I	N/A	FunctionalPolymorphic	0.0112	0.99827	0.82709	N/A	N/A	N/A	N/A	*	0	*	0	TCTCAACGCCAAACCTCAAATCTAGGACTATCTAAAATCTAAATCCCCCTTCATAAACTTGACAAATCCAACCACCAAAAGAAACAAATAACGGACTCACRACATTTTCCCGTTCTTCAATCTTCCCAAGTCCATTGCAATGTCCGCCTCAGTTCCGGCCGCCCTCCCTATCTCCGGTACCGAATCCGTCGAAACCCAGCC
i00314Gh	Ashrafi_RNA_Seq	Gh_M_002041_Class_I	Arm_023528_Class_I	FunctionalPolymorphic	0.15047	0.997405	0.617297	5.16	13	N/A	N/A	*	0	*	0	CCAATCTTTCTTGATGCGTGAGTCGTGGGGGAAACGACTCTTGATGAGTTACTACTATCAATGGATGCTAAAAACTTGTCCTTTGAAATAGTAGTGGGGGYGTTTGCAATAACAGAGCTGAAGACACCGGACTCTCTTAGCCCCTGGATTACGGCCATTGGAGCATATATGCGAGTTAAAATCCCCTTTCTCAAGAGTTTA
i00315Gh	Ashrafi_RNA_Seq	Gh_M_002055_Class_I	Scaffold_04_44813272	NotSynthesized	N/A	N/A	N/A	N/A	N/A	N/A	N/A	Chr04	44813272	Ca13	34526558	TGCCATGCACGTTGACTTTAAGCCCATATTTCATAAACAATGTCAGCGAAATCTTCTGCTCCACCTTATGCCCAGGCGCTACCGTCAGCTTATGCCTCAAMAGCGCTGCCGCTGCCACTGATTTCATTTGAAGATAAGCCAAGCCTCTTCCCAAACATATTCTTGGCCCAGCATTGAATGCCACGAATTTGTACGAGTCGT
i00316Gh	Ashrafi_RNA_Seq	Gh_M_002072_Class_I	Scaffold_07_3488684	FunctionalPolymorphic	0.498397	0.987889	0.389202	N/A	N/A	N/A	N/A	*	0	*	0	CCTGGAACACGAGTTTTGAAACATGTCGTAACTGGTTTCTCGGGTTTAGGCAATTTGTGGTCTGGTAAATTGGGCTTTTCCGTTAACATTCCGGCGGGATRCGCTGCCGCAGAGTATTCCGAGAAGGAATCCTCAACGAAATGAGACAACCATTCAAGGTTAGCGACGTCATCCGCCGGAACGGCGAGCTCGTTGGTGGAT
i00317Gh	Ashrafi_RNA_Seq	Gh_M_002110_Class_I	N/A	FunctionalIntergenomic	0	1	0.726122	N/A	N/A	N/A	N/A	Chr13	51480517	Ca5	47909193	TGGGAACTTCAGAGGGCTTGACAGGCTCAAAATCAATGATCAAGCCCCCAGTTACCCGATGGATTATCGCATAAAAGGGTTTCCCAGAAGTCTTGCAATGMACCAAGATTGGATTCAAAAGAGAAACCTCCCCAATTCCTAAGGCCTTTAGCAATGCAGATGAACTAGGGGCGGTGAAAATGGTTCTTATGTCGGTTCCAA
i00318Gh	Ashrafi_RNA_Seq	Gh_M_002112_Class_I	N/A	FunctionalMonomorphic	0	1	0.859869	N/A	N/A	N/A	N/A	Chr01	23311339	Ca9	18130535	GGGAAACCAAAAGAGCTACCGAAGGAAAGGGATACAGTCTCCCCCTTGGCCTTTGGAGAGGAGAGGGCAGAGAAGAAGACGTCCTTCGCGCAAGTTTTTTKTCTTCCTGCACCTTTACTATACAAGGCGCTCTTCGACCAAGGGGACATTCTGGTAGGAGGGCCGACCACTACATAAGCCGCCATCAGTCCAGGAGAGAAG
i00319Gh	Ashrafi_RNA_Seq	Gh_M_002119_Class_I	N/A	FunctionalPolymorphic	0.165342	0.986159	0.72318	182.66	21	165.6	21	*	0	*	0	ACCCTCTTGAAGCATTCCATTGTTAATAGTGTTCCCCAATGGCATGCCATGGAGACCTTTGTCGTTGTCACAATCACTAGAAGGAGGTGGTAATGCTTCARGAGATGGCAAACTTGCAGCAATTTCTTCCATAGTTGGCATCACAGAAAGAAGCTGGTTTTCTAGAGCCTCCGTGCTCAATTCCTGAAATTTAAGAGTTAT
i00320Gh	Ashrafi_RNA_Seq	Gh_M_002139_Class_I	N/A	FunctionalPolymorphic	0.408228	0.99481	0.271894	144.51	5	N/A	N/A	Chr09	11705003	Ca6	15926084	ATTAGTATCGTTACCATTTTTTCTTGTTTTCTATTGAATTGCAGGACACAAAACAAGGGGTTTCGGAGTTTTGGTGCTCTGGATCCTTTTTCTTTTACTTYGTCGAAAAGGTGGTAGATGGTGGAATCAGAAGTAAAGAAGATCAAGAAGGGGGATAAAATGAAGTGGAGATGGGTGATCGGAGCTTTCACTACGATTCTC
i00321Gh	Ashrafi_RNA_Seq	Gh_M_002149_Class_I	N/A	FunctionalPolymorphic	0.335714	0.987889	0.546833	126.54	5	N/A	N/A	Chr09	18590103	Ca3	34761530	CAGCTGATGTCAAAACAACGTTAATGGCGTTTTTCTGACCACCATTTGATGCTAATTCCATGATCTGTTGATTTGTTAGCGACTTTCCCAAAGAGTAGTTMTCGTCGAGGATTTGTGAACCCAATGAGATGGCAAGAGAATAAGGTTTCTTGCTGAGCTGATAGTACTTCTCTGTGGCTTTCCACCATGTGGCGACCGAGG
i00322Gh	Ashrafi_RNA_Seq	Gh_M_002190_Class_I	N/A	FunctionalPolymorphic	0.20206	0.993945	0.458125	88.81	8	N/A	N/A	Chr04	32591215	Ca7	70314734	GTGGACCGTCCCATGACATTCGAACTGTTAGTGAAGAGTTCCTGATTTTTCTTGGTTCCATCTCAACGCACTTGAAATAGTTCCCAATTGGGTTGAAGAARCTGGATTTGTAAGAAGGTAATGAAGGGATTCGAGGTTTTGTGAGAGTGAACATAGAGACCGATGAAGAAGAGGATGAAGGACTTGAAAATGATGAGTCAG
i00323Gh	Ashrafi_RNA_Seq	Gh_M_002191_Class_I	Scaffold_09_24876025	FunctionalPolymorphic	0.072884	0.999135	0.515553	118.74	19	N/A	N/A	Chr09	24875825	*	0	TGACTGCTTTCGGCCTCGGAGTTGTCAGCACGATCAACCTCTTCACGACTGCCAACCCTGACAGGTTCATTGTCTTTACTAATAATGATTAGTAGTACAAYCATCAATATCATCATCGCAACGACAATGAAAATTATAAAGAAAGCTACGATGCCAACTACTGAGTTGAAGAAGCCCATAAATAATGGCGCTTTGACTGTT
i00324Gh	Ashrafi_RNA_Seq	Gh_M_002205_Class_I	Scaffold_08_50807693	FunctionalPolymorphic	0.448	0.987889	0.367963	104.63	26	101.8	26	Chr08	50807693	Ca9	50015479	GCTTTGGAGGCAGCTGCTAATGGTCTGGAGCAACTTCTGCATTTTGCATATGATAAGGAGCGAGGAAATTCTATGATCGACTGCTTTTGGCATAGTTGGARCTTCTTGGGAAAACATGGTGGTGTTCATTACAATGAGTTGATCACTAGCTGGATAATGGAAGGTTGTCTCAACCACACCAATCAGATTGATAAGGCTTAT
i00325Gh	Ashrafi_RNA_Seq	Gh_M_002223_Class_I	N/A	Failed	0	N/A	N/A	N/A	N/A	N/A	N/A	*	0	*	0	CAATTGGATTCAGCATCCTTCTTTTGACGACTTACAGTCGAATCGTCCTGATCCACAGAGGCACGAGTGAAGCCGGGAGGATCGGGGATGTCACGAGAAGRAGGAGCAGTGGAATTATCGGAGAAATCAACGGCCCATCTTCCGCCGGACCCCATTATTCCTTTGCCTTTCTCCATCTTTCTTTTCTTTTCTCTCTACCTT
i00326Gh	Ashrafi_RNA_Seq	Gh_M_002230_Class_I	N/A	FunctionalPolymorphic	0.12069	1	0.348674	N/A	N/A	N/A	N/A	Chr05	46688250	Ca5	119541344	TTACTTCAGCTATGTTAAGAAATCTGACAGCAAATTCTGTCTGGTAAGGGATTTTCTTTGTGAAGTCATACAAAGTTGCCAAACCAGTCATGTTTTGCAGYCTGCTTAAGACCTTGCTTCTAGCATTTGTTGCCTCACTCCAGTTCCCCATCTTAACCAACTCAACAGCCTCCCTTTGTGCTTCCTCAAGTTCACCCTTTT
i00327Gh	Ashrafi_RNA_Seq	Gh_M_002269_Class_I	N/A	FunctionalPolymorphic	0.000783699	1	0.780633	N/A	N/A	N/A	N/A	Chr04	50251215	Ca7	12740898	GCGAAGCCAGGAATATTAATAGCGGCAGATTTCATCCCATAGTTCAAGTCAGCATACCGCTTCTCAACGGACCCCATAACTGATTCAGCAGTGAAGCCAARAAAGATATGGGTGATGACCTTGAAAGTGAACTGCCTTAACTCGTTCAACAGCTCAATCGGCTCTTTCATGCTAGACCATTCATCCAAAGAATTAACCACG
i00328Gh	Ashrafi_RNA_Seq	Gh_M_002274_Class_I	Gh_M_010790_Class_I	FunctionalPolymorphic	0.261453	0.99308	0.330114	198.43	19	144.1	19	Chr09	4527969	Ca3	33488215	ACACTAAGAGGTAATATGACCATGTAATTGTAAGGAACACCTGGAGTATCAGGACAGAGGCAAGTCATCATCTGAAGCATCATGAACCTGTAGAGGCCCCYTAAAACCATCTTTTTTATCACCAAAAAGCTCACGAGCTGCCTTCTCAAGGAATTCTTTAGCAGCATCTTCAACAGATTGTTTTTCAGAGGATTGATATTT
i00329Gh	Ashrafi_RNA_Seq	Gh_M_002301_Class_I	N/A	FunctionalPolymorphic	0.405063	0.993945	0.37842	151.73	20	N/A	N/A	Chr11	296091	*	0	AAACTACAAAAATCCTAAGCCTGTCATATGTTTGAGGCCTCAATTCATACGAGTTCCTTCGGCCGAAAACAATAAATAGAAACCAGATATCCTAACCACTRAATGACAACGGATTTTTGTTGTCTGACAAAAGTAAATAAATAAATGAACTGCAAATGAATCCTAATTAYCTCCAAACCGACCTGTCTTCCTGCCTTGTAA
i00330Gh	Ashrafi_RNA_Seq	Gh_M_002332_Class_I	N/A	FunctionalPolymorphic	0.349679	0.984429	0.481649	127.4	5	120.1	5	*	0	Ca6	18060612	AGATCAGAGATCATCTGTGTGGCAACTTCTATATCTCCATGTTTTTTGCTTTTGTTGGGTGGTTTTCTATATCTCGAGGCTTTCCATGTATAACGTGCGTRAATCACCAAACTCATTCATCTCTCTCTACCCAAAAACTGTGCTTAGTAAAAGAATGAGTTGTCATTACTATTATGTGCATCCTTACACAGCATCGACCGC
i00331Gh	Ashrafi_RNA_Seq	Gh_M_002334_Class_I	N/A	FunctionalPolymorphic	0.0588697	0.997405	0.566059	115.16	12	N/A	N/A	*	0	Ca9	50214518	TCCAACTACCAAATTGCTGAAGCTGCTGCAGAATCATTTGCCTCTTGTCTTCAACCTCATAATACTGGTTGAGTAATTGGTTATAATCCTGCGCAGCTTGYGAATCCGAATAGGCCATATTCCCATCTTGGTTATCCTGCATTGGCAGACTAGTTGATGAATCTATGTAAGTCTCAGGAGTCTGTAACTTTACAGTATGAC
i00332Gh	Ashrafi_RNA_Seq	Gh_M_002338_Class_I	N/A	FunctionalPolymorphic	0.479774	0.973183	0.421987	N/A	N/A	N/A	N/A	*	0	Ca1	2726209	TACAGGCCGATACTAAAGCTTTTTACAGGAAACTGTGGACCATGAACATGCCATCGAAAATAAAAATTACAGTGTGGAAGATTTCTTGGGATTTTATTCCMAATTTTTCGAATCTCAAGCTGAAAAGAGTTACTGTTGAAGATCTATGTCCGAGGTGTCAGCAAAATGGGGAGAACATCAGCCACATTTTCCAACAGTGCC
i00333Gh	Ashrafi_RNA_Seq	Gh_M_002339_Class_I	GH_TBb105P10r315	FunctionalPolymorphic	0.426136	0.976644	0.532408	137.72	7	N/A	N/A	*	0	Ca1	2725839	ATATGAAAGGAAAATCACAACAAGCAGAGACATATCAAAGCAAATCTTCAGTTTTATCTCAGAGTTAAAGGGAGTAGAGGAAAAAGAGCTTATCTTGGAAKAAGGCAGGAGACCCGAATATCATGACTAGAGGATATCCGTGGCTATTTACTTTGATGCGGCTTTTGATCAACAATCTTTCTGTTCGGTGTCAGGGCTAGT
i00334Gh	Ashrafi_RNA_Seq	Gh_M_002366_Class_I	N/A	FunctionalPolymorphic	0.209984	0.99308	0.54926	88.81	8	N/A	N/A	*	0	*	0	CGGTGAACTTTCTCAGACAGCACCAAAGGCAACCTTGAGGTAGAAACATGAGGTTCGATGTGCTTTTCAGAAGCCTCCTCCTCGGCAGTTTCCACATTAAYATCATTTTCTTTTATCTTCGCATCATCTTTCACATTCTTCTCCTTTTTGGGAGTCTGAACCCTTGCTTTTACCCCCTTCTTTGGAGATTTTCCTTTAGAA
i00335Gh	Ashrafi_RNA_Seq	Gh_M_002379_Class_I	Gh_M_013745_Class_I	Failed	0	N/A	N/A	N/A	N/A	N/A	N/A	*	0	*	0	AAGAGCTACATCGCTCATCAACAAATGTTGGAGTGGTAACCAGCTTAGAATAGGTGCTGGATGGGTGCAAGGCTTCCTTCCATCGTACGGGGGCACCGGCMTGTCATGAGCGTCTTGCGCCCAAATTCCATGTATTTTGAAATCAGTTGGGATTGGGAGTTTACAGTTGAGAGTAGACCTACAAACAGAGGGAGGCCACTG
i00336Gh	Ashrafi_RNA_Seq	Gh_M_002380_Class_I	Gh_M_013744_Class_I	FunctionalPolymorphic	0.0211599	1	0.320003	N/A	N/A	N/A	N/A	*	0	*	0	GAGGGAGGCCACTGAAGCGCCAATTTGTAGAAGTCTACCACTGGAATTACTGGCGGCTGGGGTAATGCATAGATGGTTGGGCTGAGATTGGATGATTGTGMTTTGCAAGCAGCTGGTTTATGATCTCCTTTATAAGCTTGGCACACATATTTCACAAAATTTTCAAAGTCTTGTCTGAGTGGCTGATTATTCACCACCACC
i00337Gh	Ashrafi_RNA_Seq	Gh_M_002381_Class_I	N/A	Failed	0	N/A	N/A	N/A	N/A	N/A	N/A	*	0	*	0	CTTGGCACACATATTTCACAAAATTTTCAAAGTCTTGTCTGAGTGGCTGATTATTCACCACCACCCATGGCACATATTCTTGAGCTGGCTTCAGATGTGCRGTTTCGTTAGCATATTGCAGCAGAAGCTTATATCCAAATCCAGTAGTATAGCATTCGTTGATTATCTCCTCATTCAATCTCAGCTTTTCACTGCAATTTT
i00338Gh	Ashrafi_RNA_Seq	Gh_M_002390_Class_I	N/A	FunctionalMonomorphic	0	0.992215	0.958289	N/A	N/A	N/A	N/A	Chr13	52307845	*	0	TTCCAATTAAAACATCAAGCAAAATATTTTCTTAAAAATCTCTTCTAACACAAAAGCTTCCATATCAATATGAAGAGTTAGAAGGTTGTTTTCAGAAGTARAAAAAAAATCTATACTGGCATTTTAAATGGAATAGTTAATAATAACGTCAAGCTAAAATGTAGTGGTTAAATCTAAAATTTGAACATAGTAGAAGGACCA
i00339Gh	Ashrafi_RNA_Seq	Gh_M_002400_Class_I	N/A	FunctionalPolymorphic	0.291599	0.982699	0.531489	N/A	N/A	50.5	24	Chr04	54511406	*	0	CAAAATTCCTTCTCGCCATGGACACTTGAACTCGATTAGAAGCTCCTTGTTGTTCATACTGAGAGTAACTTTATCTGTTGAACCGTCTTTAGATGCAACAYAGCCGATCTCTTGATCAGCTTCATCAACAACATCATAGGCTTTCCTTTTACTTAGGGACGATTTCTTTCCGTTGTTGGTTTTATTATTGCCGTAGTTATC
i00340Gh	Ashrafi_RNA_Seq	Gh_M_002418_Class_I	N/A	FunctionalMonomorphic	0	1	0.895954	N/A	N/A	N/A	N/A	*	0	*	0	AGAAAATAATTATTTTAGCATTATATATTACTTGAAACACCACATACATTCACAGTCCTTCACACCATATTTTATATCTCAAAAGCCCTCCTAGAAAAAAMAAAACATAACTGTTAACCCTAGAAAGCAACCATGGCAGAATTGCCAATTCACTTACCCACTCATTGATTCCCACATTGAAAAATCAAAACAAAACAAAAC
i00341Gh	Ashrafi_RNA_Seq	Gh_M_002474_Class_I	N/A	FunctionalPolymorphic	0.228827	0.977509	0.786579	N/A	N/A	N/A	N/A	Chr09	3957977	Ca3	32767089	ACGGTTCGAGCAACAAAGACGATAAACTCCCTCACGCTTGACCTTTGGAAGTAACCGAAATGGCTCACATCAGTTGCGTTCGCTAATATGATCGGATCAGRTCCTTCTGGGTTGCACTTCAACACCAATAACGACGTGATCTTCATCTTTCCCTTTCTCCCTTAATTTTCCACACAAAAAGAAATGATAATATTAATAATA
i00342Gh	Ashrafi_RNA_Seq	Gh_M_002481_Class_I	Scaffold_05_2460142	FunctionalPolymorphic	0.380763	0.990484	0.436974	N/A	N/A	N/A	N/A	*	0	*	0	ACGTCACCGAATCCAGAGAATGCTTCCCTGAGACTTTGGTCATCAGTTCCATATGAAAGACCTCCAATGAAAAGCTTCTTGGTTGATGTCGACATGCAACRAAGTGAATTAAGCATCGAAGATATCATTGGGGTTTGCCCATTTTGCCTAAAAAGGCTTCCAAGTTTGCTAGAGAATGCCATTATAATGCTTTCACTTGAA
i00343Gh	Ashrafi_RNA_Seq	Gh_M_002531_Class_I	N/A	FunctionalPolymorphic	0.0619122	1	0.742525	86.68	8	N/A	N/A	*	0	Ca7	87458363	GTGACTTTTGAGAAAACACAGCACCAACAGACTTAGATGATTAAATATCCAAAAAAAAAAGGCCTTTATTACACAAGAGTTCCCTTTTCAATCAGGAGGAYCAACACATATAGAGAGCATTTAAAGTTTCCTTAATACTTTTTTCTTGGTTCTGTATACAAAGACCCTAAATCAAGAGAAAGCAAGAGAGTCTATGACGTG
i00344Gh	Ashrafi_RNA_Seq	Gh_M_002539_Class_I	N/A	FunctionalPolymorphic	0.0101881	0.999135	0.513956	N/A	N/A	N/A	N/A	*	0	*	0	TATGATCAATACTACAATTTGCTTCAGTGAAATAGATTTGGAGATTTGTTGTTTTTTATCTTCAACAGTCTGGCTCAAATCCTGAATCTCATTCAACTTCYCCTCCATTTCCCTTATCTTCTTCAATTTCACATCATTTTCCCATCAATCGATGTGGCTTTTTCATCTTCCAACACCTCAATTTGACCCTGTAGCTCATCG
i00345Gh	Ashrafi_RNA_Seq	Gh_M_002571_Class_I	N/A	FunctionalMonomorphic	0	1	0.871028	N/A	N/A	N/A	N/A	*	0	Ca4	121911789	ATATGTGATCGAAAACCCTTGGAGATTACGTAGATCCGGATTACTATTGAGGAAACAGAATTCATAAGGGAAAAATGAGTGAGAACCGCAAGTTCCAGCTYGGGACGATAGGTGCTTTGAGTTTATCGGTGGTCTCCTCGGTGTCCATTGTTATATGCAACAAGGCTCTTATCAGTACTCTCGGCTTCACCTTTGCCACAA
i00346Gh	Ashrafi_RNA_Seq	Gh_M_002573_Class_I	N/A	FunctionalPolymorphic	0.0982704	0.99827	0.339869	N/A	N/A	34.5	6	Chr10	55636303	Ca11	71387130	GCGGGCCGGAATCGAGCGTGATTTTCACGGAATCAAATATTTCAAGTGCTTGGAGCCGCAAATTCACTATCTGTGACGCTTTTAAGAGCTCTTGCATCGARCCAACGTTGTTCAAAACCTCCGTCTCGGCTTCAATTACGTGGTCTTTGGTTTTCGTGTTCCCTTTGATGATCACGTCGTGGACTCGGACCGAAACCGGAC
i00347Gh	Ashrafi_RNA_Seq	Gh_M_002600_Class_I	N/A	FunctionalMonomorphic	0	1	0.872131	N/A	N/A	N/A	N/A	Chr02	8333169	Ca4	91239922	TCTCTAACAATACATCAGGGACTTTTTCAAATTGTCCCCTGTGTGTGTAGAGGCACATAAGGTTATTGTAGTTGAGCGGAGAGGAAAGAAAACCCATCTCYTTCATCTTCTTCATAAGGGAAAGAGACTCATCGATAAGGCCTACCTGAACATAGCAATTTAAAAGAGCCCCATAGGTCTTCACAGTTTTATCTTGGTCTC
i00348Gh	Ashrafi_RNA_Seq	Gh_M_002629_Class_I	N/A	FunctionalPolymorphic	0.320288	0.987889	0.829865	82.61	13	45.4	13	*	0	Ca5	128586510	CAAGTTATTAGCTTCCTGGCTCCTTTTAACTATTTCTCTTCCGTTATTAACGTTTTTTTACAGAGGCTTGTTTGGCCTGCGACGTGTGGAACACAGTTATKTGCCTCTTCACAGCGATGACCGGCTCGAAGCTCTCTTGTCTTCGTCATGACCTTTATTCTTGTAAGAAAGGTACTCTCTCGATTAAGGGCTATGTTGCAA
i00349Gh	Ashrafi_RNA_Seq	Gh_M_002662_Class_I	Scaffold_04_45364753	FunctionalPolymorphic	0.20621	0.992215	0.313228	N/A	N/A	78.9	8	*	0	*	0	GAGGGATGAGAAGGGTTTGAAAAATGGGTCTTGTTGAGAGCTTTAACTCCTCGGCATTGCAAACGGTTGGGCAAGCCTTCTCCGGCAGCAGGTCCAAGAAYCAGGTGATCAAATTTCCTGGTTATTTTCTTGGGGGCATCATCTCCTGATGAATTCTGAACATCAAACTTCTTCGTGTGTTCCTTGGGGGAATCTGTGACT
i00350Gh	Ashrafi_RNA_Seq	Gh_M_002679_Class_I	Scaffold_07_16613840	FunctionalPolymorphic	0.403537	0.985294	0.426877	N/A	N/A	N/A	N/A	*	0	*	0	ATCTTTCTCCTCATGCATCTTTGATAATTGTTCTTCATTTGCAATCCTTAGCTTCTCAGTTTCAGCCTTAAGGGTCAAAAGTTCTTCTTTGTCAGCATCCRTATGCTTCTTCTTGATCTCTAAATTCTTTTCCTCAGATACTTGGATGGACCCTGCTCCCTTTCCTTGTAGGCTTTTCACTTTTAATCAAATTCCTTCNCT
i00351Gh	Ashrafi_RNA_Seq	Gh_M_002694_Class_I	N/A	FunctionalPolymorphic	0.115137	0.99481	0.810984	N/A	N/A	N/A	N/A	Chr02	8461795	Ca4	91091141	GGCAAAAGGGAATGTCAGCATTACTGCCGATATTCTTTATGCAAGAAATAATGGAAGGACTTCGAAAGAAGCAGTTGATACTTATGAAAATAAGTCTGCTKGTGCAAATACAACATCCGTGAAATTGTTGTCTGGATGGGAAAGTGAAACTGCAGCGTCTCCAAAATATACATCTTCCAATCTCAACAGTGAAGCATTAAA
i00352Gh	Ashrafi_RNA_Seq	Gh_M_002712_Class_I	N/A	Failed	0	N/A	N/A	N/A	N/A	N/A	N/A	*	0	*	0	GAGCTAGATACCTTTGCACATACTCATTGGGAAGTGATCTCACAAGCTTGAAAACATCGGCATTTGCATAGCGGAGATTCGTCCTCGGATCGTGGTACGGYGCCTCGAATCCCGTTATATCACAAATTCTTTTGCACGGTTGCATTGAAGGCGGTGATTCGATATTAACATAATTGGGTTCATCAGGAGAGTAATTCTGGC
i00353Gh	Ashrafi_RNA_Seq	Gh_M_002722_Class_I	N/A	Failed	0	N/A	N/A	N/A	N/A	N/A	N/A	Chr04	432093	Ca7	42204538	ACTTAGATCAGGTGGATTCAGTCTCCATTGTTGGGACACTCGAGCTTTGTTCAACCCAAAGCGTATATATTTAAACTATAATGTCTCGTTGACCGACTTARCCGTCGGTGTTGACCATGTTTGTGCTAGAGAGGTAAGTTCCGGCATAGCTAGGTGCTGGCGAGGGAACCGTGGTTCACCATTTTCATCACCTGGTGATGG
i00354Gh	Ashrafi_RNA_Seq	Gh_M_002727_Class_I	N/A	FunctionalPolymorphic	0.359968	0.991349	0.423492	N/A	N/A	N/A	N/A	*	0	*	0	AACACCAATCCTCCATTAAAAAACAAAAAGTAAAAAAAAAGTTGAATGAGATACTCACAATTAGGGAATATATATTACTCAAAATTTTAAGCAACCAAGAYGGTATCCAAATGCTACTGTTGCTTACACTCTGGAGGGCGTTCAACATGCTGATTTAGGCCGGCATTTGCACTTGCGCGCTGCATCTTTTTGCCCTTTCTT
i00355Gh	Ashrafi_RNA_Seq	Gh_M_002730_Class_I	N/A	NotSynthesized	N/A	N/A	N/A	N/A	N/A	N/A	N/A	Chr13	4880152	*	0	GAAATAAACATCTTTTTCCAGTTCCCCGTTGCTACAGTTCCTGACGTACACCCAAACTCTTCTTTAAATTTCTGCTTCCACAGATCATTGTTGGAAGCCARGTATCGCATCTCCAAGCAAACGCATTCCATCCTCGCAATATCGGCACCGGGTAACGACTCCAGGATCTTCACCTTTAACTCGGCTGGGAGACGAATCAAA
i00356Gh	Ashrafi_RNA_Seq	Gh_M_002736_Class_I	N/A	FunctionalPolymorphic	0.0023511	1	0.577041	N/A	N/A	N/A	N/A	*	0	*	0	AACACGAGAATCACAAAAGCGAATTTTGATTTTGTAAGTAACGATATAGGGATAAGAAGAAACAAAGCGGCAACAAGAAAACAAGTAAACTTAAAGAGGGRAAAAAGAGAGAAAGAGACAAGAGCAAGCTGGATCAAATGAAGTTTACAGAGGAGAACTGAATTTTTTTTGAAAAAAAATAGTGAGCGTATTTTGAAAGAG
i00357Gh	Ashrafi_RNA_Seq	Gh_M_002750_Class_I	N/A	FunctionalPolymorphic	0.0211931	0.99654	0.340716	N/A	N/A	N/A	N/A	*	0	Ca1	104310990	TATACCTTCCAAATGAATAATAAAGAAACCATACTGGCACTTATGTTTTCAAATTTGGCGGCTAATAATGACACTCTGGAAATAGTTTGTAATTTTAAGTYTACTGATGGAGATGAACAAAATGTGCTGAAAACTAGGTGAATGGAGAGATTTACAACCATGAAGAACTGAGGAAGAAGTTGGTAAACCACAAGTTCAGGA
i00358Gh	Ashrafi_RNA_Seq	Gh_M_002766_Class_I	N/A	FunctionalPolymorphic	0.38738	0.988754	0.425268	N/A	N/A	51.4	15	Chr02	58252162	Ca12	66117633	CGAATCAGAGTTAGAGAAGGAAGTAGAGAAGGAGTCTTGGAGTGCCCTGGTAAGAGCTTCGGCTTCGGAGAGCCAAGAATCAGCAAAGCTGGGACGAAACKCCCACGATTCAATGTTGGCCAAGTTTTCCGATGATGATGATGCCATCTGCTGCAAGTTCAGTGAAACTATAGATCTCTCTGTTTTTTTGTCTATGTCCAG
i00359Gh	Ashrafi_RNA_Seq	Gh_M_002775_Class_I	N/A	NotSynthesized	N/A	N/A	N/A	N/A	N/A	N/A	N/A	*	0	scaffold2648	102444	AGAACTTAATAGTAGAAAGCTAATACAAGCATAAAGCAATGATCAATTTACTTAAATTAATATCTAGTATTTGCTACTATTGACTGATCTCATTAAACCAYTGTTCATCCGACGCAAGATGGATGTCCTTTGCTTCTTCGGTTTGTCCGCCGAAGAGGAATGCGCTCAACGGAACTCTAGACCGCCTTTCGGAGCATTGCA
i00360Gh	Ashrafi_RNA_Seq	Gh_M_002781_Class_I	N/A	FunctionalPolymorphic	0.236133	0.990484	0.902786	53.2	3	54.5	3	*	0	*	0	AGGCTTAGGCTAAGATGGTGGGATTGTTGGTAGCTTTGGGATTCAAGGCAGTGTTGGTACCTCAGTTGGTGGATCTGTTGGTTTCTCGGTTGGTGGATCTRTTGGTTCCTCGATTGGTGTACCTGTTGGTGTCAATGTTATTGGTGCCAATGTCATTGGTGACAATGTTATTGGTGGTATTGGTGGCAAGAACGGAGATCT
i00361Gh	Ashrafi_RNA_Seq	Gh_M_002835_Class_I	N/A	FunctionalIntergenomic	0	1	0.752759	N/A	N/A	N/A	N/A	Chr10	6321421	Ca11	103780194	TTTTAACCCAAGGCCCAACACCAAGAGAAGAAGATTGGGTAGTCGCCATTGATAAGGAACAATCATTCAAGGTCTTTTTCTTGGAAAAACATACATTCCTYGAACGAGAACAAAAAGCAGAATAGCAAACACCTTTTAAGTTGTGTAAGGCACAGCTGCAGTTGCGATGGTACGGCCTCCGCTCCACCTCGATTTCTTGCA
i00362Gh	Ashrafi_RNA_Seq	Gh_M_002853_Class_I	N/A	FunctionalPolymorphic	0.352707	0.987889	0.248541	N/A	N/A	130.5	19	Chr09	6960320	Ca8	65870035	AATGGTAGTTCCTTGGCCAGGAATTGCGGTACTAGCAGCTGCTTCCTGGGCTGCCAATGCCTTTTTGCTTATGATATGGTAGATCTCAGTCAATATAGTTYGGAATGCCTTCTCAATGTTGGTTGCTTCCAGTGCTGATGTCTCAAGAAATGAAAGACCTTCCCTCTCAGCCAGAGCTTGACCATCCTCCTCGGTAACAGC
i00363Gh	Ashrafi_RNA_Seq	Gh_M_002855_Class_I	N/A	Failed	0	N/A	N/A	N/A	N/A	N/A	N/A	*	0	*	0	TTGTCTAATTGTCTCTCTGGTTTGTCTTCCACTCAATCGTATGAAATATGAGATTGTTTTAAGCAATGGTTTGTTGTTAGCGGTGACCTTTTAGCGTTATMTTTGGGTATGTTACTTGAACGCAGGGTGGGTTCAGATTTCCGGTCATGATTCTGAGCAAATGTCCTTGGTGGAGGTGGTTAACCGGATTGTATCCTGTAT
i00364Gh	Ashrafi_RNA_Seq	Gh_M_002884_Class_I	Scaffold_05_368833	NotSynthesized	N/A	N/A	N/A	N/A	N/A	N/A	N/A	*	0	*	0	TGATCATTAAGTTGCTCAAATTCGAGGAAATACATAACATTTTCAATATTTATAATTCGTTCAACACACAATTTGCAAACCTGGGATTAAAATGTTTTACKTTTATATATATACACTATATTACAACAAAATATCCTTTGTGGTTTTCATAAAATAAAATCAAGAATCTGCCACTGATTCTTGCTTTCCACCATCACAGGC
i00365Gh	Ashrafi_RNA_Seq	Gh_M_002948_Class_I	N/A	FunctionalPolymorphic	0.35832	0.980104	0.79537	N/A	N/A	N/A	N/A	*	0	*	0	CCCAAGAGGCTCCTTGAGCTCCACAGCTACTCCTCTCTGGTCCGACCCGACGACCTCTCTCTTATTTCCCCTGCCTCTGTGCGCTGCAACGGTATCACTCKCGAAGCCGTCATTTCGGCACCTTCCTTTTCTGAAATCGCCGACGAAGTTCACGACCTTCTCCATGGAAGGGTTTGGGCGGGTCATAATATAGTGAGGTTT
i00366Gh	Ashrafi_RNA_Seq	Gh_M_002959_Class_I	N/A	FunctionalPolymorphic	0.279272	0.990484	0.519923	2.14	11	N/A	N/A	Chr07	654152	Ca10	53914329	GCCCTTTGAATCAACTAAAACTAGTTAAGGTCCGAAAAAGGCAAAATGAGGCACACATTTAAGAATCTGCAATGGTGACCTCGACCTCAACTCCGGGTTCRATGGTGATGGAAGTAATTTGTTTAACCACATCGGGAGAGCTGAAAAGGTCAATAACTCGCTTGTGAACACGGAGTTCAAACCGATCCCATGTGTTAGTTC
i00367Gh	Ashrafi_RNA_Seq	Gh_M_002966_Class_I	N/A	FunctionalPolymorphic	0.186614	0.995675	0.349359	N/A	N/A	90	24	*	0	*	0	TTCTAAGGTGTGGACTCCTCTTTTTATTAAGCTTCTGCCATCCCGSAKTGTTCTTGAATGTSSATCSTGTTCCAAAGCAACTGTTCCGCTCTATCACTCAMTACAACTTGACTGGAGCCAGAAATGGTTAACCCTTTATCTGAAAAGTAATTCCACACCCAATCAATCAGAACCTGAGGTCCTTCACTTTTCCCTTTAGAA
i00368Gh	Ashrafi_RNA_Seq	Gh_M_002967_Class_I	N/A	FunctionalPolymorphic	0.186028	0.99827	0.324211	N/A	N/A	90	24	Chr04	33293113	scaffold1449	176553	GAACCTGAGGTCCTTCACTTTTCCCTTTAGAATTATCACTCTTCCCATTATGCAAAGAGTGACAAAAATGCCTTCCCTTAATCAAACCCTGCTGGCGATGRACATATTTATCCATAGGTCCAGAAACTCGAACTGCATTCCTTTGCTTAACTGGTTGTCCAAGAGTAGAACCAGGAACAGAAAGATAGAACAGTTCAGATT
i00369Gh	Ashrafi_RNA_Seq	Gh_M_002990_Class_I	Scaffold_08_52472848	FunctionalPolymorphic	0.438312	0.987889	0.344445	112.31	26	112.1	26	Chr08	52472648	Ca9	74625459	ATAGTGTTACATTTATTCAGTATCAATCCAAAAGGAAACAACACTACAACAACGTAAATTAAACAACCAGTTACCAAGAAAACATTGATCACTGCAAACTRGACCTTAAGAACATCAAAACCACGCAGCACTAAGAAGAGAAAGAATTTAGAGAACTGATTTAGCGACATTGGAAGCCAGAGGGTACTTTCTTTGAGCAGA
i00370Gh	Ashrafi_RNA_Seq	Gh_M_002991_Class_I	N/A	Failed	0	N/A	N/A	N/A	N/A	N/A	N/A	*	0	*	0	CATTCCCTCGTTTTCTAATTTAAAGCTGAAGAGAGTGATCACGGAAGATCGGTGCCTGAGGTGTCAGCAAGAAGTGGAGGATGGTAATCATGTTTTCCGAYTTTGCCCTGGGTTTTTAACCATGGAACGAAAGAGCAATGTAGACTTTTTTGCTGTGGACTCTGGATGATCTGGTCAAATAGAAATAAGTTAATATATGAA
i00371Gh	Ashrafi_RNA_Seq	Gh_M_002994_Class_I	N/A	FunctionalPolymorphic	0.299679	0.987889	0.489711	41.22	23	27.1	23	Chr06	29583208	Ca10	45806977	TTACACAAATCAAAGCATGCCAGTGCCGGTTCTTGGTTTATACGAAAGAGTAAGCTATTCTACTAATTAGCATACTAATTTTCCCAAGTTCAACAGGAAGRTGTTTCCAATATTTACAAGCACAAAAGAGCAATAACATCCACAAATCAGGCATAAAAAAAGTTCAGTTGAGGTATCGGATAATGATATTTCCGATGGACT
i00372Gh	Ashrafi_RNA_Seq	Gh_M_003001_Class_I	N/A	FunctionalPolymorphic	0.0101881	0.999135	0.331827	N/A	N/A	N/A	N/A	Chr07	26946027	Ca3	97225547	TGCCTGGCCTTTTGTCGTCGAACAAGGTCCAACTGAACCCTGTTGTTATTGTCTAAACTCCTCGTGGAAGCGGCCCTGATAAGTTCCCTCAAGTCATCATYGCCATTGCCCGATCTCGTTGTACTGACACTGTAGCTCCTTGGAAAAGTATTAAGCTGGCCAGTCGAGCACCCCATGACGGTTCCATAGCCTACCCTTTCC
i00373Gh	Ashrafi_RNA_Seq	Gh_M_003005_Class_I	N/A	FunctionalPolymorphic	0.495981	0.981834	0.587496	N/A	N/A	N/A	N/A	*	0	Ca2	48300786	GAGATCTTTTCGTGCCAACGAATTCGAATATACATGTCGGAGGATTCAAAGTGGGAAAACAATGCAGGGGAGAGTATGTATGTATCAGTGCAGGCTTATARTTGCAAGTTGATCTTCTCGGACCATTTGAAGATATTTGAATGAACTCGATTTCCTCCCAGTTCTTCACCCGAAGCCCCAGCCGCGATCCTTATAACATCC
i00374Gh	Ashrafi_RNA_Seq	Gh_M_003056_Class_I	N/A	FunctionalPolymorphic	0.0297806	0.999135	0.306229	N/A	N/A	N/A	N/A	*	0	*	0	CTTGCAGCAACTGCGTTGCTCAGACCCTGCTTTTTGRAGAACAAAGTTAAAACAGCCTTGGCTTTCTTCTTTTTCTGCTGTTATCAAGGTTGGAGGCACCRCTCTTAAAGCTCAAAGATCCATCTAACTCTGAATCCACTCTTAATCTTGCATCTTTCTCATCTTGTATTGTTGTCTTTAAGGCAGAAAAGGAGCCATGGC
i00375Gh	Ashrafi_RNA_Seq	Gh_M_003062_Class_I	N/A	FunctionalPolymorphic	0.0109718	1	0.2718	N/A	N/A	N/A	N/A	*	0	*	0	GGGAGCCTCTGCCATGAAGTTACTCTAAACGAGTTAAAAATCGATTAAACCGCTCTTTTGGTTGTTACTTCAGAAGGATCAACTAAAATGAATGAATGATMGTCTTCAATTAAAAGTTGGAAGAATACAAACCCTAAAAACACCGCAATGACGAAAAATTATACTGTTCATTTTTTGGGAGATTATGAATTTCAGTCCCCC
i00376Gh	Ashrafi_RNA_Seq	Gh_M_003064_Class_I	N/A	NotSynthesized	N/A	N/A	N/A	N/A	N/A	N/A	N/A	Chr09	34346768	Ca6	112115809	ATGAGTTATTATGGAAATACACTTATATCTTTGTACAAAGGAAAGGGCGTTCTTGCTGATGGTAGGACCAATGCTACCCTGGATGATTTGGTGACCTCAAYGAACACAGTTGTGGTGCCTATCGGGGCTGCATTTGCTATTGCCATTGCTAGCTGTATGTTCGGAGCACTTGCTTGCTACTGGCGGTCACGGCAGAAGAGT
i00377Gh	Ashrafi_RNA_Seq	Gh_M_003126_Class_I	N/A	Failed	0	N/A	N/A	N/A	N/A	N/A	N/A	Chr09	56385000	*	0	GTGATGAAGATGAAGAAATATCTTCTTTATTAGCCTCCTCAATGATCTCCTTCTGATCTGATAAGTAAGACACACAAGGGGTCGTCGTTGAAGAATTATCMTCAGAGTATGAACACGAAGAAGATGACGAAGAAGAAGTGTAGAAAGATAAAGGGGAAGAAGGAGAATTAGAGCTATTAGAACAAGAAGTAATACAATTAT
i00378Gh	Ashrafi_RNA_Seq	Gh_M_003147_Class_I	N/A	FunctionalPolymorphic	0.258091	0.992215	0.673432	82.86	26	N/A	N/A	Chr08	42467349	*	0	ATGCGTATGCTTCTGCTGCGAAAGGTCAGGGGACATTGCTATGAATAATCGTCTTTAACACCAGTAAATTTCCCCTCAGGTCCCATCCCACCAGGCCTGTMACTGATTTGAAGGTTCTTCTGTCGAACACTGCATCAAAATGGATCATTGTTCTCGATATGTCCTCCTGTATTCTCTAACTTCTGTTCATTTTTCCATTTT
i00379Gh	Ashrafi_RNA_Seq	Gh_M_003148_Class_I	N/A	FunctionalPolymorphic	0.285714	0.975778	0.536277	82.86	26	N/A	N/A	*	0	*	0	TAAAACCCTTCCTGTTGTATTTTTCCCCTCATGTATGAGTTGATTTTTGGAGAACTATATCTGCCATAAAGCATAACAGAAGAGTCGACATTGGTCGTTGYTGTTTCTATTAAAAACCAAGGGCATTCTCGGAAGACATGAAGGCTTTCTTCTGCCCAGAAGCAGCAACGAGGGCATCTATCATTTGAAGTGACTTTCCTG
i00380Gh	Ashrafi_RNA_Seq	Gh_M_003158_Class_I	Gh_M_013404_Class_I	Failed	0	N/A	N/A	N/A	N/A	N/A	N/A	Chr11	4487939	Ca8	64621555	TCCATATTTCCTCTGTGGAGAACCCATCCCCCTCCTTTAGGGTTTAGCAGTTAAAAAGAGAAAAACAAAAGTATGGCGACCGCCACTGTCCCCGCCGCCGYAAGGCAGCTTTCTCCTAAAGAAGCCGACATCCAAATGATGTTGGCCGCCGAAGTCCATCTCGGTACCAAAAACTGTGACTTCCAAATGGAGCGTTACGTC
i00381Gh	Ashrafi_RNA_Seq	Gh_M_003168_Class_I	N/A	FunctionalPolymorphic	0.464696	0.975778	0.907682	101.92	12	N/A	N/A	*	0	Ca9	58594158	CCAGAATAGCACCAAAAATGTGGCCTCACACGAGAGTCTTCACACTCGGCCTCCACGTCTTCAGGTCATCTCTTCCGTACAGATGATTCTGCAAAAAGGARTACACTAGAAGGAGCCAATAACAGATTTCACAGCAGATGACAGTAGAAAAATAGGATTTTTTAGATTTTATTTATTTTGAAAATATGGCTATAAAAGCCA
i00382Gh	Ashrafi_RNA_Seq	Gh_M_003169_Class_I	N/A	FunctionalPolymorphic	0.466003	0.937716	0.864955	N/A	N/A	N/A	N/A	*	0	Ca9	58594409	TATCAAATATTCAATCAAGCAAAAAAGTATTGACAGGTGATTTTCCAGTTTTTTTGTCTTCCTCTCTTTATTTCTCTTTTCATTAGTTTGAGAGTTAGGCYAAGGATAACCCTCGATACCGATGATAGCCCAAAACATCCCAAACAGGCGTAGATGTGGGCGAGGATCGAGCGGTACTAAAATCTATTTTTAATCCTTGGT
i00383Gh	Ashrafi_RNA_Seq	Gh_M_003176_Class_I	N/A	FunctionalPolymorphic	0.401431	0.991349	0.697376	N/A	N/A	N/A	N/A	Chr07	60463926	*	0	GTAAACGGTCTTCTTCGGCTTTCTGGTTTAAATTAAGATCAGCCATTTTCGATGATGGAGGAGCGGGAAGAACCGGTATTGGACAGATAACATAAGAAGAKGTGTTCGCTTTGGGGCTCGGCGGCCTTGATATGAGATTCTCCTTCGAGTTATTATTTTCTGTTACTGATAAATCAGTCAAACTTAGAGTTGCCGGAAACG
i00384Gh	Ashrafi_RNA_Seq	Gh_M_003204_Class_I	Scaffold_01_8282757	FunctionalPolymorphic	0.49841	0.991349	0.598463	81.36	16	92.2	16	Chr01	8282557	Ca1	82651435	CCAAGATCATGTTGGAGGGTCCATCATATCTTGTGTCAAGGGATTTTCCAAGCTCCTGCGAGCAAGAGAGCAAGTGGATTTATAACAGTTTTCATGTAACYGAGCTCGCAAGAAGCAAGTGCCGGATGGAAGATGGAGAAGACCAGATGATGAGAAAAATTCTCAAGCCACTCGAAGGTGATGAAAACAAGGGGGAAAAGG
i00385Gh	Ashrafi_RNA_Seq	Gh_M_003288_Class_I	Scaffold_08_55094989	FunctionalPolymorphic	0.4016	0.997405	0.863914	131.14	26	N/A	N/A	Chr08	55094789	*	0	ATATATATATATTGAGTTCTAATGAATAACTCAGCTTTAGCTATTCAAAATTACATATTGTTTCAAAATGAAAAGACAAGGCAAAATTAACAATCATTGCYTTGAGAAACAAGGAATAATGATGCTAAAAGACCCATAATTGATCTCTTGAAATGTCATCTTCTCTTCTGCTTGCTCCAGCTTCCCCTTGTCTCGTATTGT
i00386Gh	Ashrafi_RNA_Seq	Gh_M_003305_Class_I	N/A	FunctionalPolymorphic	0.430868	0.988754	0.299432	N/A	N/A	N/A	N/A	*	0	Ca12	66993859	CTTTTTCGAAGCACTCATTTGCAAAATATAATTTAAACAAAAATATATTTTTAAATATTAAAAACATTTTTTTGTTAATTTTGGTTGCTGTTGTTGTTGTYGTCGTCGTCCTTGTTATTGAATTACAATTTGCAGCTGATCTGAGTCAACTCGGACTGAACTTCTACAAAGCGGACAACTCGATTCAGCACTGAGCCACCT
i00387Gh	Ashrafi_RNA_Seq	Gh_M_003308_Class_I	N/A	FunctionalPolymorphic	0.376206	0.983564	0.29006	121.89	25	101.2	25	Chr10	1692523	*	0	CTTCCGTTCCCACATGGGCTCCTCAGCCGAATCACCCTTCTCAATATCCGCGGAGATTGTCGGGGCTTGTTCGTCGACAGTTGATGTCTTCCCTTGGCCCRGAGTCTGGTGGCCCGGGCAATCATCCTTCACTTCCTGCCGGACCTACTTCTCCTGAAGAGATGCTGCTTTCCTCCAGTGTAACTAATCCTGGGCACCATC
i00388Gh	Ashrafi_RNA_Seq	Gh_M_003364_Class_I	N/A	Failed	0	N/A	N/A	N/A	N/A	N/A	N/A	Chr13	40556961	Ca5	128096826	CTCAGGAGATGCCTGGACTCCAAAGATCCTGCTCTATGGTTGTAATTGAAGAGAGAGGTGAAAAACGAGGTTTGGAGCAGAGTGATTTGAGGGAGGGAGCMAAAAAGCCAAGAGAATGGCTTCAGCCTGTGACTACAAAGGCTGAGTTCCTGCCCTTTTCTGACTTTGATGATAAGAAAGTAGGCTCAGTAGAAGGGACAG
i00389Gh	Ashrafi_RNA_Seq	Gh_M_003370_Class_I	N/A	FunctionalPolymorphic	0.380609	0.985294	0.484105	N/A	N/A	N/A	N/A	Chr01	8116917	*	0	CATTTCCACTGCTCTTCACCGGAAACAGCTTCCGACTACTCTGCCAATTGTTTGTTAGTTTTATCCATTCCCTCCTCCATTTATCTAGCTTGAAGTCCTCRCCATTCTCTACACTTTCTATCAAAATTTTGAAATATATTGCTGCTCGGGGGCCGTAATAATCTCGTAGAAGTCCACTCCAATACTTGTTTCCATAATCAC
i00390Gh	Ashrafi_RNA_Seq	Gh_M_003512_Class_I	N/A	FunctionalPolymorphic	0.38056	0.976644	0.705159	N/A	N/A	51.4	15	*	0	*	0	TAAGATAAAATAAAGAGAGGGAGGGGAGCGTACCTTGTCGTCGGAGCCGTCGAACTCCATCGTAATCAAAGCCTTGGTGAGCCCGAAAGCAGAAGAGCGGKGTAGAGGAGAACTTTAGGGCTATTATGTTTTTTTAAAAGGGGGAGTGTCTGCTGAGGCTTAGGGATTTGTTAGAATCATTGTTTCTTATTGAAACAGTGC
i00391Gh	Ashrafi_RNA_Seq	Gh_M_003545_Class_I	N/A	FunctionalPolymorphic	0.284	0.988754	0.48124	47.99	13	N/A	N/A	*	0	*	0	ACCAGTGAGGATGAATGCTTGTAGGAGGCTCTGAGCGGCCTGGGTTTGATCAGGTGTCCCAGATATAACAACAATCCTGTCACTTGTTCCTATTTGAGGTYCATGCACTATGACCTTGGCACCAGAAATCTCTCTTAGGCGAGCTAGATTGCGACCATTCTCCCCATAAACAGAGTCAATAACATTCTCAGGAACTCTAAT
i00392Gh	Ashrafi_RNA_Seq	Gh_M_003546_Class_I	N/A	FunctionalPolymorphic	0.426073	0.988754	0.842644	N/A	N/A	N/A	N/A	*	0	*	0	TACAAGCCGGGCAGTGACATTTGAACCCTTACCTCCGCCTGAATCTAGACCCTTCTCAATAGAAGCCTCAAAAACTTTTACAAAAACAAGGACAACAGCCYTTTGTGCTGCAGAATACTGTGATTCTGGGTTCTCTGATGCAGTAACAGTAACCAACCGTTCATCACAATCAGTGATTGCAGCTCCAATGGTAACAGTAGC
i00393Gh	Ashrafi_RNA_Seq	Gh_M_003563_Class_I	N/A	FunctionalPolymorphic	0.467357	0.987889	0.84469	108.4	9	N/A	N/A	*	0	Ca5	4483486	AATATCCACTTAAATACCCCCATGAGCACTCACTCCTTGTGGGTGTAAAAGGGCTTCTCCTAGCACTACTTCCAGGTCTAGATGATGCAGAATGCACTTGKGGGCTGTTGTCAGCTGTTCTTAGAACTGCTTCATCTTTCCCTCCAGGATATTTCATGGAGCTTAATGTCAAAACTTCTGCTGAAGAGATATTTGGTATGG
i00394Gh	Ashrafi_RNA_Seq	Gh_M_003564_Class_I	Scaffold_06_49606027	NotSynthesized	N/A	N/A	N/A	N/A	N/A	N/A	N/A	Chr06	49606027	Ca10	34358243	TCTCTCCATTTCCCAAGTATCTGATCCACTATGGCTATCTCTGCTCTCCATTGAATGTCGCTTTTGTATTCGCTTACCAGCATTGAGTCTCGGATCCTCCRCTGATGGATAAGGTTGCTGAAAGAATGGGCTACCACCCGGATAATTCGGGTAGTAAGGCATTCCTTGCATAGGATATCCTTGAAAAGGTGGCATACCACC
i00395Gh	Ashrafi_RNA_Seq	Gh_M_003645_Class_I	Scaffold_04_29191813	FunctionalPolymorphic	0.224409	0.997405	0.488524	N/A	N/A	N/A	N/A	Chr04	29191613	Ca6	35400714	CGAGCTTTTGCGTCTTTGACTGGTCAGATGACTTCACAATCACAATCCATTACCTGGATGCCCAGGACTTGCAGAAGACTTTTGGGGCAAACTTGCAGGAYCTTCCACAATTCCTATGTCTTTGACACCAGAGCTTAATGATGATGATGAATCACCCTCCACTTCATCATCTTCATCCTCAATGAAAGAACCCTTACGTCG
i00396Gh	Ashrafi_RNA_Seq	Gh_M_003652_Class_I	N/A	FunctionalIntergenomic	0	1	0.726982	N/A	N/A	N/A	N/A	*	0	Ca10	54311869	ACCAAGTCGACGACAACAAAGGGGACTCTGGCAACATACGAAAGACCTTCGTAGTCATGGCCGCCACTTCGGGTCCTAATTTGGAGCCCATGTTTCCTCGMACAGTAAATCGTTGCTTGAAAATGGGACGTTCGCGAGGGTGTTATAATGACCAAAGGCTTTGGGGTATCCGTCGAATTAAAYCTAAGATTTCGTATCGTA
i00397Gh	Ashrafi_RNA_Seq	Gh_M_003690_Class_I	N/A	FunctionalPolymorphic	0.451587	0.991349	0.331958	64.22	21	N/A	N/A	*	0	Ca3	26328745	TGGGTAATAGGGTACCTGATGACTCGGGAGTGGTGGCGATTGATGACGGCACTGTTGATTCAATGATGGAGTTGGAGCTACCCGGAAAAGTGAAAAAGAARCGCTGCGAAGCAAAAACGGTGGCGAAGTCGGGTTCGGAGTCGGATTCAGGGTATGGGTCTGGGTCAAAGGAGAGAGAGGAGTGGGTTAAGGATTTGGAGG
i00398Gh	Ashrafi_RNA_Seq	Gh_M_003726_Class_I	N/A	FunctionalPolymorphic	0.3792	0.982699	0.513744	101.93	3	N/A	N/A	*	0	Ca4	61942821	ATAGATGAAGCTAACAGAACATGGAAAGCAGACTTAATTGACAATACATTCAGAGCGGATTTAGCTAGAAAGATCAAGCAGATTCCTTTGGTGAGTGTAGYGTAGCGCATGAAGACTTCCAAGTCTGGAAAGGAGAGCCTTCTGGTTATTTTTCTGTTCGAAGCGCCTACAAACTATTACATGAGGCTACTCTAAATCCTA
i00399Gh	Ashrafi_RNA_Seq	Gh_M_003736_Class_I	N/A	FunctionalPolymorphic	0.2709	0.987024	0.576767	N/A	N/A	N/A	N/A	Chr11	9051935	Ca8	49537885	GGTTTCCTAATCAACTACTCAGAGAAGGCCCAAAGTACATGCAAATTGGTGGATTGATCCTCAAGATAGAAAGTATGGCTGATGGTATTGTCCAAATACCRTCACCACAAATTAAACCTGAAGCAACTGCACCCGCGTAATCCTCTGCTTCCTTCTGGTTAATTCGTTCCCATATAAACAAGATTACTGTTCCAACGAACA
i00400Gh	Ashrafi_RNA_Seq	Gh_M_003751_Class_I	N/A	FunctionalPolymorphic	0.265127	0.988754	0.507022	30.5	18	N/A	N/A	*	0	*	0	CCCCACGAACGCCCTCCTCGGCGGCGCTCTCAACGTAAGATCCTATCCTTGCGGCATCTCTTCGCCACCATAATTGAGACGGATTGGACAGAAACTATCTYTATGGCCTAATACACCACAAACAAAGCAAAACAAGGATAATTTTGCATTTATATGAATTCATATTAATTCACCTTTATTGTAAACTAATACCTATTTAAA
i00401Gh	Ashrafi_RNA_Seq	Gh_M_003753_Class_I	N/A	FunctionalPolymorphic	0.0180534	0.99827	0.360569	N/A	N/A	N/A	N/A	Chr05	57869068	Ca13	18259397	CTAATTCCAGCTAAAGGAGTCAATTACATGCATATGGTCCTTGTTATTTGCCAATCGGATCCAAGACCATGCCAGAAATGGTTGCTTTCTATTTTAATAGYAATAAATACAGTAATTATTCGATAATCTGTTTCAAATAAAAATTAATAACTTCACAGAATAGACATTTTTCCAGGGTTCATCCTCATAAAACAGATGTTG
i00402Gh	Ashrafi_RNA_Seq	Gh_M_003760_Class_I	N/A	FunctionalMonomorphic	0	1	0.898994	N/A	N/A	N/A	N/A	*	0	*	0	TTGTCCTAAACTTATAAGTTGCAGCAAGAAACACTCCAACACATTGTAGATCATAGAGTTTGATTGTTCCTTGACCACGAACCATGTGATATATTAGACTRATATCTGTTTGGCCCAGGAGAATGACTCCACATGCTAGAACAAGAAAGCAGCAAAAAATAACACAGCTCTGCTGCAGAAAGCCTCTTGAACTTGCAGTCA
i00403Gh	Ashrafi_RNA_Seq	Gh_M_003797_Class_I	N/A	Failed	0	N/A	N/A	N/A	N/A	N/A	N/A	Chr07	17906336	Ca6	100633539	AGAAGGTGTGTTTGACTGTTTTCAATATGATGTCACGTAGCAGAGGCGTTTCCATAAGCCGGGAATTCATAACCCACATCCCGAAATCGACGAACGTCTCRTTGGCAGCCAAGCCGAGATTGACCGAAGAACGTAAAAGCTTCAACGTCGGAACCGAAGCGAAAAGCTTCTGGTGATCATCAAGGTCAAGGTTTGTGGTTG
i00404Gh	Ashrafi_RNA_Seq	Gh_M_003802_Class_I	Gh_M_013501_Class_I	FunctionalPolymorphic	0.443471	0.991349	0.281426	107.89	12	N/A	N/A	Chr08	49237944	Ca9	115002177	CTCTCCTTTTTTCTCTTCCTTGTTGCCATCTTTCGCTTTTTCTTTTTCTTCTCCTTCTTTCTTGTCGGTCTCCGTCGCCTCTTCCTTCACTATCAGCGCGYGCTTCCCGGTTCTCTTATAAACGTACGCCACCAGCTTCGGTGGTTCGAACACTCCTTTCACCGTCACCTCTGAACTCTTCAGATCTGGTTCGGCTGATTC
i00405Gh	Ashrafi_RNA_Seq	Gh_M_003817_Class_I	Gh_M_009804_Class_I	Failed	0	N/A	N/A	N/A	N/A	N/A	N/A	Chr11	56185422	*	0	CCTCGAAAGACAAATGACGTAGTGCATGCCCTTTCAACTCGAGGATACAACCTTGATAACCCATCCTATTGGATTGAAGAAGTACCGACAGAGATTGAACMCATCATCGCCAACGACTAAAGAAGACTCTAGAATTGGTAGAAATAGGACATTTTTGTCTGAGTCCGGGGATGCAACACAAAAACATCTGTCCTCACCACT
i00406Gh	Ashrafi_RNA_Seq	Gh_M_003819_Class_I	GH_TBh087I17f212	FunctionalPolymorphic	0.454618	0.991349	0.54129	50	10	N/A	N/A	Chr11	49816324	Ca8	3197463	TTAACCCCTCCAAAACCTATGTGCATTCATTTCATACAAAAATGGCGGACATAATCTTCCAATCAACCACAAACTAACGAATAAATCAAGGAAGTTGTTCRTCCTCTTATAGCTAATTCTTTCCGACCAGCTAAGTCTAAGCTGAAGCTGAATCATTGGTTTGGATTTGGTCACTCTTTATACTATCTGCCTTGGCTGCTG
i00407Gh	Ashrafi_RNA_Seq	Gh_M_003837_Class_I	N/A	FunctionalIntergenomic	0	1	0.746855	N/A	N/A	N/A	N/A	*	0	Ca10	12993675	ACTGAACCAGCTTTAACCATTAAGACCATCTGCATTACTATGAAACTGTGGCTTTTGGATATCGGTAGTTGAAGAATCATGGCAAGGAAAAAGAAAAACCRACGCAAGTCACAAACAATAAACAAACCTGTTGTTTTCTCTTTTTTGGTCTCCTCTTTCTGCGTGGTTTGCGAGCATCAGAATTGGAACTTAAGTTACTAT
i00408Gh	Ashrafi_RNA_Seq	Gh_M_003846_Class_I	GH_TBb062E21r134	FunctionalPolymorphic	0.2472	0.986159	0.555517	5.55	5	0	5	*	0	Ca2	93651148	GGATTTGAAGCCATAAAAGAACATGGGCGTCCATTTGGGTTATGGAAGTTGAAAAGACCGGGCGATTGTTGGCGTCGAAGACAAACGTTTCCACCACAACYAACACCGCCCAATACCGCCATTGTTGATCCTCTTGTTCCCCTGTGAAATAGATTCAAGTTCGACCAAGGAAACAATTATTAAAAAGAACCTGGGATTTTV
i00409Gh	Ashrafi_RNA_Seq	Gh_M_003872_Class_I	N/A	Failed	0	N/A	N/A	N/A	N/A	N/A	N/A	*	0	*	0	CCACCTGGTCCACACTTGAATGAAGCACCGATTGCTGATCCATTGAGTTTATATTTGGACCAGATTGATAACTCACCTGGTTCAACATATTACCCCCTGAMGCATTCAGTTGAGGCTGCAAATGCTGTTCCATCATATTTGCATTTGCTTGGTTTTGCCACTGATTTATCATATTATCATACAAGAATGGAACTGTTCCTT
i00410Gh	Ashrafi_RNA_Seq	Gh_M_003873_Class_I	N/A	Failed	0	N/A	N/A	N/A	N/A	N/A	N/A	*	0	*	0	GAGGCTGCAAATGCTGTTCCATCATATTTGCATTTGCTTGGTTTTGCCACTGATTTATCATATTATCATACAAGAATGGAACTGTTCCTTGATCAAGAGAMCCCATGTCCTGTAGAAACATGGCTGCATCATGGTACAGGTCAAATTCACTCAGCCCATCCAACTCATTGAACTGCTTGTTCTCCACAGGTTTCTCGATAT
i00411Gh	Ashrafi_RNA_Seq	Gh_M_003915_Class_I	N/A	FunctionalPolymorphic	0.329074	0.987024	0.6408	N/A	N/A	N/A	N/A	*	0	Ca13	25672035	ACTCGGACTTACGAACACTCAATACACATACACACATACATGCATACCATTAAGTCTTCAGACAGGACCTCATCAGCTTGTTGAGCTCTTCTTTTTCTTAKCATAAGACAATATAAACTCAGACTTACGAACACTCAATACACATACATACATACATACATACATACCATTAAGTCTTCAGACAAGACCTCATCAGCTTGT
i00412Gh	Ashrafi_RNA_Seq	Gh_M_003916_Class_I	N/A	FunctionalPolymorphic	0.351115	0.990484	0.382618	N/A	N/A	N/A	N/A	*	0	*	0	TCTTATTTTTTGTTGATTTGCTCTTCTTTTTCTTCTTTCTTCTAGATTTTGACTTCAATATTCTTGATCCTTTCTCTTCATCATCGCTACTCGAAGATTCYGAGGACGATGATGAATCAGAGTCAGAAGAGGAGGAGGAACTTGAGCTACAGTCCCAAGACTTCACTTTTGACCGCATGGCATCTTCCATGTCTTCAGGTC
i00413Gh	Ashrafi_RNA_Seq	Gh_M_003939_Class_I	Scaffold_11_60149490	FunctionalPolymorphic	0.366029	0.988754	0.496103	N/A	N/A	N/A	N/A	Chr11	60149490	Ca5	93708029	GCAGTCATACCCCCTCTACCTACCCTTGACTTGTCTCCAAAGGTAATCTCACCCTGATGCTTTTCTTTAACATATGTGTGGATTAGCTTTGATTTTGGATMGCTTGGAGGGCCACTGTAAAGACCCTCARCATCACTCAATAAAACAAGAAGATCAGCTTTTAGTTCCAGAGCGAGTAGAGCTGCTAAACTGTCATTGTCC
i00414Gh	Ashrafi_RNA_Seq	Gh_M_003959_Class_I	N/A	FunctionalPolymorphic	0.0888889	0.99308	0.503306	N/A	N/A	0	10	*	0	Ca5	66358302	TTTCTCCTAAAACCTCTAAAGCATGAGCAGTAACTTAAACCTTTCCTGCCCATGTAATTTTTCTTTTTACTTCGTGGACCGACCGATCGGAGTATTCTACMGTCGACTAACGCTACTATCGGAATTACTATTACAAACTTGATGGAAGTTAGATTTAAAGCAATGAGCAAAAAGGGTCTCTTTTATGCTACCATCTGCTCT
i00415Gh	Ashrafi_RNA_Seq	Gh_M_003964_Class_I	N/A	FunctionalPolymorphic	0.329872	0.988754	0.462801	N/A	N/A	N/A	N/A	Chr13	928197	Ca5	74967342	AAATTAATCAACTTTAACTGAGAAATTGGCAGTTTGATCAAATCCAAAATGTACAACTTACAACAAACACAGTGAACAACAGCACTTCTAATGCTTAGGTYCATTCAACGTAGACGGCGAGCCCTTACCTTCGGGTGACTGGGAATATGATATTGAGATCAATTCGGACCTGTATTTTTCGTCCCCATCGGAACCTTTTCT
i00416Gh	Ashrafi_RNA_Seq	Gh_M_003977_Class_I	Scaffold_07_19957453	FunctionalPolymorphic	0.166667	0.99654	0.471623	N/A	N/A	N/A	N/A	*	0	*	0	TTCAGTAACGAAGAGGGTTTCCTTCAACAGAAACGTGCGGATGAAGAAGATGAGGAGGAAGAAGAAGTACCAGCTTCTTCTTCTTTGCCTAAGAGACAAARGCTAAGCCAAGACAACGGCCACTTCTCTAACGACAGTACTACAAATTTCGATTATGGTTCCTTGTCCACCAACGAACTCGCTGTTCCGGCGGATGACGTT
i00417Gh	Ashrafi_RNA_Seq	Gh_M_003978_Class_I	N/A	FunctionalPolymorphic	0.16693	0.99481	0.500519	N/A	N/A	N/A	N/A	Chr07	19956921	Ca3	85588536	GATTCCTTCTCGGAGCACTCTACGGCGTATCCGACCGGGACGTTAATGGAAAAGCCCAAGTTACTCGACGGCAACTTGCCCGAACCGGAAAAATCAGTTAYGATGACGGCATGTTTCGAAAGTCCTGTCCCAGCAAAAGCCAGAAGCAAGCGCGTTCGAACCGGAGGCCGAGTTTGGTCCCTTGTCGCCACCCCTTCTCTC
i00418Gh	Ashrafi_RNA_Seq	Gh_M_004011_Class_I	N/A	NotSynthesized	N/A	N/A	N/A	N/A	N/A	N/A	N/A	Chr02	19257581	*	0	TTCCATCCTCTTTCTTTTCCTTTCTTCCATCAACTGATGCAGATCCTCTTCGGAGCCTGAAATCTGAAGCAGAGTCGAACCTGAAGAATTGGAATTCCCAYTGGACGATGCCATGTTGATGTATGTACACTAAAATCACTGATAGAAAGACGACGACAGGACCCAGATACTAACTACGTGTAGCTAATGCAACGTTTTCTT
i00419Gh	Ashrafi_RNA_Seq	Gh_M_004029_Class_I	N/A	FunctionalPolymorphic	0.0848142	0.988754	0.787673	N/A	N/A	N/A	N/A	Chr03	17731265	*	0	AAATTTTTAATAGAAATGACCAATTTTTTCTTTAATCTAATGTACAAAATGTATAAGGGTTAATTTGCCCATTTTTTAGTAGAGGGGGAAATGCAGTCCGRCTCTTAGTACAGGAGCCTTTATGTTACTTTTACCAACAACACCATCAAAACTTCGTCTGATATGCCTTTGGTCTGAAAATATAAGGACTAAAATGTAAAT
i00420Gh	Ashrafi_RNA_Seq	Gh_M_004047_Class_I	N/A	NotSynthesized	N/A	N/A	N/A	N/A	N/A	N/A	N/A	Chr09	23197646	*	0	AGAATCACACAACTACTTCACCAGCTTAAATACAAATGAAAAATCCCAAGGTAAATATAAGAAAATAAGAACCAATCCAAACGTAAAACAAAAACCCAATRCTACAATTATCTGCGCCTGCTTGTGAAATGCATCTTCTCATAATACTGTATAGAGAGAAGAGACAAACAAAGGTGAACCTCATCTTTTCCCCACCGTGCC
i00421Gh	Ashrafi_RNA_Seq	Gh_M_004048_Class_I	Scaffold_09_23198099,GH_TBb068A22r226	NotSynthesized	N/A	N/A	N/A	N/A	N/A	N/A	N/A	Chr09	23198099	*	0	GCATCAACGTGTTTCAGAACCTCGTACAAAAGGTTTTCATCCAAATTCATGAACCCCCCAGTTTCGGGATCTTCCTTTACTCTCTTCAAATTGGGTTGGGRGGAGGGAGAATCTGGGGAAATTCGTTTCATTGGAAGAAGCAGGAGCCTTCACAGTTGGGGGTATCTTGTTGAGATTTAATGTGAAAAAAGGAAAGGGCAT
i00422Gh	Ashrafi_RNA_Seq	Gh_M_004068_Class_I	N/A	FunctionalPolymorphic	0.456661	0.983564	0.308934	109.48	20	77.2	20	*	0	*	0	TATTGTTACAACATGGAAAAAACCAGAGGATAACTTTGTCAAAATTAACTTTGATGCAGCATATGAAAAAGGACAGAATAAAGCGGTTATTAGAGTTGTAKCCAGAGACAAAGAGGGTTTAGTTCTCTTATCTTGTTCGGAGGTTCATCAAAGGGTCTCTTCAGCTTTTGGAGCGGAAGCAATGGCGTGCCGGAAAGCTCT
i00423Gh	Ashrafi_RNA_Seq	Gh_M_004069_Class_I	N/A	FunctionalPolymorphic	0.0507937	0.991349	0.680229	N/A	N/A	N/A	N/A	*	0	Ca8	3428883	ACTGTTGGTGGGTCCTCAAACTCCTCCAATTCGTCTTTTCCGGTCAAGGCTTGTTTAGCCAARCAATTTGCAACTTGATTCTGTTCTCTCGGGATGTACARCAAAAATCACTGGTTTTCCAAAGCTAAGATATTTTGGATTCGCCTAATTATGGCTAAGTTTGAAATTGTAAAAGTGTTTCCAAGGATGGCTTTAAAACTT
i00424Gh	Ashrafi_RNA_Seq	Gh_M_004070_Class_I	GH_TBb067I24r244	FunctionalPolymorphic	0.215421	0.989619	0.928095	N/A	N/A	N/A	N/A	*	0	Ca12	28274224	GCCAAAACCTTCTCGTTGAACAATAGAAAAACCATCGTAGCTAAAACGGGAAAGGAACCAGCTTTGAAAAACCAATTATTGGAGATTCAAGGAACCTTCTMCAAACTTCAAAGCTCAACAAAACCCCCTCAACATTGACGAAGCCAAACAGACCAGTCCTCTGCTACCAATTCTTCGACAGAATCTGGTGCCTCTTCAACC
i00425Gh	Ashrafi_RNA_Seq	Gh_M_004089_Class_I	N/A	FunctionalPolymorphic	0.377404	0.984429	0.787512	133.51	10	N/A	N/A	*	0	*	0	CTTAAAATATATCAAGAATCCATTAAAAGCTGGTCCATTAATTGCATGAATATATAAATATACCCCACAAATCAGGCAGAGGTTTTCACAGTTCAAGTTTRATCTAATCATCGTCATCGAGGACACTCCGACGCCTCTGGATGGTGACTTTGGTCTGTTTAGTTGTTTGGGTGTTTATCTGTTCCAACAGCGATATAAGCC
i00426Gh	Ashrafi_RNA_Seq	Gh_M_004090_Class_I	N/A	FunctionalPolymorphic	0.380727	0.99654	0.303686	133.51	10	N/A	N/A	*	0	*	0	TCTCAACTATCTGGCCTGTCTGAGCAGCTCTTAGTAGAACATCCTCCACACCCCTAGCCTTCTCAGGTTTCACCAAGGCGATTCGAGCAAGTCTCTCGCGYGCTTCACTGGACAAAATCTGACTAAGCATCATTTGCCTCCGTTCATCTGCCTCCCTCTTGGCATCTTCCTGAGCTTTCTGTTGTTCAGGGTTCTGTTGAT
i00427Gh	Ashrafi_RNA_Seq	Gh_M_004107_Class_I	N/A	NotSynthesized	N/A	N/A	N/A	N/A	N/A	N/A	N/A	*	0	*	0	AAGCCTAGTAGACATCCCATCACCGGCCATAGAGAATCATGTGGCTCTAATACCGTGGTCACCGCTGAGTCCTCTATCGCACTGATCCGTCTAAATCTCGRGATTACCTGCAGGGGAGGATCCAGGCCATGCTCATCGCGAGAGGGAGAATCGGAGACCAAGAAAGCTAGATTGAGAGCAGCMSAGTTCAGATGAAAGAAG
i00428Gh	Ashrafi_RNA_Seq	Gh_M_004155_Class_I	N/A	FunctionalPolymorphic	0.340615	0.987024	0.899231	59.06	25	57.7	25	Chr10	25561571	*	0	CAAGGAGGAACCTGAAATCATTCTCCCCCAGAACATTGAAAATAACTCCACAAGTACACTAGTCGAAGGGCTTCTCTGCAGTCTTTAATGAATAAGCCAGYAATTTGTTTTGCCCCCAAATAAACCAGCAAGGTGTTCTCAGAACGTCAGCTCTTCACCATCGCTACCATTTGGGAAGGTGACACATTTGAAGACTTTACA
i00429Gh	Ashrafi_RNA_Seq	Gh_M_004176_Class_I	N/A	FunctionalPolymorphic	0.457258	0.982699	0.427366	157.8	8	120.8	8	*	0	Ca7	52162374	GAACAACAACCAAAGCCAAAAACCCTAGAGATTTGAATCTCAGGATCAACAACTACTACAGAGAGAGGGGGAGAGGGGTTGATTTGTGAACGGCTTCGGGRAATCTAAACTTATCTGATTTAATCATCATCGGCACCGGAAGTTTTGGAGGTTCCGGTTTTCTTGGGGAGGAGGAGGTTGTGGATGTTAGGCATCACACCA
i00430Gh	Ashrafi_RNA_Seq	Gh_M_004177_Class_I	N/A	FunctionalPolymorphic	0.0992126	0.99654	0.554275	114.88	19	N/A	N/A	Chr09	27092753	Ca6	111620843	TCGGAACCTTTAGCTCCATAGATATATACCAAAAAACCATATCATTAAACCAAAATGCGTATTCTTATCCAGTACTAAGATAAATTTTTAAAGCAACCACMAACACAAGATAACGTGAGAAGTATTTTTCCAATAAGAAAGAGTTAAAGAAATTACACGCTCATCGACATTATCTGACGAGCGAGGCCTGGATCTTGTTGC
i00431Gh	Ashrafi_RNA_Seq	Gh_M_004181_Class_I	N/A	FunctionalPolymorphic	0.28199	0.99481	0.287602	N/A	N/A	N/A	N/A	*	0	*	0	CAGAAAGCCTCTTACGTTGATCACGAACCCGGGCCTGCACTCGAGCCATAGCCTCCATGCATCTGAGAGTAATATTCGCTCGCTTTCGGACATTGTGTCCYCTCACTAAGGCTTGCAGCTTCACCAGYCCCTTGAGTGCCCGAAGAGCTCTCTTTGCCAGATAACCTCTGAAAGCTGTCTGTATAACAATAGCAGCRAWGT
i00432Gh	Ashrafi_RNA_Seq	Gh_M_004195_Class_I	N/A	FunctionalPolymorphic	0.191083	0.987889	0.88602	N/A	N/A	N/A	N/A	*	0	*	0	CTTTCTCTTTTCTCTGTACCTCAAAACCCGAGCCACTCGATCCATTGAACCAACTTGGTCTACTTGGTTGTTGCATATGAGTATGCTTGGATCAGTTGTGRTACCTCTTAATGGGCATGAGATATCTGATAAAGAATTCCCATCACCTAACTCAACCGAGGATGACGATACACTATGGCTGAGAGACTGAGATTGGCAGAA
i00433Gh	Ashrafi_RNA_Seq	Gh_M_004305_Class_I	N/A	FunctionalPolymorphic	0.0944882	0.99481	0.608714	59.14	19	N/A	N/A	Chr09	29112179	Ca6	56651894	GTTCCCTCCAAACCCATTAATTTTCTCATCAAAACCCAATATTTTCTCTTCAAACAAAACCCAAAGCTTGAAAAAGGGATTTTTTTCGAGAAGGATACTGMGAAATAAGGTAAACAGTCTCCTGAAGAATTGGAATTTATCAGAGTTTTAAGAGATGGAGAGAAGCTTAAGGTGAATGATTGAGAAGTCATTGCAAGAAAG
i00434Gh	Ashrafi_RNA_Seq	Gh_M_004347_Class_I	Scaffold_02_4822648	FunctionalPolymorphic	0.346338	0.990484	0.491819	97.94	15	106.6	15	*	0	*	0	GAGGTTGCCAACGAAAATGTTGAAAGTCTCGAGATTTCAGATGGTGAACCAAACAAAGGATCGGTTAATGATCTGGGATTAGGCTCGTCTCAGGTCACAAMCACCGGGTGGCCCTGCATAGAATCCATTGATGTGYCCACTTCAACAACTCCGGAATGGCCCAGCTTTGAGCCTTGTACTGCTTCTATCACTCATGTGATT
i00435Gh	Ashrafi_RNA_Seq	Gh_M_004360_Class_I	N/A	FunctionalIntergenomic	0	0.997405	0.552701	N/A	N/A	N/A	N/A	*	0	Ca5	140298345	ATGAATCTACGGTATTCTTTGTACTTTCAAAAGAAAGGGGATCAAAGCATGCGTGATTATTTGAGACGACTTAAACTGATTATGGATAATCTTGGTATATRTGGAGAAAAGATATCTGATGCAGAGCATATTGCAACTATTCTTAATGGTTTACCTAGTGAATTTGATTCGATGGTCACCTTAATCACCACTAGCTGGCAA
i00436Gh	Ashrafi_RNA_Seq	Gh_M_004366_Class_I	N/A	FunctionalPolymorphic	0.116935	0.980969	0.649784	N/A	N/A	N/A	N/A	*	0	*	0	AATATTGCGGATCTAATAACGGCCAAGGCGAGGGCGTGCTTATAGGCTGTTTCTATGGTGGAAGAAATAGGTTTTCAATTTATATGTGTTGAGGGAGATGYGCTGACTGCTATTAGGAAAGTAAACCAAAGGAAGTTAATAAAGTGGCGCATCAATTGGCGTTAGAAGGACGGAAGTATGAAGGCCCGTGATACTGGATGG
i00437Gh	Ashrafi_RNA_Seq	Gh_M_004386_Class_I	N/A	FunctionalPolymorphic	0.19391	0.99654	0.834961	104.42	23	N/A	N/A	*	0	*	0	TAAAACACTGTTGAGGTAAATAATGCAATGGAGCAGCTCCTGAAGGAAATGAAGAAAATGATTCATCAGAAAGTATGTATGTATGTATGACTGTATGTATKTATACCTTTGGTTACTTTGCTCATCAGGTGACCAGTACTTATTCCACCATCTGATAAACTCAATTACACTTATAAGTTGCAGAAGCAGAAAAATCCTATA
i00438Gh	Ashrafi_RNA_Seq	Gh_M_004401_Class_I	N/A	Failed	0	N/A	N/A	N/A	N/A	N/A	N/A	*	0	*	0	CAAAAACATTCGGTATTCCGGCAAGATCTCCATTGAGACAACTGTTAGAGCTTAGCTCTTTTGAATTTTGTTTAAGCAAAGCTTTCTAGCCTGTTGACGTRAAGTATAGCTTCCGCAAGCAACAGTTTCATTACCAACATTTGAATTTTGTTTAAGCAAAGGAGAGACAGGCATTGCAGCCAGTTCGCCATCCAAGCGCCT
i00439Gh	Ashrafi_RNA_Seq	Gh_M_004433_Class_I	Gh_M_008726_Class_I	FunctionalPolymorphic	0.45937	0.971453	0.424125	39.78	17	50.9	17	Chr03	5827632	*	0	TACAGACCGAGACAAAAACTTTTTACAACAAATTATGGAAGTTACATATCCCTACAAAAATTCAGATGACAATTTGGAGGATTTCTTGGGATTTTATCCCKTCCTTTGTCAATCTCAAAATAAAGAGGGTAGTGATAAACACTCTTTGCCCCAGGTGCGGTTCTGCTGAAGAAAATAGCTGGCATATTTTTATTAAGTGCC
i00440Gh	Ashrafi_RNA_Seq	Gh_M_004450_Class_I	Gh_M_006800_Class_I	FunctionalPolymorphic	0.36129	0.986159	0.686034	N/A	N/A	166.7	21	Chr07	60578828	*	0	ATCCATAAACGGGACCCTGACACCCGTGTTTTCTCCTAAAGTTATGACGTAAATTGCAACCAACCCTCTTCCCAAGCCCACCATTCTCGCTGTTGGATTCYCGAACAGTTGCTATCAATGATTCTGATATGCCACTGACACTATTACTCCTTCCACTAAATCCAGGCGAATGACTTTCTGAACTTGAGTTGCACAAAGTTG
i00441Gh	Ashrafi_RNA_Seq	Gh_M_004452_Class_I	N/A	FunctionalPolymorphic	0.159711	0.985294	0.82427	N/A	N/A	97.3	5	*	0	*	0	TTTAAAGTTTTTCCTCATCTCTCAAAATKCRRRKATTGCTGCAAATATCCATTACAATATCTGCTTTTCTTTTACTTTCCCTGTTTGGATTATACCGTAAYAAATTGAGTCGGGCGGGCGAGGAAAAAACATGGAGGCAGCCATGGGACTGATGCGAAGAATGCCGCCTCGTCACTCAGAGACAGCACTTTCTGCTCTTTT
i00442Gh	Ashrafi_RNA_Seq	Gh_M_004463_Class_I	N/A	FunctionalPolymorphic	0.00705329	1	0.411616	N/A	N/A	N/A	N/A	*	0	Ca4	41203789	GTTAAAGTTACCGAAGCTTCTCGGCGGCGATGAACTCTCTCCAACTCCTTCAGTTAAATCCATCAACAATGAAACCTAGTGCTTCTTCTTCTTCTTCTTCYTCCTCCTCCTCTCTTTTTCTTCTTTCCTTCTATTTGAGCATCGCATGAGGTGAAACTTGTTGTTTCTTTGTTGCTGATCAAAGTAAAGGGGATCTTTGAC
i00443Gh	Ashrafi_RNA_Seq	Gh_M_004478_Class_I	Scaffold_09_7824513	FunctionalPolymorphic	0.383814	0.987024	0.448469	185.61	19	N/A	N/A	Chr09	7824513	Ca6	88001562	TACTCTGGAAAAAGGCGGCCAGACCGGTACCGAACACCACATGCATTACAAAGGGTCTTGGGTCCCATTGGCCCTTCTCTCCATTGTGGTGTTTCTGTAAYTTCGCAGTGCGTACATTTCATAATAACAATAGGCTGTAGAGAAGGGGGTTTCTTGGTCTCATTGCAACCCGAAAGCAATGTCAGGTTCTTTTTCTTCTTC
i00444Gh	Ashrafi_RNA_Seq	Gh_M_004488_Class_I	N/A	FunctionalPolymorphic	0.3824	0.987889	0.519035	185.61	19	N/A	N/A	Chr09	7820010	*	0	TTCTTTTGTCTTCATTCTCGAGAGCAGTTTTTACTCCAGTTGAACAGCTACGAGAGAGCTGCTGCTCGGTAAGTATTGGCTGACCAAAGAGTAAAAACTGRTGTCTCTTTCCGTTTTCAGATTTCTTCTTTGGACTGGAATTCCCTACTGTTAATAAGCAAGATAGATTATCATCGTTACTGTCTGTGTGCTTTGTCATTG
i00445Gh	Ashrafi_RNA_Seq	Gh_M_004489_Class_I	N/A	Failed	0	N/A	N/A	N/A	N/A	N/A	N/A	*	0	*	0	TCAGGTTTCTTCTTCACAACCGAGATTATCACCGACGACTTGAATGGAGCTTTAACTTGACAACTCCCCGAGCCACTTGAACCTTCTTTACTGCTGGAATMATCAGGCAAACTAGCTTTTGTCAAAGCATCTGTAGGGTTACTTGAAGATTCTTCCGACACCTTTCTCCTCTTTAAGCCATCATTTGAGGTTTCACCATTG
i00446Gh	Ashrafi_RNA_Seq	Gh_M_004525_Class_I	N/A	FunctionalPolymorphic	0.27451	0.943772	0.902849	N/A	N/A	80.5	2	*	0	Ca13	44330899	ACCGTCGGGGAAACCTCCGTTCTAAGTGCCACCCAGTTTAGCATCCCTGTTATAGATCTTCAAGGAGTAAAGGAAGACCCCAGTACTCACAAGGAGATCGYTAAACAAGTCCTTAATGCATCACACGAATGGGGCTTTTTTCAAATCATTAACCATGGAATTCCAGTGAGTGTTCTTGAGGAGATGAAGGTTCGTGCACAT
i00447Gh	Ashrafi_RNA_Seq	Gh_M_004551_Class_I	N/A	FunctionalMonomorphic	0	1	0.765555	N/A	N/A	N/A	N/A	*	0	*	0	GTGCATTCCTTATTCAACCCCAAAACTGCATAAAAATCATTGTTTTTCTCTCCTCCACTTGCCATTCTTCAAAAAAAATCAAACCCCAAACCCCTCCCCCMAAAAACCAATTCAAAACCAACAAAACCCAACAGTCCTTTGTATTGTCGACTAATTATGGTACCAAAAACAACGAAAACTTAAAGACTAGGAAACCTAGAA
i00448Gh	Ashrafi_RNA_Seq	Gh_M_004555_Class_I	N/A	FunctionalPolymorphic	0.245177	0.993945	0.930723	N/A	N/A	N/A	N/A	*	0	*	0	TAAAATTAGATGAGAAAATTTTTATTCAATGACAGCAATGTGCGTCTAATTGTTGAAGGATATGAGTTGTTTAGGCTTTTTAGACGGCACGTTACCTTTAYCGCCTAGGTTTGTGGCGTCTCCGGATGGTGCTTTAACTCCAAATCCAAAAGATTCCGTGTTTGTTCAACAAGACAAGCTCCTTACCTCCTAGTTGCTTTC
i00449Gh	Ashrafi_RNA_Seq	Gh_M_004556_Class_I	N/A	FunctionalPolymorphic	0.238211	0.987889	0.721949	N/A	N/A	N/A	N/A	*	0	*	0	CCAAAAGATTCCGTGTTTGTTCAACAAGACAAGCTCCTTACCTCCTAGTTGCTTTCTACGACCAGTGCGTCTTTGTTGTCTTGCTTTACAACCGCGAAGTYAGCTTGCGATGTCTGGAACACTGTGAATCGACTGTTTGTGGCATCTTGCCAACATTCAGAATCTCTGTGCTCTGCTTTAGGCCTCTAGATCTAGTGTTTC
i00450Gh	Ashrafi_RNA_Seq	Gh_M_004617_Class_I	N/A	FunctionalPolymorphic	0.0502355	0.997405	0.361053	183.94	21	N/A	N/A	*	0	*	0	GATTGAAAACAATGGAGATCAAATGTATCAGCTTCAAGTAGCTCAATTCCCGAACAACCATTGATAGGCGATAGTTGCTGTGAGATCGCGTGCATCGAATRCCATAAACTAGCTACTCTCAAGCTATCATTCGTATCCATGCGTCCCTTTGATCCATAATCCTTATAGAAGATTAAACCCCCCCGATTTATTGATTATATA
i00451Gh	Ashrafi_RNA_Seq	Gh_M_004663_Class_I	N/A	FunctionalIntergenomic	0	1	0.752999	N/A	N/A	N/A	N/A	*	0	Ca1	140875913	CTTCTTAGGTTGGTTCCGCTTGTAGAATTCATCATTGCCATCGCAAGCAGCATGGGCGAGCCCTTCCAAGTTCCCTTCAGATTGAGCCCGACGAAACCCTKTAAGCTCAAAATCAGAAAACTGATCAACAGAAGGAGATACCGGGGAAGAGCCACAAGAAACTACAGTAGATAGGTGGACGGAGCCTGGAGAAGAATGAAA
i00452Gh	Ashrafi_RNA_Seq	Gh_M_004696_Class_I	N/A	FunctionalPolymorphic	0.308307	0.988754	0.494278	122.33	7	N/A	N/A	Chr01	4117890	Ca1	65975434	ACAAGAAAAATTCTTTGGGGCATACGAGACTGAGAGATGAACATTCTGCTTGCCTCAGGTGGTATGTTCTTTTCCAACAAAATACCCCACGCTATGTTTCRAAACTACTTCGGCCTACCCTGGTTCAATCTAAAAATGGTTGAGCGTCCATGCATAGGTGCACCAATTTCCTTTGATACTCCCCAAAATATTCACCAACTG
i00453Gh	Ashrafi_RNA_Seq	Gh_M_004705_Class_I	N/A	FunctionalPolymorphic	0.378862	0.976644	0.771914	82.75	1	N/A	N/A	*	0	Ca4	23810372	GGTGTCCTCTTCATCTTTCTTATGCTGTCCTGGGAGTTTGTCTTTGATCTTATCCATGAAACCCTTCTTTTCCGGCGTCTCTGAGTGGTGAACTGTTGCTRCCTCATCGCACTTCTCCACTGGGACTGCACTGTCCTGTTCTTTCTTTCCCTTCTCCTTTTTCTTCTTCTTCTTCTTCTCTCCGCCTTCACCTTCTTCCTC
i00454Gh	Ashrafi_RNA_Seq	Gh_M_004711_Class_I	N/A	Failed	0	N/A	N/A	N/A	N/A	N/A	N/A	*	0	*	0	AGGGTGTCTTCTAGGAGATTCGTTGAAGCTGATATTAAAATCCCCCGTGAAGATAACAATGTCAGGGTCGGGTCGGGTGCTAAGACTGATGAACCATTCAYGTTATCTCAGTTAACAATTGGACAGGATCCAGAAGGCAACTCGATCAATACTATAGTGGCTTGATTAGATATGTTGTATATATATATATTGATTCTGCTG
i00455Gh	Ashrafi_RNA_Seq	Gh_M_004721_Class_I	N/A	Failed	0	N/A	N/A	N/A	N/A	N/A	N/A	*	0	*	0	TATCAAGTACATGATTCTCATCACATTGTTGAAACCATTTCACACAAAGCTTAAGCCTTTTATTATGTTCAGCCGCGTGCTCATATTTAGCCTTCAGATCRAACTTCTTAGCTTTCGGCCTCTCATTCAAAATCGCTTCCACTTCTTCTTTAGTGAATTCATGACATTCCTCAGCGTTCCCGACCTCGGCGTTAGCAGCGG
i00456Gh	Ashrafi_RNA_Seq	Gh_M_004748_Class_I	Scaffold_12_34477798	FunctionalPolymorphic	0.416	0.985294	0.254236	122.98	22	107.7	22	Chr12	34477797	*	0	AGAACACTGTAATTGAGACAAAATCTCCAAGAAAAACATAACTCAAGACAACATTTGACTAAAACATGCTTTGAAATAAAAACCATCCAACACATCTTAAYGTCAAAAACTTCAAAAATAATGTATGAAATCCAAAGACCAGAAATCACTACATTAACTGACTTGATAAAGTTTCAAACTTTGTTCACTCAAGAAGAAGCT
i00457Gh	Ashrafi_RNA_Seq	Gh_M_004808_Class_I	N/A	FunctionalIntergenomic	0	1	0.796576	N/A	N/A	N/A	N/A	*	0	*	0	TTACTGGAAACAGGATTAGGACTTTCTTGCTTGAAGGGTTCATCCGACACACCCATATAGCCTCATGGCATACACTTCACAACGTTATTTTTGGCACCTCYGGAAAGCTCGATCGGTATTTGGACATCATCCGGGACAGGTTGAGCTGCGACGTCACTGTGTTCCATGGCGAGGATGACGAAGTCATCCCGCTCGAATGTA
i00458Gh	Ashrafi_RNA_Seq	Gh_M_004809_Class_I	Scaffold_05_63032709	FunctionalPolymorphic	0.306962	0.993945	0.497338	2.58	14	0.6	14	Chr05	63032509	*	0	ACAATTGCATTCGTAAGAGGATACACATAACAACAAACATAGACTTATATGCTTGTAAGCAAAATTCAATATAGGGCAAAAGCCAGTGTGCAATGAAGCCYACTATGTAACGTTAAGACTGTCTTATTCAAACACTCGACTACTTAAAAACTATGGATTGTTTGTTGCTGTTTTGATCTCTAAAAGAAACACTCCTCTAAT
i00459Gh	Ashrafi_RNA_Seq	Gh_M_004819_Class_I	N/A	FunctionalPolymorphic	0.402889	0.987024	0.54089	123.37	9	N/A	N/A	Chr06	47651875	Ca10	7984495	ACATCACCTACGGGTGCATCGAGTTGAGGCTTAATAGAGCCATTATCAGCCTCCCCTTGCAAACTTAGTGTGCTAGTCCCGGAAGCATCCACTCCGGACTYTCCTGTATGGCTATCATCAACAGCACCAGAAATTCGACCCATAGGCTCAGCAAATGATGGTGAATGTATCGAGTCTTTCTTCAATTGGTCCTGTGAAGTT
i00460Gh	Ashrafi_RNA_Seq	Gh_M_004834_Class_I	N/A	FunctionalPolymorphic	0.41256	0.990484	0.342147	N/A	N/A	94.5	25	*	0	*	0	TCGTGCTCTTCTTGCATTCGGCGATTATACCTTCTCCATGCTTCCTCTTGAAAGGATGTTCGAGAAGAACCTCCTCCTCGTGATGATTTTGACCTGACTARCGCGAAAGTGGTTGCAGTGGCGCCAATTAAACCAAAGAGGAGAATTCCCCAAAGTTTGGGGTCATCATCTTTGGCTTTATAATCCTTGTTTGGAGACGAC
i00461Gh	Ashrafi_RNA_Seq	Gh_M_004840_Class_I	Scaffold_09_16915503	FunctionalPolymorphic	0.465819	0.991349	0.537305	145.67	19	91.7	19	Chr09	16915303	Ca6	17561504	CCACACAGCATTTTCACAAGTACAACAGAAGCTTCTCTTTGAAGGTAAGCAATTGTTTCTGACATCTTACGGTAGCATGCCAATTAATAACTTACCCTACKAACTTATTTTAGAAGTACAACAACAGAAATTTCATCTTCATCTGAAAAACCAAGGAAACAATTTGAAACAAGAGATTGAATGAGATCAAGGCACAATCTT
i00462Gh	Ashrafi_RNA_Seq	Gh_M_004841_Class_I	Scaffold_9_16915287	FunctionalPolymorphic	0.468153	0.990484	0.599616	145.67	19	91.7	19	Chr09	16915087	*	0	ATCAATCCAAGTAACAAATGAATTCCGGGAATTCCTAAACCCCAAAAACCCATGCTCCTTGCTCTTATTCATACTGAGCAGCGGCATCTGCAACGGAGCCRAAAATATCGTATCCGTAAACCACCAATTTCCCACCACCTGCAAACTCGTCTTCTGCAACTGGTTCTCCTTCACTATTTCTTCCCAAACTCCTTCCTTCTC
i00463Gh	Ashrafi_RNA_Seq	Gh_M_004850_Class_I	N/A	FunctionalPolymorphic	0.399521	0.990484	0.383179	N/A	N/A	N/A	N/A	*	0	*	0	CCTTCTTCATCTTCATCACTGCTAAGTTCTCGTTCCCTTTTGGGTTTATTACCACTTGAAAACGAAGAAACACCGCTAAGAGGCGAAGCTGGTTTCACGCYACCGGCGACGCCTGAGAGAGCCAACGTCAACGACGGTTCATCGTTTGGTTCAAGCTTGAGAAAAAGATGGGTTTTTTGTWGKWKGGTWTGGTGTTTGTAG
i00464Gh	Ashrafi_RNA_Seq	Gh_M_004892_Class_I	N/A	NotSynthesized	N/A	N/A	N/A	N/A	N/A	N/A	N/A	Chr05	781995	Ca13	25623319	TCCTTGATGTTGCTGGTAGTGTCATCAGAATCCGCCCAAATCCAATTCAGACTCCGCCGCCAAAACTTATTGGAACAAGCAGGCTTGATGCGAATGCTTCYATCATTATTCATGAAAACCTCCATGGTCACACCCGCATCACCAATATCACCAGATGAAAATTGCAAATACGGATGACCCTCGATCTGACGAAGACAAAGA
i00465Gh	Ashrafi_RNA_Seq	Gh_M_004924_Class_I	N/A	FunctionalPolymorphic	0.441653	0.987024	0.598279	N/A	N/A	116.4	14	Chr05	1560837	*	0	AGATGAAAATCTGTATTTTGATTACGAAACCAAACTATCAAAAGTTGATGAAATTTCGATAAATGGCGAAGAAACTTGGATTCCTCTGCTGTTTTAAGTCKCCAGCGCTGGTACTGGCACTGGAGCCTTCAACAGCGGTTGGAGAGCCTTGACGACGATGCTCATGTTTGGACGGAACTCAGATTCATACTGCACGCATAA
i00466Gh	Ashrafi_RNA_Seq	Gh_M_004946_Class_I	N/A	FunctionalPolymorphic	0.400319	0.982699	0.528771	0.85	4	N/A	N/A	Chr09	70246066	Ca8	48596523	TTTCGGCAAAAAATTTAGCTTCTTCTTGCTGTGCTTCAAGAGATGCAAGCTTCACTTGTCCAATTGATCCTTGTAAAGATGAAATTTGCTTAGAGAGCTCYCCAATCTTCTCGATATTAGCCTTAGCCGAATGTTTAGCTTCTAACGTTAAGTTGATGGCCGTAATTTTCGCTTCTAAGGATGCATCACAGTCTTGACGAA
i00467Gh	Ashrafi_RNA_Seq	Gh_M_004947_Class_I	N/A	Failed	0	N/A	N/A	N/A	N/A	N/A	N/A	*	0	Ca5	97407082	GTACTATTTGCCTACGAGGGTTAATATGCAACACAAAAAGTTTGTCAAGCTGCCCTCGATGTGGAGAAAGAGCTGAAACAATTAACCATATTTTTCGCGAMTGTCCTGTCACAGTGGAAGTTTGGGCACTATTAAAAATTCAGAATATTATTCTGGATCCTGACATGGATTTTTTACAGTGGATTACCTGGATTTTTGATC
i00468Gh	Ashrafi_RNA_Seq	Gh_M_004948_Class_I	N/A	FunctionalPolymorphic	0.214968	0.983564	0.815224	N/A	N/A	N/A	N/A	*	0	*	0	CAGTGGAAGTTTGGGCACTATTAAAAATTCAGAATATTATTCTGGATCCTGACATGGATTTTTTACAGTGGATTACCTGGATTTTTGATCAGCTTACTTCMTATCAGAGCCTCCTCTTCTATTGTGGACTTTGGGCGATCTAGTGAGTTCGTAAAAATTAATTTTGATGGTGCATATGATGTGAATCACCACCAATCTGCC
i00469Gh	Ashrafi_RNA_Seq	Gh_M_004951_Class_I	N/A	FunctionalPolymorphic	0.0321821	0.99827	0.358111	N/A	N/A	N/A	N/A	Chr05	60761299	scaffold4274	9860	CGCTGGAGGCTCTGCTGAAGCCTTCAGTTTCACACCTGTTTTGCTCCTAACAAATGTCAAAGAAAAGACATTTGTGGCAGTATAAAATGGATTTATCAGTYAAACTGAATCCAATAAACAATATTTGCAGGTGAGTTAAAACCAAATTGGAAATCAGCTTATCTCTTAAGGGTCAACCCAGAAACACTTGCATTGTAGTCG
i00470Gh	Ashrafi_RNA_Seq	Gh_M_004972_Class_I	Scaffold_02_3997268	FunctionalPolymorphic	0.28278	0.99481	0.347333	N/A	N/A	N/A	N/A	Chr02	3997268	Ca4	17748597	AAAGACTTCAGAAACTAAAACTAATTCTACATCTAGAAGGGCGGCTCCTATGGCATTCACTGGTGGATATAATGAGGTTCTACCATCAAATCTTGGAGATKTGAACAATGAGCTGACGAAAGTAACATACGCTGGAGGTTCTACAGCTGGAAGCATTCAGTCATGGCAAATGGATGATATATTTGGGTTAACTGACTTTAA
i00471Gh	Ashrafi_RNA_Seq	Gh_M_004994_Class_I	N/A	FunctionalPolymorphic	0.337079	0.970588	0.774953	N/A	N/A	N/A	N/A	*	0	Ca3	118725990	CGAAACAGAACGATTTAAACCCTGCTGCTGAAAATCTTCAATCTTTTCTAACCAAACTTCGTCCACCAAAAATCTATCCAGTCGACTCTTCTTATTATTCRGACCATGCCAAGTGAATTTTCTCCCCAACAGAGGCAAATCCACCAGATTACATTTCTCAATGAAGTTCAGAAAATCTTTCGACCCTTTTAATAAACCCAC
i00472Gh	Ashrafi_RNA_Seq	Gh_M_004995_Class_I	N/A	FunctionalPolymorphic	0.299679	0.972318	0.392601	131.02	2	N/A	N/A	*	0	*	0	ACCAAAYCCCTTCTAACACAATAAATCGATTAGAGCGATATTCCTTTCTCATTATGAAACTCGATTTATCCCATATTGTAATAAGACCTCCCGAACGACCYACTGCAGCAACAAAACGAAAATCAAAATTATCATCTCCCCAAATTCTTCTAACAAAAACCTCTGACACGTTTACAAGCTTAGTTTCTTAGTAAAAAACAC
i00473Gh	Ashrafi_RNA_Seq	Gh_M_005004_Class_I	N/A	FunctionalPolymorphic	0.148177	0.993945	0.469285	107.6	18	98.3	18	Chr13	55580910	*	0	TAAAACAAGGATTCTACTGACACCGGGTACGATAAAAGTATTGACTCTTAACGACAAGGAAAAATGTTACATTTTCTAGAAAATATGAAAGGATGAAACAKCCATCTTGTCCTACATTAAGGTAGGAAATCTAAACAGAGGACCATAAAAGCAAATGCTTATTTGTTGGCCTATTGATTGAATCATCTACAAAAGAATTGA
i00474Gh	Ashrafi_RNA_Seq	Gh_M_005018_Class_I	N/A	FunctionalPolymorphic	0.443038	0.99308	0.490557	N/A	N/A	59.5	17	Chr03	30639903	Ca4	25953489	TCTGTTGGGAAAGCCATCGAAGACCCTTGTACTGGAAGATGTCGAGAGAGTTGATATCTGATTGAAGATCAACAGGGTCATTACTTATTAGTAAGTTGGGYGTGTTTCTAGGTCCTTTCTATGTTGCAATCTTTAATTGTGTCTTGCTTGTTTTGATTTTGTCATGAGATTAAATCAGTAATGGTTCAATTTTGTTGTGTT
i00475Gh	Ashrafi_RNA_Seq	Gh_M_005037_Class_I	N/A	FunctionalPolymorphic	0.273155	0.999135	0.35223	102.26	13	65.1	13	*	0	*	0	CTACAAACCACATCAGTTTTCCTTTCAAATAGGTGTGAGGGAGACTCTCACCGTGGAAGAACTACTACTTTAGAAGTAAATTCGTACTAATCGGTGTAATYGTGTAGTGGGCGTTGCCCCTCAAGGTTAACACAGAACTTTAATATTGATACACCCGAATTAGGATGATGGAACACAATTGATATTACTCTTGTATGAGGA
i00476Gh	Ashrafi_RNA_Seq	Gh_M_005113_Class_I	N/A	NotSynthesized	N/A	N/A	N/A	N/A	N/A	N/A	N/A	Chr09	31568342	Ca6	77280810	CCCAATCCCTCACCACCCTTTTCTCATCAGATACATATGCAACTGCTACTAGTTGTTCCATAGCTTTCGACTCTATCTCTAGCAAACACCCTGCACCTATRGACTTGCAGAAACTCTGGTTAATGTCGTCCCATAATTCTTCTGCAAGTGCATCAAAATCAAATGGCTTGAATACCACATTTTTTACAGATTGACCAAAGA
i00477Gh	Ashrafi_RNA_Seq	Gh_M_005135_Class_I	N/A	FunctionalPolymorphic	0.0368339	0.99827	0.342838	151.73	20	N/A	N/A	*	0	Ca8	62593970	TTTTCTTTTTCCGTGAACATGAGTTTTCTTATTCCTGTTTTCTGGTCTCGACTTAACTTTCAAGCAACATCAATCTCTCTACGATTTTTGTCTCCAGGTTYGAGATTTTCAACCCCACGGTTGTTTACGATCATTTGGGAGAAATATATTCAGCACTCATCTTTGGAAGCTTGATCTTTTGTGTTTTCTTATACATTAAAG
i00478Gh	Ashrafi_RNA_Seq	Gh_M_005174_Class_I	N/A	FunctionalPolymorphic	0.319307	0.980969	0.6149	N/A	N/A	N/A	N/A	Chr11	1106006	Ca8	74798618	TTCAGTAGGACCTAACTTTGCAAGTCCGAAATCCGAGAGTTTGGGATTGAAGTTCTCATCTAGTAATATGTTTGAAGCTTTAAAGTCGCGATAAATTATCRGCGGATCAGCAAAATCGTGTAAATATTCTAGTCCTTTAGCCACTCCTTCAGCTACTTTCATCCTGGTATTCCAATCCAATGGCTCCTTACCAGGGGGCAA
i00479Gh	Ashrafi_RNA_Seq	Gh_M_005222_Class_I	N/A	FunctionalPolymorphic	0.3088	0.986159	0.922766	21.4	1	21.4	1	*	0	Ca12	66729968	GAAGAAAGTGGGAATTAGGAGTAATATAGATTCTATTTTGAGTACAAATTTGGAGGGGAGATTGTATGATTCCCACCCTGAAGGTGAAAACTCAGGGATGRTATATTTCTCTAATGCAATGGATCATGATCTTGAAGATAGAGTGCTAATTGGGGAGGAAGGTAAAAAGAGACAAAGAGGGGACATTGAAGGATTAACAAG
i00480Gh	Ashrafi_RNA_Seq	Gh_M_005223_Class_I	N/A	FunctionalPolymorphic	0.345295	0.984429	0.505018	152.23	14	N/A	N/A	Chr05	601427	*	0	TTAGTTATCAGCATTATCATTTCTCAGAAAAAAAAACCCCACCTTTGAACAACCTTGAAAGCTGCAACAATGGAGTTTTCAGTTTATTACAGAGAAGAAGMACAATGGGTGTTTACAGAAAGACCAAACCAGACAACATGGGCATGTATGTTTCAAGTTCCAACTCAAAGTCAGAGAGGGGAAGAAGAAGAATGGTAGTTC
i00481Gh	Ashrafi_RNA_Seq	Gh_M_005238_Class_I	N/A	Failed	0	N/A	N/A	N/A	N/A	N/A	N/A	*	0	*	0	TAATTTACATTACAGACGTCTTATGGGATCTGCATTGTGTCGTAGATGTCAAAATGGTGTGGAGGTGAGGGAGCATGTCTTCAAGGATTGCCCTGCTTACYGATTAATCGGTTTTCTTTGAGTAGATGGATGGCTCCGTTAGATCAGTGGCTCAAGATAAATTTTGACGCGGCTTTCAAAAAGGAACTGAAAGTATCATGT
i00482Gh	Ashrafi_RNA_Seq	Gh_M_005267_Class_I	N/A	FunctionalIntergenomic	0	1	0.70973	N/A	N/A	N/A	N/A	Chr09	69617573	Ca6	26694106	TTCCTCTCTTGGTTAGCTAATTTCAAGCTCCTCCTCTTTTGTTTCGACCAACCACCGCTTTCACCACCACCGTCCAACCTTTTCACTTCATTTCCTTAGCKTCTCTTCCCATTAAACCTAAACAAAAAACCCCATCTCAAAACAAATCTAAACCACCCCAAAGATCAATCTTGTTTGCTATAAAAGTTCTACTATTAGCTT
i00483Gh	Ashrafi_RNA_Seq	Gh_M_005272_Class_I	N/A	FunctionalIntergenomic	0	1	0.747396	N/A	N/A	N/A	N/A	*	0	Ca6	26693566	ATGAATTGATTTATTATTACTTGACTCGTGTGGCTCCTACTTGGGAGGTGACATGGTTTTTCATCTTACATGGGGTTGCGGTGGCGGCGGAAGTGGTGGTRAAGAAGGTGGTGCCTGAGAAAGTGAGGTTGAACCCTGTGGTTTCCGGGGCGTTGGCTTTGGGATTTGTAGCGGTGACTGCCGTTTGGTTGTTTTTCCCGC
i00484Gh	Ashrafi_RNA_Seq	Gh_M_005277_Class_I	N/A	FunctionalPolymorphic	0.280449	0.986159	0.816286	107.37	13	70	13	Chr13	48886023	Ca5	101600181	GTAATTCAACCAACATGGTTCTGTAACGACTCCATCTCCAAGATACTCTGCTGCAATAATCTTGTACCTAGTGCTTGAGTCTACAAAATACTTGCTTCGCRCAGCATCGTTCCTAATCCCTATCCCAAGTTTCACTGACCCTTGAAGGTAAGTCCCGGGATGCGGAAAACTAGCATGTCCATGTCTGGATGAGTAAACAAT
i00485Gh	Ashrafi_RNA_Seq	Gh_M_005278_Class_I	N/A	NotSynthesized	N/A	N/A	N/A	N/A	N/A	N/A	N/A	Chr13	48885908	Ca5	101600066	ATCCCTATCCCAAGTTTCACTGACCCTTGAAGGTAAGTCCCGGGATGCGGAAAACTAGCATGTCCATGTCTGGATGAGTAAACAATTGGCTTATTACCTTYAATATATTCCAGGTCGAAAGCATCGACCCACTCGCCACCGCTATGCTGTGAGAAATAAACTTGCCACAGTTCCCCTGTGAAGTTGCTTATCCGGAGAGTG
i00486Gh	Ashrafi_RNA_Seq	Gh_M_005325_Class_I	N/A	FunctionalPolymorphic	0.230525	0.986159	0.373032	61.11	10	N/A	N/A	*	0	Ca8	42799755	TGGCATTTGGAGCCACTCTTCTCTGGTGCAGATTGACCATCGTGGGAATGAAATTCCACGATACCTTCCATGCCAGTAGCTTTATTTTATTAGGAAGTTGYAATGCCCACAATTGTTTGTAAAATGGTTGGGCCGTAGTCTGTGAATCAGTAGGATAAGTAGTAGGAATTTGGTTTTGTAACATTCTGTAAGCACTACGCA
i00487Gh	Ashrafi_RNA_Seq	Gh_M_005354_Class_I	N/A	FunctionalPolymorphic	0.248808	0.990484	0.935148	96.69	13	N/A	N/A	*	0	Ca5	56892607	ATGAAGATTATGGAGGTCAAAAACATTAACAAAGCCAATTGTCTATTTGAATACAAAAAAACATAACAATCGTGTCCATTGTAAAAACCATCTAAGTCCAMCAGTAAACAAAATATAGAAGGAACTAACTAGCAGCATTGCATAAAATGGGTAACGTAACCTCTTCAATTAATTATTATTTTGTTGCTTAGCTTACAGCTT
i00488Gh	Ashrafi_RNA_Seq	Gh_M_005362_Class_I	N/A	NotSynthesized	N/A	N/A	N/A	N/A	N/A	N/A	N/A	*	0	Ca8	75463374	TTTTCCTCGCATCAGAGGCGTCTCTTCTATTGTGGACTGTGGGCTATCTGGGGAGAGAGAAACAGAAGAGTACATGAGCAGAGAAATAGTACAGGGCAGCRAATAGCAGATTTCATCAACAACTGTATAGCTGAACTTAATGGGTTAGAAATAAGAAGCTCAGTTAAAGGGAAGGAGATAAGAAAATGGAGCTACCCACCT
i00489Gh	Ashrafi_RNA_Seq	Gh_M_005377_Class_I	N/A	FunctionalPolymorphic	0.368	0.987889	0.496366	N/A	N/A	100.3	21	Chr07	47015351	Ca3	126816165	AAATCTAAGCAGAGAATCAAGTAAATGGAGGATCTTTCCAAGTATGCCCATAGTCCAGCTCATTTAGCTGTTGCCCGCCGTGACTATGCTGGGCTTAGGCRCATTATTTCAACACTCCCTCGGCTTGCCAAGGCTGGCGAGGTTAATACTGAAGCTGAATCCCTTGAGGCTGAGGAACGGGCTGATGCTGTCTCGTCTGTC
i00490Gh	Ashrafi_RNA_Seq	Gh_M_005388_Class_I	N/A	FunctionalPolymorphic	0.0321821	0.99827	0.342659	N/A	N/A	N/A	N/A	Chr07	12266949	Ca5	127820031	AATGCTCTGTTCCTTGAGTATCTCTTCAATCTTTTCTAGCATCAAGTCCATCAACGATTGAACTTCTTCAGGACTTCGCTTGAAATTTTCAATGCTGAAGRCATAGACTGTTACGTATCTCACACCAAATTCGTAGCAGTACTTGAGCATGGACATGAGAGCTGAAAATCCAATTTTATGGCCTGCTCCTTCCATCAACTT
i00491Gh	Ashrafi_RNA_Seq	Gh_M_005399_Class_I	N/A	FunctionalMonomorphic	0	1	0.603328	N/A	N/A	N/A	N/A	*	0	Ca11	101402581	GGAAGGCACTGCCCCAGCCGAATGTATCCAGGGCCTTCCCAACAAGCAATTGTATGAGGGCTTGATGTCCATTACGAGAAAATCCACCTCATATGTGTTTRGCCCAATCTGAAGAGGCACCTCGATTCTGCCCATCACTTTTCTCTCCGTGCCATCAAATACTTTTACGATGTTCTAGCACTTCTTCATGTGAGAACTGTC
i00492Gh	Ashrafi_RNA_Seq	Gh_M_005401_Class_I	Scaffold_08_41740880	FunctionalPolymorphic	0.392857	0.992215	0.266356	N/A	N/A	N/A	N/A	*	0	*	0	AACAACCGCTGCCAGGCTAGGTTTAGATCTGACCAGAGTGAGTCCGGAATTACCACAAAATGGGCAGTTAAAAGGAGCAGGGGTATCCCGATACATGGTTYGCTGAATCGGAATTCCCTTGGGATCACCGTATATGGCGTTCGGCGGTATCATTCCCGCCTGGTACGGATTTATCCCCACATGGTATGGAACTCCCATCGC
i00493Gh	Ashrafi_RNA_Seq	Gh_M_005419_Class_I	N/A	FunctionalPolymorphic	0.159341	0.999135	0.620835	41.43	26	N/A	N/A	Chr08	5362188	*	0	CCAACTTAAGCACTAGTGGCCCATTGCATCATCAAAAGTCTATTCCAAATGAAGAGTGGGAAATGTAAGCAAAGATCGTTCCAACTCTGTCGCCCACGGGMATGTCTACTAGGAACCAAATTTATTGACAATGAGTAAACGTTTCCACAATAACAATAACAATAACAAAAATGTTTACCAGTGCTCAGATTAGCCACGCAG
i00494Gh	Ashrafi_RNA_Seq	Gh_M_005586_Class_I	N/A	FunctionalPolymorphic	0.0188088	0.999135	0.368561	N/A	N/A	N/A	N/A	Chr06	35034847	Ca10	91981806	CAGATAATCCAAGAAAAAGAACAGCGGAAGAAATTTTCTCATTCAACTCGTAGAAAGAGGAGATTTGGTTGTTACAACATCTAGACATTAAAGTTGTGAGRCATTGTTTGTTATATATTTTCCACTAAAATGTCCGTTTTATTTTCCAGTGGATGAGTCTTTACTAACCACGCCAGAGGACGAAATTGACTTTGCAAAGGT
i00495Gh	Ashrafi_RNA_Seq	Gh_M_005615_Class_I	Scaffold_04_31730095	Failed	0	N/A	N/A	N/A	N/A	N/A	N/A	Chr04	31730095	*	0	CTCACTGTTCAGTGCTGACACATCAGCATTTGTTATTCTTCTTGAACTATCATCTTCTAACAATATACTCGACAGTTCATCTGAGAACTCAGCATCTGGGYTCCTTTCCTCACTACAGAGAGACTCTCTGGCACTAACCACATCTTCAGAACTAGATGTGTCTGTCTCCCGAACAAGACTTCCACTGTCACCATTTCGACA
i00496Gh	Ashrafi_RNA_Seq	Gh_M_005624_Class_I	N/A	FunctionalMonomorphic	0	0.99308	0.80488	N/A	N/A	N/A	N/A	*	0	Ca1	125039942	CGTTCGGCTTATCTTGAATCTCTGCATGCTCAATGGGATTAGTGTAAATGCCTTCGTGCTTTCCTGGCTTCTCAACACTGTTAGTTCAGATTTGTCTGCGRGGCTCGTCTTTGCTTCTGATTCTGCGGTGGTTTGGAAAGATCTTAAGGATCGGTTAAGCAAAGTAGATGGTTCCCGTATTTTCTTTCTCCATCGATCAAT
i00497Gh	Ashrafi_RNA_Seq	Gh_M_005645_Class_I	N/A	NotSynthesized	N/A	N/A	N/A	N/A	N/A	N/A	N/A	Chr07	58429819	Ca3	116243825	GCTTCCATGGACTCCAATTGGCACCAAAATAAACAAAAACTGTATGTTTCATTCGAATTTATTTTTAGAACTCGGTTTCCCTCTCCGAACCATGCTATCCRTCGCTACCAAAGATGTCAGTGAAATCCTTCTATCCATCAACCATTGAATTTGATGACTTCCTAAAATGCTATATATACAAAATCCCCTTTTTATTACAAA
i00498Gh	Ashrafi_RNA_Seq	Gh_M_005659_Class_I	N/A	FunctionalPolymorphic	0.326224	0.99308	0.925851	184.05	11	N/A	N/A	*	0	Ca3	129559264	CAACGCATGCCCAATATTGGTTCGTCAACTTCCAAGTAAATCGAAAATTATTTACCGTATCAAATCGTTTCATGTTTATAGTCATAACTCATAATGCACCRTATTTGAACGCTGAACCATAACGAGTTTTTGCCATTTACGGTCTCGTGAATTACATAGGCAATAGGCGGAAGAGTAGGCCATGTTCTTGTTTTCTTTTCG
i00499Gh	Ashrafi_RNA_Seq	Gh_M_005669_Class_I	N/A	FunctionalPolymorphic	0.215421	0.992215	0.294926	N/A	N/A	N/A	N/A	Chr09	12950659	Ca6	18818288	TTTCCAAGACCTTCAAATGACAGGTAACGGTGAAAATGGGGTAACCATGAAAGATATCAAAGTTGAAGAAGCGCAAAGCAGAATGGATTGGAATGTACCAYGCCAGAATCAGCTCGATCAAATGGGTTTATCTGATCCTACGGATTATTGGAGCACAACAAGTGTCGGTGCTTGGAATGATCCGGCAAACTTTGAGTCCTC
i00500Gh	Ashrafi_RNA_Seq	Gh_M_005690_Class_I	N/A	NotSynthesized	N/A	N/A	N/A	N/A	N/A	N/A	N/A	Chr09	18677009	Ca3	34660931	TGCCGATATTTTAGTACCCCAAACGCCTGAGAAGCTTAGGGAACTCTTGGGTTTTGCTATGTTCAAGCCGCCTTCTTCGACTTTGGTCCCTTCTTGTCTGYTCGCGGATTTCATTGACGTAAGTGAACCAACGATTTCAGTCTCTAGAACCAGCACAAATTTCTCATCTTTGTTAATAGCCAATCGACTGCCTCAATACGT
i00501Gh	Ashrafi_RNA_Seq	Gh_M_005694_Class_I	N/A	Failed	0	N/A	N/A	N/A	N/A	N/A	N/A	*	0	*	0	TAAACTCTTCAATCTGCCAATAGATTGCGGCAAAATCATTTCGTTCCAGCATTCTAACTTCAAGTATCTCAAATGTAGGAGATCACCGATTTCATTTGACRCATGCCACTTTTCGACGTTCCTTTTTAAAAGAGTCAACACCCTTAAAAATTTGAAGCTTTGCAATTTGAAATGCAAATTCTACCAATGTCTCATTTTGAG
i00502Gh	Ashrafi_RNA_Seq	Gh_M_005699_Class_I	N/A	FunctionalPolymorphic	0.376432	0.972318	0.196524	N/A	N/A	N/A	N/A	Chr12	8934159	*	0	ACTATAATATGCATTGATAACTCAGAATGGATGCGAAACGACGATTATTCTCCATCTCGATTTCAAGCCCAAGCTGATGCTGTTAGTCTTATCTGTGGAGYTAAAACCCAGGCAAAATGATTGCCTTTTAATGGAATGTAAAATTATGGGAATTTGATTTCATTTCATGAATTAATGGCAGTCTAATTTGAAGAATATGGT
i00503Gh	Ashrafi_RNA_Seq	Gh_M_005700_Class_I	N/A	FunctionalPolymorphic	0.3112	0.997405	0.349148	N/A	N/A	N/A	N/A	Chr01	5477280	*	0	TTTTTTTCAGTCATGTTTGGAGACTATTAGAACCTTAGAAGTACGTGTATTGCTTTACCATTGCACTCCTAAAGAGAGAACTTGGGTTCGAACTTAGAACMTTAGAGACAAACCCAAAAGGGTTAGTCTTTATGAACTTATAACGGACATGGAGGATACTTTGTTTCCTTCTAATAAGAAAAATTGACTTATATGTTGAAG
i00504Gh	Ashrafi_RNA_Seq	Gh_M_005702_Class_I	N/A	NotSynthesized	N/A	N/A	N/A	N/A	N/A	N/A	N/A	Chr04	2164698	Ca7	52022217	ACGGAGTAATGTTATTAGTTTCGTCCTCCACTGAAGAAGGATTCGAAAGGCTGCTACAATTGGTTGTGGGGCTTTGGCTTCTCTCCATCATCGGGCAGCCYGGGCCTCCATCAACACTACATCTTGTTGAAATCGGAACTTCCCACGGACCGAACTCTCTTGTACCATCAAATGACACGATTTTGAAATGATATTCCGTAG
i00505Gh	Ashrafi_RNA_Seq	Gh_M_005752_Class_I	N/A	FunctionalPolymorphic	0.064	0.99481	0.498396	106.75	19	N/A	N/A	Chr09	26307565	*	0	GGAGGTTATACATAAGCTGTTTGATGATGAAACTGTTAAAAGAATCCTCTCTATACCTATTTTCGTGAGTAGGCCGGAAGACGTGAGGGTTTGGAAGTATRAGGGTTCGGGTGAATATACGGTCAAGAGCGGATACAGGGCCCTCTCTATAGTATTATTATAAAATAGAGCTAACCTATCCTCTATATCGGAGAATTACAA
i00506Gh	Ashrafi_RNA_Seq	Gh_M_005756_Class_I	N/A	Failed	0	N/A	N/A	N/A	N/A	N/A	N/A	Chr05	649866	*	0	ATGGAAGGTCTCGTAGCTTTCTCCACATCTGAACCCCAACCTCCACTTTCCTTCTGAGAAACTCATAAGTAATCTCATCCAGGACCTCACCAGCCTCATARGCAACATCTCTGAGCCYCTYCAACCAAAGCTTCACTGARTTYATTTGCTTTTGCKTTCCCTCTGCATCTTGCAAGAAAGCTCCAAYCATTTCTAGTGAGT
i00507Gh	Ashrafi_RNA_Seq	Gh_M_005768_Class_I	N/A	FunctionalIntergenomic	0	0.999135	0.593205	N/A	N/A	N/A	N/A	Chr09	34235368	*	0	TTGAATCTTAAAAATCCCATCACAGTTCCAACCTGATCCTGGTGCTTGGAAAACAAAGCAATTTCGTTCTCCCAGCTCTCAGGATAATTGAATAGCAAGGRATTAATGGAAGATATAGGAATTGAACTGGGATGTATATACACGCTACTCAAGAAGCTTGTTACAGGTGCCAGCACCGACAGCGGCTGCGAGATGCCATGC
i00508Gh	Ashrafi_RNA_Seq	Gh_M_005777_Class_I	N/A	FunctionalPolymorphic	0.499206	0.992215	0.357721	142.8	5	145.4	5	Chr09	12132281	Ca6	52273243	TATCTCAGAGCTTTCTGCATCTCTATTGGCTTCTTCCACAGACTTGTCCTCAGTTACATGCGATTGAACAGGTGAAGCCCCTCTTTTTCCTTCTTCTTCCYTCTCATTGAATGGATGCTGGTGATTGGGGTCGCCCTGAGATGCGGGGGAACCAACATCGCCACCGTCACTTTCTCTTTCATCTTGGCTTCTTTGATCCCC
i00509Gh	Ashrafi_RNA_Seq	Gh_M_005821_Class_I	N/A	FunctionalPolymorphic	0.438498	0.988754	0.276533	137.68	14	N/A	N/A	*	0	*	0	GTTTTGATGCAAATTCCCTGTGCACTTTCTTTGACATATGAAGATTCATGTTATCACCATTTGCCAAGGGAATAGTCAATACTCCATCCAAGGGTTTTGTRACATCAGTAGCATATGATCCACCCAACCAAGATGCAAATTCATTGATCTCTTCTTCACAGTAGTCTCCTAGAGGGTGGTCCAAAGAAATCATGGATAAGT
i00510Gh	Ashrafi_RNA_Seq	Gh_M_005822_Class_I	N/A	FunctionalPolymorphic	0.36901	0.986159	0.943534	89.54	3	N/A	N/A	*	0	*	0	GTACTTCCTGTCCCCTCCGGAGTTCCTCCCGTTAACGAGACGGTCGAATTTAGACTCCAGCGCCGTAACTCGGTCGCACAAGGTTTGAATAGAAAACTCARGTTCGACTCGGCGTTCGTACCCTCTTGTACGAACGAAACGACGGGCGTTCTCTCGATTTGGACCAGATCGGTGACGTTGTCGTAGATATCGAAGGGGCTT
i00511Gh	Ashrafi_RNA_Seq	Gh_M_005827_Class_I	N/A	FunctionalPolymorphic	0.25	0.989619	0.308929	21.4	1	19.8	1	Chr02	60267112	Ca12	66293218	CCTCTGACCCATGAGGAGGAAGTGCAAGAAGCTCCGCATGCTTCTTTTTCTTTTCTTCCTCTGTTTCAAAATCATCCATCCCCTCATTAGCATCAGAGCCYTTGTGGAAATCAACAAGCTCAGCATCCTCGTCCTCTTCTTCTTCTACTTCCACTTCCTCTTCTACCTCTTCCTCAACTTCCACTTCCTCCTCTTCCTCTA
i00512Gh	Ashrafi_RNA_Seq	Gh_M_005848_Class_I	N/A	Failed	0	N/A	N/A	N/A	N/A	N/A	N/A	*	0	*	0	CCCTTCCGATCAAGATTGAAACTTTTCTAAATAAGGCCTTCCTAGTTTGACATGTTTTTTTTTGTGTGGGAAGGATCTTCTTCGATACCAAGTCCCTCTCMTGGAATTCTCTAGGGCGAACTTTTTGTGAGCTCGCATCATTTACTTTTGGCGCATTTGACCATGATGGATTACTTTGAACATTCCTCCTCGATCGGGATT
i00513Gh	Ashrafi_RNA_Seq	Gh_M_005901_Class_I	N/A	Failed	0	N/A	N/A	N/A	N/A	N/A	N/A	*	0	*	0	ACTCTCATCGGGGCCTCTTCTATCCAGTACTTGACCGTTTCAAACTCTTGCCTTTTTGAGCCAGTCCATGCGCTGCGACATTTGCTTCTCTAGCCCATCTMTTCTGCAAACTACACTGCTTGCTGACATGCACTCGCTTCCGCCATTGCTGGGTCCAAGACATTTTTAATCGGGTATGTGCATGCTCTCATTATTAATCCT
i00514Gh	Ashrafi_RNA_Seq	Gh_M_005902_Class_I	N/A	FunctionalPolymorphic	0.265873	0.990484	0.43323	N/A	N/A	N/A	N/A	*	0	Ca7	11365030	ATTGTCTTGCATTCATCTATACTTGCTTTTATAAACTCAACTGCTAACCACATTCTCCATTCTTGGTTGTTGTTGTCTGTTGTGAAGGATACTCCCAGGTYTTGAAGGACCTGCCTTGTGAACGAGCAAAATCTCGAAACCCATACTCAACAGTTTCCTCTCCAGCTCCACAAACAGGACATTGATTTGTCTACTGCAAAT
i00515Gh	Ashrafi_RNA_Seq	Gh_M_005930_Class_I	N/A	FunctionalPolymorphic	0.217666	0.99654	0.473571	N/A	N/A	N/A	N/A	*	0	Ca3	54817434	GCTTGAAAGACTCCTCAGAAATGGCCACCAAGCTACCTCTGATTGAATCCCCCTTGCATCCAAAATCAACAGAGTGAGTAAAAGGAACACTGGGATTATTRAACCCAATTATTTGCCCCACCCAAATTAACCTCACTCTCCAGTTTCTGGATCTCCTGACCTTCCCTTGCTTCTCAGAACCAGGCTTCACTGCTCTGTCAT
i00516Gh	Ashrafi_RNA_Seq	Gh_M_005949_Class_I	UCcg11238_65	FunctionalPolymorphic	0.47561	0.978374	0.925482	123.37	9	N/A	N/A	*	0	Ca10	7925981	GAGAGTCCCCTTCCACTTCCACCTCCTTGAGTCCAAGTTGAACACCCAGATCAAGAGCCTGAAAGCATGCCAATGCTTCAGCCGCAACCGCAGACGGTACRTTCACATGTAAAACTGATCTAGAGCAAACAACTTCTGCCTTTTCATTCCTTACCACTAACCCAGAACACGATTCTCTTCGTTGTCTGTTGCAAGCGGCAT
i00517Gh	Ashrafi_RNA_Seq	Gh_M_005969_Class_I	N/A	Failed	0	N/A	N/A	N/A	N/A	N/A	N/A	Chr04	39659210	*	0	TTAGACRGGAACCATTTTTGGGTTTCTTCTTTTTTGGTTCTATCGTCGTTTCTAGATGGGAATTTGAATTTAGGATTCTGTTTAATTGGTTACTTTACTCRCTTCAGAAACTTCATCGATTGAAGCAACTTGAAGAGTCTTAGCAAATGCATGGATTTAGAATCGCAGAAAGAAGTTGCATATCTAAGCATTATTTTTTAA
i00518Gh	Ashrafi_RNA_Seq	Gh_M_005970_Class_I	N/A	FunctionalIntergenomic	0	1	0.713905	N/A	N/A	N/A	N/A	Chr04	39659433	Ca7	39362543	ATGTTTAGAAGAGCACCTAGAAAGTTCATGTTGGCAAAATGGCCAGTTGTCTTCATCAATGTATGGACAATATATTTCGGTTGCAAAACTGACAATGTGCKTGTTCGGAAAGCTGAAAACAGAGATGGCCATTTCACCTGTTTAGGCTGCATCGTTGTGGTTTGGACTAGCATAGGTTTTGTTTGATTGTAGAATGTTCTT
i00519Gh	Ashrafi_RNA_Seq	Gh_M_005972_Class_I	N/A	FunctionalPolymorphic	0.0959119	0.99654	0.395468	81.86	19	N/A	N/A	Chr09	45040534	*	0	TCTAGACCCGGTTTAAGGATGGCCAAGAATTGTCAAACCTTTCCACCAGGCACCAACCGATCAAAGTACAGCCAATCCAATTCACTTAGAATTCTCTTAAYGGGCATGATACATGAACGAGCTCTTAAATTATGTCACTTGGCTTATAGTGATACCATCTGATCAACTGTATACTCCTTTATTCATAATTATTCTCTCTTT
i00520Gh	Ashrafi_RNA_Seq	Gh_M_005977_Class_I	N/A	FunctionalMonomorphic	0	1	0.910608	N/A	N/A	N/A	N/A	Chr12	29063865	*	0	AAACACAAAAAAGATGACTACTGTTATACTTCTTTTTTATTGCAAATATAGTACACTAAATGGATTTACTCAAGCGGCACCATCTTATTGTGTATGACAGRATAAAAGTGGTGTACCGCTTGTGGCTGCTGAGAAGTTTTCAGAACCAAGAGAAGTGGAGGTATTTTTGTTGATTAACCTTATCATTCTCACATATTAGGC
i00521Gh	Ashrafi_RNA_Seq	Gh_M_005995_Class_I	N/A	FunctionalPolymorphic	0.222134	0.989619	0.293381	N/A	N/A	N/A	N/A	*	0	Ca4	25870913	AATCATAGGCGGCGGTGTCACGAAGGACGGAGGAGGAGGAGGAAGAAATGTGTGGGTGGGAGCAGTGACTGGTGAAGGATTGGGAGCCAAGGAGTTGTTAYCGTCAAGTATTCCGATCCCCATTCCGACGCCCATCCGAGCTAAAGCCGACATTTGAAGCTGCCGCCGCGTCTTCTGCATCATCATCTGGGCCGCCATGTT
i00522Gh	Ashrafi_RNA_Seq	Gh_M_006004_Class_I	N/A	FunctionalMonomorphic	0	1	0.892123	N/A	N/A	N/A	N/A	Chr13	16632396	Ca5	18309593	TATTTTAAGCATCATGATGTAGTGAATGAAACAACAACTGAATCCCATGTTGTGGCTTCAGTGTAATAAGTGGTAAAGGTGAGTGAACATAGGTAGGGGARAGGGTGAACGTGTAGCGTTGCAAAATCATGGAGAGGGCAATTTTTGTTTCAGTGATTGCAAAGCCCATTCCAACGCAAGATCGTGGTCCCAATCCAAAGG
i00523Gh	Ashrafi_RNA_Seq	Gh_M_006024_Class_I	N/A	Failed	0	N/A	N/A	N/A	N/A	N/A	N/A	*	0	*	0	CCAGCTTTGAAGTCAATATACTTCACAGTGCCAAATTTTTGGAAGGCCTCCTTCAAATCTTCCCGTAAAACAACATTCATATCGTCTTTGAAAACAGATGYAGTGTTTTTACGTTCTGTTCCCTCATCCTTCTGGACAGGACTTTTGTTCTCCGTTTCGTCACCCGACACAGGTTGTTTATCATCAACCTTATCTTTGTTA
i00524Gh	Ashrafi_RNA_Seq	Gh_M_006039_Class_I	N/A	NotSynthesized	N/A	N/A	N/A	N/A	N/A	N/A	N/A	Chr02	54391986	*	0	CATCTACGTCTAGGTTCTCGGCTTCTCTTAAGAATCCCAGGAGTCTTTCTGCTTGGAAGCATGTGCAGCTTGGTCGTGGCGATGATGACGACGACGACGAYGATGAAATGGACGKTCGTGATGGGAGTAAGGCTAATAAAATCAGGCTTTACCTTTGCCTTGTTTTCTTGTTTTTCGTGCTGTTTACCGTCTTCTCTTTGA
i00525Gh	Ashrafi_RNA_Seq	Gh_M_006058_Class_I	N/A	FunctionalMonomorphic	0	0.990484	0.851363	N/A	N/A	N/A	N/A	*	0	Ca2	81151131	CAAACACTACAAATACTTAAACAAGAATTCCAAACTTAGAAAAACTCACCAAAATTTAAGTCTTTGACGCGACTATTTCCTCCATTTTCCTATCTCTACTRCCCCTTTAATCTTCTAATTTCATCAATTTCTTCTTCCTCATCCCCCCTCATACTGAAACCCAACTTCTTCCCTACTTCCCAAGTTCTCTTTGCCTCCCTT
i00526Gh	Ashrafi_RNA_Seq	Gh_M_006061_Class_I	Gh_M_012182_Class_I	FunctionalPolymorphic	0.194795	0.995675	0.467042	N/A	N/A	N/A	N/A	*	0	Ca5	26076263	CCCTTCGAAAGAAACAACCCTATGTTCAGATAGTATTAACCCTAAGCTTCAAGGCTTTACGGAGGTGTCGCAAGGCAGTTAATCATTTGTTCTCCTTTACYGACGGAATTCCAAGTATGATGCTTAATCAGGAATCCTGCTGCCTATATATCGCAATTTCCTGCTGTTTGAAATATCGACGATCTTCTTCGTCCACCAGAA
i00527Gh	Ashrafi_RNA_Seq	Gh_M_006085_Class_I	N/A	FunctionalPolymorphic	0.234198	0.979239	0.351439	125.97	22	N/A	N/A	*	0	*	0	TCACAATCTGCGCGCGAGATTTCCTCGTAGCGATGTGCAATGCCGTATTCCCCTTTTTGTCACGTTCGTTCAGAATGGAGTGATTGGCGAACAATAATTCRTCAACTACTGCCGGACATTGACCCTTGACAGCCATATGGAGTGCAGTTTGGCCTTTCTTATCTTTGATGCCAACAATTCCTTGATCGCAATCGATAAGAG
i00528Gh	Ashrafi_RNA_Seq	Gh_M_006094_Class_I	N/A	NotSynthesized	N/A	N/A	N/A	N/A	N/A	N/A	N/A	*	0	*	0	CTCCATCCATGGTAGGAACAGCAACTGTATAAAGGAACCAATTACGTCGTTGTTATCAACCTGCCAAGAATTCCCTGCTGGCCTGTAGGCACAACATCACYCAATTGTTTAGTGGCTCTGCCTCAGGATCCCTTTCCTTCATTGCTGTCCAGCTTTCCATCTTTGGCTTGTCAGATATTGCCATCAGCCGTCTTTGAAAAA
i00529Gh	Ashrafi_RNA_Seq	Gh_M_006113_Class_I	N/A	FunctionalIntergenomic	0	1	0.712106	N/A	N/A	N/A	N/A	Chr04	43935448	Ca7	94269570	CTCTATCATCATCTTTATCTCGCTTTGGAACAACGACCCATTTGTGTTTTCTATACCTCAGCACCTTGAATGCCTCCATGTAATCTTCCAAATCTTCTTTYAAACAGAAGAAACTGTCGATCCACAGCAATCCCCCTGGTCTCAAAACCCTGTCCCAATCAAACAACACAAAGTCCAAAAGTACAAAATCAATCCACCCAT
i00530Gh	Ashrafi_RNA_Seq	Gh_M_006128_Class_I	N/A	FunctionalPolymorphic	0.420095	0.99481	0.305122	6.87	10	2.7	10	Chr11	61809735	Ca5	66650251	TTAGTCGAGAACCTCTAAGTCCAACTAAAACATTAGTCACATCACCACCATCTATTGCAGCAGATCCCAGGACACTAGTTTCCGGCTCCAATTCTTCATCRGAGCTCTCAGATTCAATCTCAATCATCTGTTCATCTTCACCCAGAAGAACATCATTTGAGTCTTCTAGTCCATTCTCATCATGCTGCAATTCCATGGCAC
i00531Gh	Ashrafi_RNA_Seq	Gh_M_006129_Class_I	N/A	FunctionalPolymorphic	0.366455	0.991349	0.337413	N/A	N/A	44.8	7	*	0	*	0	CATTGTCTTTCTTCTTACCGTCACTTTTAGAGTTTGGTTTCATTTTGCTTTTCAGAGCTGCCAATGTTTCCTCGGGTTCAGATTCCAAACTGGGATCGTTRCCATAACAAAGGGCTAAAGTTCGCTCACTTTTAGATTTTGGTTTCATTTTGCTTTTCAGAGCTGCCAATGTTTCATCGGGTTCAGATTCCACGCTGGGAT
i00532Gh	Ashrafi_RNA_Seq	Gh_M_006231_Class_I	Scaffold_08_46558647	FunctionalPolymorphic	0.404992	0.984429	0.514536	93.53	26	N/A	N/A	Chr08	46558447	Ca4	21692432	GATTTTCGAAGGAGCCTACGGACAGGTGAAGTTACATCAGATAGTGTTTCCCATGAAGCTGTACTATACATTCTACTTGAAAGGGATAGGTGATTTGCCARCTGAGCTTCTAGGGAAGCCAGTGCCACCATCGCCTGCGGTGGAGCCCAGCGCGGCTGCTAAAGCTACGGAGCCCCATGGTAGTATTCCAAATTTTACCAA
i00533Gh	Ashrafi_RNA_Seq	Gh_M_006242_Class_I	N/A	FunctionalPolymorphic	0.141046	0.993945	0.336133	185.1	5	193.8	5	Chr09	4421121	Ca3	33370712	ACTTGGTGCTTTCCGCTTCACACTTCCCACAACTTTTGCTGAATCAGTTGAGCTCTCTTTCACGCTTTCACTTTCTTTCACCTTTGACGAACCAGATTTTRACTTACCAGTGCCATTAGAATTGGATTTGGCCCCACTCTTAAGAGGCTTACCCTTAGATTGGGACGAAATTTTGGGGGTTTCCTGCTTGGAATTGGCCGT
i00534Gh	Ashrafi_RNA_Seq	Gh_M_006260_Class_I	N/A	NotSynthesized	N/A	N/A	N/A	N/A	N/A	N/A	N/A	Chr04	4097356	Ca7	38153423	AAGATTCATAATTTATTTAATTAGTGAAATTTGCAATGGCGGCATGTGGCTCGCAAGCCTTAGCAGCCGGAACGGCTTCAACAGCTGGGTGTGGGTCAACYGGTTTGCAAAGCAGCTCTTCTGGGAGTTCACCAATTCCCTTCAAATAGAAAGTGTAGAAAAGCTTAAAGGGGAAGACGATTTGGTGGAGCTTGACCTGAC
i00535Gh	Ashrafi_RNA_Seq	Gh_M_006289_Class_I	N/A	FunctionalPolymorphic	0.413078	0.987024	0.315518	N/A	N/A	N/A	N/A	Chr09	47610275	*	0	TCATCACTGCTTCTCTTAGAACGGTCCCTTTCTCTATCCCTACTTCGATGATCCTTTTCTTCTTCTCGACTGCTCTTCTTCTTGTCCTTACTCCGATGCTYGTCGGTTTGCTCTAATTCATCACTATAGGCTCCTCCAACCCAGCGTTCTCTAGAAGCATCGTCTTCCCTATCATATCTATCCTTCTCCATTGCAAATAAC
i00536Gh	Ashrafi_RNA_Seq	Gh_M_006321_Class_I	N/A	FunctionalPolymorphic	0.459135	0.986159	0.856686	N/A	N/A	N/A	N/A	Chr06	42644258	Ca6	109677672	GCTAATGTTCCCATTATGTTTAATATTCTTTGTCTTCTTACGATCCCTCTCAGGCTCTTTCAGTGCCTTGATGACCAAAGCGGCGGCAGAGGGAACCACCRTAACTTTGGCTTGACGGTTCTGGACAGTCAGTTTGACTGTGACACGTAAACCCTTCCATTCCTTGGCGGTTTCTTTCGCGATATCTTCACCAATTTTTTT
i00537Gh	Ashrafi_RNA_Seq	Gh_M_006325_Class_I	N/A	NotSynthesized	N/A	N/A	N/A	N/A	N/A	N/A	N/A	*	0	Ca2	140040906	AGTAAGCCTTTTGGGGCACTGCATTGATGGTGGTGTACAAGATGATCCCTTTSCAAACAAAGTCTTYCTTGTATATGAGTATGTGCCTAATGGGAATTATMGTATGCATCTGTCAGGTCAGTGTTGAAACTTTTGAACTCAAAATTATATTTGTACATAAACATTGCATACCTATAATGTATACTAATGGATTTTGAGCTT
i00538Gh	Ashrafi_RNA_Seq	Gh_M_006332_Class_I	N/A	FunctionalPolymorphic	0.373387	0.976644	0.209761	N/A	N/A	N/A	N/A	*	0	*	0	AGCGGCAGCATCATTAAATGAAGTAGAAAAATCACTTGCATCAGAAATCCTTTTTTTCTTCTTTGAAAATACAGAATCACCTTGATTTCTAGCTGGTTGGRTTCTGATTGCTGTTGTGTAGCTGAAAGATCCATGTCATCCAAAGAAACATCAGCTTCGGATCCATAGAAATCGTTTATTTCTTCATGAGTATTTGTAGCA
i00539Gh	Ashrafi_RNA_Seq	Gh_M_006338_Class_I	Scaffold_04_2575726	FunctionalPolymorphic	0.218901	0.99308	0.883482	N/A	N/A	N/A	N/A	*	0	*	0	AAGTGGTTGCTTCCCTTCCTCGATAAATGCTTCTTTTAGTGCTGCTTCTACATGGGAAATTTGACTCTCGATTGCAGAAATAAATTGTTTGTGCCTAGTTRCTGTAATATCATCGCTACAATGTCCATGACTCAACCTTATTGCTCTCTCAAACTCCTCCAACTGCCATTTAGCTGTACCTAATGCAGTTTGCAGTTCTCT
i00540Gh	Ashrafi_RNA_Seq	Gh_M_006342_Class_I	N/A	FunctionalPolymorphic	0.442308	0.984429	0.47884	39.37	8	N/A	N/A	Chr04	55253563	Ca7	2121459	GAAGTTACACTTTTATGGGTTTAGAGGGACAATCCAGACTCCTCATCTTCTTCGAGGGATGAAGTGTAAACAAAGTAAAGAGCCCATATCACGCCGAATAMACCAAACAAGATCCACCCAAGAAGGTTGTTGCTCAACCCAAAGGGAAGTCCAGTTCCTTCGGTGGACATTCTCTCATCCACCAGAGCCATAGCCGGTGAG
i00541Gh	Ashrafi_RNA_Seq	Gh_M_006356_Class_I	N/A	FunctionalPolymorphic	0.0167732	0.997405	0.264722	N/A	N/A	N/A	N/A	*	0	*	0	GAGCCTCTGGCATTGTAGAAATAAGGTAGTCCATGAAGGTGTTATTTTCTCAAAACAGGAAACCCTAGGTTTTATTCGTGGATATGCACGAGAACTAAGTKTCCATACAGCGAATTTCAGTTCTGTTGTTGGACCTGCTGTGAAAGAGTTCTGGAAGCCACCGAATGATGGTATCATCAAGATTAATTTTGATGCTTCGTT
i00542Gh	Ashrafi_RNA_Seq	Gh_M_006378_Class_I	N/A	FunctionalPolymorphic	0.0203762	1	0.378732	N/A	N/A	N/A	N/A	Chr01	4367366	Ca1	66277745	TCTCCTTTGTGCTCTTCCCCCTTTCTTTTCTTTTCCTTATCTTTCTTCTTCTTCTTCGACTTCTTTTTCTTCTCCTTCTCCTTCTCCTGGAATGGAGGACYGTCGTCCCTTGAGATTGATAGTGTTTGTAGACTTGCATATTTTTTCGCTTCAGCATCTATGTAGTTATCTTGAATGATGCTTGGCGACGAGGGATCATCA
i00543Gh	Ashrafi_RNA_Seq	Gh_M_006387_Class_I	N/A	FunctionalPolymorphic	0.260097	0.970588	0.449763	132.73	2	N/A	N/A	*	0	Ca13	25668317	TGCCTTTTCAGACCAGCGGCCGCCAATGCAAAAGCCATTGCATTACCATGCTTATCCACTCTAGAAAAAGAAACATTACCAATAATAGACACCCTTGACTYGATATCCTTGAAAATAGAGACCAACGACCATGGTCTCGAACATTTGTTCTCGAACCAGCAGAACACGTCCGAAGAGCCAACTTTAATGGATAAAGAACAC
i00544Gh	Ashrafi_RNA_Seq	Gh_M_006424_Class_I	N/A	FunctionalPolymorphic	0.0407523	0.999135	0.400443	142.37	5	N/A	N/A	Chr09	12806616	Ca6	19064070	TCTTCTTGATAGAATGAAAGAAGAAAAGTGTGATGTAAGAGAAGATATCTTCCTTTCTATTTGTAGAGGGTATGGAAGGGTTCATAGACCATTAGATGCCRTGAGGGTCTTTGGTAAGATGAAGGACTTCCAATGTGAACCCAGTAAAAGATCTTATATTACTATGTTTGATATTCTGGTTGATGAGAACCAGTTAAAGCT
i00545Gh	Ashrafi_RNA_Seq	Gh_M_006429_Class_I	N/A	FunctionalPolymorphic	0.452229	0.987024	0.928095	169.76	8	137.2	8	*	0	*	0	CATCTTTTTATTCTGAATAAGTTCCCAGTCACCAACTGTTTCTATTCCATGTATTCGGAATACATCCTTCAAAAACATATCTTATTTGGAAGCTGAACTTRAAGCATGTGAAGCTTCGGCACTGATGTCGGGCAAAGGAGCTTCTTCACTCGTGTCTGATATCTGACAGCGATTTGGTTCCTGATTAGAACTGTTCTCCAA
i00546Gh	Ashrafi_RNA_Seq	Gh_M_006444_Class_I	GH_TBh120H05f303	FunctionalPolymorphic	0.1216	0.986159	0.822584	N/A	N/A	N/A	N/A	*	0	Ca6	96929811	ATCGTCGGTTAAAAACTTCGCCGGCAACCAAAACTCAGCATCGTCCATCAACTCAGCCATGACCAAGAAAAACAGAGGAAAACAGGGGAATGAAAGGAGGKGAGGAGGAAAGGATTTGCTTGGGAGAGAAGAATTTAATAAATGAGGACCCAAGTTTGGGTTTTGAAAGAGAGAGGGACCCAACCGAAAAGAGAAGAAAGG
i00547Gh	Ashrafi_RNA_Seq	Gh_M_006447_Class_I	N/A	FunctionalPolymorphic	0.376656	0.933391	0.78003	N/A	N/A	125.7	8	*	0	*	0	TAATCCCCCAGCCCAAACCTTTCAGAAGTAATCCCTTGGCCGCCCAAATACTCTGCCAGGTAAAGGAAGGGGCATTCGAACATCAAGCTGAAACACGTATRCGCATATAGTTCATATTACCAATTGCCAGTTTTTTCGTATCATACTCCAGAAATCTTCCAATAAAGTTACCAAATTGCACAGCCATGGAATCTCTAAAGA
i00548Gh	Ashrafi_RNA_Seq	Gh_M_006498_Class_I	N/A	FunctionalPolymorphic	0.292528	0.992215	0.318492	135.83	19	N/A	N/A	Chr09	19345732	Ca6	24157684	ATCTTTTCCGATAATTATCAAAATCAGCTTGTAAACGGATATACTTCTCTTTCCCAGAGGTTATCTCTGTCGACAATTCCAAAACTTGTTTTTCCAATCCRTCCTTCTCGTTTTCTAAAATGCTAATTCTACTCTCAATTTCAGATACAATCCTATCATCTCCATTGAGAAGCGCCTCCCTGTAAACTCTAATCATGGCCT
i00549Gh	Ashrafi_RNA_Seq	Gh_M_006504_Class_I	Gh_M_013274_Class_I	FunctionalPolymorphic	0.251582	0.992215	0.367343	31.78	18	33.6	18	Chr13	3643920	Ca5	63885024	ACGAATCTCAAGCTATCTTTGAGAATATCACACGACTCGTTGCTCGAACAACGAGAAGCCGATGAATTGCCGGAGAAGAGACCGGAACACATATCTCCGGMAAGCACTCCACAAGAACCCGAGGAAGTAGCTAAGTAAATAGGCTTGTTCAGCGAATTCGAAAGGATGCGAGTGGTTCCGAGCTCAATGTCCGGTGAAGTT
i00550Gh	Ashrafi_RNA_Seq	Gh_M_006508_Class_I	N/A	FunctionalPolymorphic	0.246412	0.979239	0.328599	N/A	N/A	128.1	11	*	0	Ca3	72839344	TACTCTGTTAGCCTTGTAATAACCTAAATTTGCCCGGGCCTTAAACAAAAAATAAAAATAAATGAATGTTTACTGTTTTAAATAGTCCATATACAGAGCCYAAAAATTTAAGTCTACCTGAGGCCCAATTACAAGGTAATACCCAGCTAACCCAGAACCCGGTTACACCCAAGCCCAAAGCCCGTTACACTTGTGACCCAA
i00551Gh	Ashrafi_RNA_Seq	Gh_M_006552_Class_I	N/A	FunctionalPolymorphic	0.345104	0.982699	0.419398	37.62	12	N/A	N/A	*	0	Ca9	18717908	TTTTCAGTTCGCAGCGCCTATAAACTATTACAAGGGGCTAATCCAGATCTAGTAATTTCTTAATACAAACAGAAACTACAGATTTCTATAAAAAATTATGKGGTTTACAGCTTCCTTCAAAAATCACTATAATTATTTGGCGAATCTCTTGGGATTTCATCCCTCATCTAGCTAATCTCAGATACAGAAGAGTTTCTGCAA
i00552Gh	Ashrafi_RNA_Seq	Gh_M_006562_Class_I	Scaffold_05_49995537	NotSynthesized	N/A	N/A	N/A	N/A	N/A	N/A	N/A	Chr05	49995537	Ca13	39613389	AAAGCATCGAGCATCTAGGACACTCTTTTGTTCATCCATTGATATAGGCGAGGTTGTAGAAGATACTGAAAAAGGGCTTGGAGGTGACTTAAAAGGAGCARCTAAATGTGGCGCTGCCTGGATCACACCATGAGTTAGCCCAGCAGTAAATTTCTTCCTGCTGGATCGGCTTGGAAGATCATTGTGGAGAGCAAGGGTCCT
i00553Gh	Ashrafi_RNA_Seq	Gh_M_006563_Class_I	Scaffold_05_49995836	FunctionalPolymorphic	0.462723	0.988754	0.861535	60.52	14	52.7	14	Chr05	49995836	Ca13	39613090	CATCAGTGTCTACCAATTCCGTGCTAGTAGCTTTTCTTTCCTTCTTCCTAGGCCAATGGAGAAAATTCTTCAGTCGTCTCGCAGTATGATTTACGGAGCTYGACTTCTTAGTATCAAACGAAGTACTCAAGTTCAAGTCGCTTAGTTCACTCAGGCACGAGCTATATTCCACGCTTTCTTTATCACAACCTGCATCGTATG
i00554Gh	Ashrafi_RNA_Seq	Gh_M_006568_Class_I	Scaffold_09_17965921	FunctionalPolymorphic	0.172026	0.995675	0.905849	N/A	N/A	N/A	N/A	Chr09	17965921	Ca6	22507564	TTCAACACTCAACGGCGTAAAGCCAAACAATTCGTGCTACGAACTATGAGAGGTGAAGCGGAGAATGATTTCCATGGAGAGTGGAGTGAGAGTGAAGCTGRAATCTCTCCATTCGCTAGGCAGTTGACCATAACCAAAGCTAAGAGACTTATTAGGCGGCACACAAAGAAGTTCCGTTCAAGGGGACAAAAAGGTTCATCT
i00555Gh	Ashrafi_RNA_Seq	Gh_M_006599_Class_I	N/A	FunctionalPolymorphic	0.376414	0.974913	0.887495	N/A	N/A	N/A	N/A	*	0	Ca12	69923956	ATAATATAACTAAACAATTCATTTATTCTTCTATAATTTCGATATATGGCTCTGCTATGCATTACATACTGTGTTATTTATTCTATACGGCACAATCTGTKGCTAATTATATTCATACATGCATATGATCTATACTATTCCACTACAAAGGCACTCGAAGTACCCGTAAAATGTCGGATTGAACCAAAAAGTGATTTCGAA
i00556Gh	Ashrafi_RNA_Seq	Gh_M_006612_Class_I	Scaffold_04_57782230	FunctionalPolymorphic	0.319777	0.987889	0.404759	25.71	24	N/A	N/A	Chr04	57782030	Ca7	61490599	GTAACACCTTTGGAGAGAGACCATGCTGTGACAACCCCAAAAAAAACCACCATCAATCTCTAAGGAGCAGAACGGAACCGACGATGAAGGAAGAACCCGTRGCCATCAAAGCGGCTTCAACCACCAGTCGAATAGGCTAGTGCGTCGAATCCTGAGCTCCGTCGAGCTCCAATCAACAGAGAACCAAAGAGATAGCAATCC
i00557Gh	Ashrafi_RNA_Seq	Gh_M_006613_Class_I	N/A	FunctionalPolymorphic	0.105556	0.99308	0.441339	N/A	N/A	N/A	N/A	*	0	Ca10	22339551	TGCCATTTTACTATATATATATATTGGAGTTTGTCTAAATTAATAATATTTATTTTATTTTCCATTTTTCTTATTGTATTCGTGTAAAACACTTGTATATYCAAAGTAATTTTGGATGAGTATAGCATATGACCCTTCAAATACATAAAAAATATTAAAAAACAGAGAAACCCGAGTCCAGTATATATCTATCCATATACG
i00558Gh	Ashrafi_RNA_Seq	Gh_M_006628_Class_I	Scaffold_09_23153689	FunctionalPolymorphic	0.417732	0.987889	0.286895	126	19	61.6	19	Chr09	23153490	Ca6	8044236	TGTATTCCATCACTGCAGACACTTCCCTCGCCAGTGTGCTCCGGATGATTGCTTCCCCTTCGCCGGTGCACGACACCCCGCATAACTCAGATGCGTAGGTYCCCGATCCTATTAGTGGCGAGTCACCGATCCTTCCACTCATCTTGTTCATGAGCCCCACCGGTGGAGGTGGCGGCAGCACATCGGCCTTGCTTGTCAACC
i00559Gh	Ashrafi_RNA_Seq	Gh_M_006634_Class_I	N/A	FunctionalMonomorphic	0	1	0.77636	N/A	N/A	N/A	N/A	*	0	*	0	ATGGGTTCAGGTTCCTGGCTGAATTTGGTTTGTAAAGTAGAGTTAACTTCATCAAAAGTGCGACGAAAAGTAGCGAACTCTTTGCGAGCCTCATCGGAGAYCAAAAGCTTAGCCATCCCTTCCCAATCAATGTTCTTTGATGCTTTGAACGCGACATCAACGACTTTCTTCCCCGGTCCGCTCATTTTCTCGCACTTTCTC
i00560Gh	Ashrafi_RNA_Seq	Gh_M_006642_Class_I	N/A	FunctionalPolymorphic	0.293461	0.990484	0.535192	N/A	N/A	N/A	N/A	Chr05	61528825	*	0	ATCTGTTGTTTTTGTCCAGTGGTTTATGATTTATTTGTTTATCYTCCTTTGAAAAAGTTGGGATTTCCTTCGCTAGTTTTCTGTGTTTGTAGTTTGACTAYTTTTGTTGTGATGTATTTTGAAGAGAGTGTTTGTTGAAATTCTTGAGAGAGATTCTTGGATTAAAGCTTTGTATGGTTTCATGGGAACTTATTGCGTAGT
i00561Gh	Ashrafi_RNA_Seq	Gh_M_006724_Class_I	N/A	FunctionalPolymorphic	0.0945513	0.995675	0.938417	50.53	19	N/A	N/A	Chr09	32166163	*	0	ACATTTAACACCGCCACATGCATTGTTAATCTCATTGTATCTTGCTTCAAGGTTGCACAAAAGCTCAGCAGCATCAAACTTGGATTCATTATCAGATAATRGGTTTCTACTAGAACTAGTATCCATACAATCCACACTATGAGAACCGAAACCATTTTCAGCAGTGTCACTCACTTTGGGACTACTAGCAGGGTCCTTACT
i00562Gh	Ashrafi_RNA_Seq	Gh_M_006725_Class_I	N/A	NotSynthesized	N/A	N/A	N/A	N/A	N/A	N/A	N/A	Chr09	32165996	Ca6	53985402	CACTCACTTTGGGACTACTAGCAGGGTCCTTACTTGTGGCTTCAGTAGATCTACTAGGAAGCATATGACTAGACAAACTTTTTTCCCACACCCCAAGTCCRTTTATGTTATATAGAATCCGTATTGCTATAACCAGTATAGCCATCGCATGGACACAAGTAGGAAGTCCAAAATTGTTTGTTGACAACCGTAATTCAGGAG
i00563Gh	Ashrafi_RNA_Seq	Gh_M_006753_Class_I	N/A	FunctionalPolymorphic	0.217011	0.989619	0.946254	N/A	N/A	N/A	N/A	*	0	*	0	TCGACCATATCTTTCGTGAATGCCATCATTGACCAGCTTTCTTCACACCAGAGCTGTCTCTTTTGTTGTGGATTGTGGACYRYMTGGGGAGAAAGAAACARAATAATACACGAACAGAAAAACACTACAGGTTAGCAAGTAGTAGACTTCATAAACAACTATATTGCTGAACTTGATGGGTTAGAAATAAAAAATCCAACA
i00564Gh	Ashrafi_RNA_Seq	Gh_M_006754_Class_I	Gh_M_010912_Class_I	Failed	0	N/A	N/A	N/A	N/A	N/A	N/A	*	0	*	0	TTACTTTCCTGCTCCGAGATCCACCACGGGGTAACGTCCGCCTTTGCAGCTGAAGCAATAGYATGTAGAAAAGCGGTTCAAGTAGGAGGGGAACAGGAGTKGTCGAAGGTTCTGATAGAAGGGGAACAGGAGTTGTCGAAGGTTCTGATAGAAGGTGACTCCCGAAATCTTGAGGTTGACAGTGTGATGTGTCTCCGACCA
i00565Gh	Ashrafi_RNA_Seq	Gh_M_006769_Class_I	N/A	FunctionalPolymorphic	0.0101881	1	0.486436	N/A	N/A	N/A	N/A	Chr03	38433859	Ca4	62205819	CTATTGGATCCATTTGTTTGCTCATTCGGCAGCAGCGTCTTGCTTGGTCCATTCGGCAAAGTCTCATCCGCAGTGGATGAAGAAGACTGCCCTCTTCTCCYAGCACAAATCAACACCTTATCGAACATGTCTGATAGCTCGCTCTCGTCCCCCAAAACTGCCGACTGTTTGTTATTCCTCTCTTCTAAATCTTCATCTTCT
i00566Gh	Ashrafi_RNA_Seq	Gh_M_006781_Class_I	N/A	FunctionalPolymorphic	0.320678	0.980969	0.870274	N/A	N/A	N/A	N/A	*	0	*	0	AAGATCTCCGGAGAATCGGAGGAAGTCAGAACTCAATGTTTTTCAATTATGCTTTAGCCTGAGTTCTTATCTCTACTTTTTGGTCACTAAGAAATCCCTCMGGCTGCAGGTTTCAGATGACTCTCCTGAATACCATTCTCCTGTTAGCCTGCAGCAGCCAACACTTAATTTACTTTGTTCGCTTCTGAATGGTGTCATAAA
i00567Gh	Ashrafi_RNA_Seq	Gh_M_006820_Class_I	N/A	Failed	0	N/A	N/A	N/A	N/A	N/A	N/A	*	0	*	0	CTGCACCCTTTCGTGAAATTTATATGCTTCACAACACACTAATACAGGTACACGGAATGCATGAGCAACCATAGCAACACAAGCAGTCCCAACTCTCGAGKAAAAGCTAAGGCCCTTCCTCACCAACCTACGTAGTAAGAGCTGCCCTTCAAGCTTTGGGCGAGAGTCGACCACTACAACATGGAAGTGTTTGCCAAGCTC
i00568Gh	Ashrafi_RNA_Seq	Gh_M_006823_Class_I	N/A	FunctionalPolymorphic	0.404032	0.984429	0.325224	N/A	N/A	28.8	19	Chr09	49648125	*	0	CGCTCCTCCTTCGCGACTCACTTTTCCCCACTGTCAAATCGTTCTCCACTCGAGCAGCCAGGTCCTCTCTCAATGACCCGAGTCCTAATTACTCGAATCGKCCCCCGAAGGAGACAATATTGCTCGACGGCTGTGATTTTGAGCATTGGCTCGTTGTGGTGGAGCCCCCTAAAGAGGATGCTACTAGGGATGAAATTATTG
i00569Gh	Ashrafi_RNA_Seq	Gh_M_006840_Class_I	N/A	Failed	0	N/A	N/A	N/A	N/A	N/A	N/A	*	0	*	0	TGAGAAGAGCTTGCACATCTTTTCCCATGCTCGTGTTCTCGATAGTTTCTCTTCCACCGGAGCTAGTCATACAATCATGCCTGCTCATATCCCCCATTTTYGAGCTTCCAACGGTATTTCCTCGACTGAGGTTGTCAAAACCAGCTTCCTCATCAAAATGCTTGCTTCTTTCAGTACCTTGATCGGCAACATCAGCTCGGC
i00570Gh	Ashrafi_RNA_Seq	Gh_M_006851_Class_I	N/A	FunctionalPolymorphic	0.154818	0.992215	0.394583	65.36	20	N/A	N/A	Chr11	48165128	Ca8	56993462	AAAATTGCTATAGTAAGTCCAACGGCAGCCCATGTAAACAAGCGGTCATCGGCAGATCTTTGAACCCTCATCTCTGGCCTTTGCAGTGGATGATTACTTGRTTCCCGGGCAGGAATCTCTCTTGCAGCCCTCACTCCCATTTCAGCAGTACCTGGATTAGCATTGGCCAGAACCAGAGGCTCTTCTTCGACAGCCCTGTCA
i00571Gh	Ashrafi_RNA_Seq	Gh_M_006868_Class_I	N/A	FunctionalPolymorphic	0.44127	0.991349	0.555979	94.52	10	N/A	N/A	*	0	*	0	ACATGGTTTCATCATTCAACTCCTTCTCCATTTCCTTTTGCTCTAATTTATTGAGAAACCGTTTCCCATTGATATGCTTCCAAATATGTTCCTCAGACTTRTTGACGTTATCACCAGTTAGTTTACAAATCAACTTCGAACGGGAAAGAGGGTCTTGTTTGAACATGTTGAGAGGGGGCTTAGAGTGAGACAAAGCAAAGT
i00572Gh	Ashrafi_RNA_Seq	Gh_M_006871_Class_I	N/A	FunctionalPolymorphic	0.117739	0.995675	0.62994	81.86	19	N/A	N/A	*	0	*	0	CCCCATGAGACCTTACAGTATGAGCACCCAACTGAATCTCTGGCATCCTCACTTCTCGCACTGAACTGTCTTCAATCCAGAGAAGTAAAACAAGCAAAACYCGGTTTTTTTTAACCTTCGTCATTCCCTTTACTTTACCGTTACGGAAAWTTWGWACTTCGTCTGAGAATAACGATCGGATCGAAGAAATAGAACGGAGTT
i00573Gh	Ashrafi_RNA_Seq	Gh_M_006888_Class_I	N/A	NotSynthesized	N/A	N/A	N/A	N/A	N/A	N/A	N/A	Chr06	10178210	Ca10	29302505	TATCAGAATATGTATTTTTTGTCTTTAGAAGCAACTTGCGATGCTACAATGATGCGTCTGACTTGTGACCTTGCCGATCACGAGCACTGGTTTTTAAAAAMCCCCGTATAAGATCTTCTCCTGCTTTTGTTACTTTTCCCTTTTGATGACCCCTTGCTTGTATAACCTGAACACATCGCTAACATGACTAAAATAAAACCC
i00574Gh	Ashrafi_RNA_Seq	Gh_M_006903_Class_I	N/A	FunctionalMonomorphic	0	0.99308	0.64323	N/A	N/A	N/A	N/A	*	0	Ca11	4564857	AGCAGCCTCAATTACATCCCAAGTATTCATGGCATGGGACATTTCTTCACAAGCGGGGCAAAGTGGTGGTAGGACATGATATCCAACTTCGAAAGTACATMTTTAGTCTCTTTCATGACAGTGCTTTGGGTGGTCATTCGGGCATTCATGCCACTCGTCATCGAATTTCTGCCTTGCTGTATTGGAAAGGCCTTTCAAACG
i00575Gh	Ashrafi_RNA_Seq	Gh_M_006917_Class_I	N/A	NotSynthesized	N/A	N/A	N/A	N/A	N/A	N/A	N/A	*	0	Ca2	28814452	CCTACAGCTTTGGTTTTGGTTTTGCTTTTGGTTTCTGAGATTCCTTGAACCATATAGGAGGATAGATTTTATATTCTTGGATTGGTTCCTCTTCTTTCTTRACTTCTTTATCTTCAATGATGTTTTTAGGAAATGCATCAGGGTTACCTTTGATGCAGGTTTGCAAGGCTACAAAGGGATGCACGCAATCCGAACCCTTTT
i00576Gh	Ashrafi_RNA_Seq	Gh_M_006925_Class_I	N/A	Failed	0	N/A	N/A	N/A	N/A	N/A	N/A	*	0	*	0	CGCGAAAGGTGAAGCTCTTATACTTAAAATTCTCGATCTGCCATCTCTAACAGTTATTCTCGAATAAGATATTGATGTGGTAGCCTGGAAAGCGGCATCAMAATTGATTTTTATAAAAGGGACTTCCGGTGGCCTGCACCTCTCGCACCCCACCTTGGTGACAGGTTTCAATTGCAAACGGACAGCCCATCCTCCAACGTC
i00577Gh	Ashrafi_RNA_Seq	Gh_M_006973_Class_I	N/A	FunctionalPolymorphic	0.425361	0.983564	0.372965	N/A	N/A	74	25	*	0	*	0	TTACATGGGTTTTAGGGTATTGAAAGATGATGAGGCAGTTAAAACTAAGATACACAGGCAATCCAACTCTACCTGTTTGTAACAACCAATATGCCACTTARTGACTACATCCAACAACGCATTCAACATTTCAGTGTCGTTGCATGGGGAAAGATTTTCTACGTCAACCCCCTAAAGCGCGTTTTAGTCCAGCTTGTTGCT
i00578Gh	Ashrafi_RNA_Seq	Gh_M_006979_Class_I	N/A	FunctionalPolymorphic	0.0102041	0.997405	0.390123	N/A	N/A	N/A	N/A	Chr07	23321909	Ca5	19961450	AAGTTCCCTCACAACAATAAATAAATTAAACACCACATGGACTCCTAAAAACTCATTCTATTTGGTTGCTTTCCATGGAGACGTTATTCTACTGCAAAAAKCATTCACCGTCAGCCATATGGATTGGAGGACATAGTAATACAAATAGTCCAGGACATATACCTTGGAGGAGAGCGACTGTAACTCCTACTGCGGCTGCGA
i00579Gh	Ashrafi_RNA_Seq	Gh_M_006980_Class_I	N/A	FunctionalPolymorphic	0.0913386	0.99827	0.266012	50.53	19	N/A	N/A	Chr09	32063681	Ca6	53799851	GCAGCATACAGTTCATTGTTTACTACTGCAACCAGTGGGGGTGCCCCAGGTGCCACAGGTTTCTCAGCCTCACCAGCTGCCACAGACATGTTAGGAATTTYAGTCCATTTTTTTAACTCTAAATCATACTCCTCCCCACAAGTGAGAACCCTTGCATCATTTCCCACTCCACCAGTTCCCCCAATTACATAGAATTTCTTA
i00580Gh	Ashrafi_RNA_Seq	Gh_M_006981_Class_I	Scaffold_09_32063295	Failed	0	N/A	N/A	N/A	N/A	N/A	N/A	Chr09	32063095	Ca6	53799265	GGTCACAAGAAAAGTAAACCCAATGTTCAGTAACACCCTTCTGCCTCCTTGACTTGTAGATCTCTCCGCTCCTGATTACGGATCGGAAACTCCGATTCAGMGAGGCAATGGAACCATAATAGGATCTCGAGCACCTAATCAGACAATTGATGGAGTTGTCCCTCCCAATCGGTTGGATTAACACATCCAAATCCGAAGAAG
i00581Gh	Ashrafi_RNA_Seq	Gh_M_006999_Class_I	N/A	Failed	0	N/A	N/A	N/A	N/A	N/A	N/A	*	0	*	0	GAAACAAGTCCTAACTAATCAAGAGCTGCAAGATGCTCGAAAAGAATCCATACGTGGCTTGAACGATTTTCTGAATAACCAGACAAATCTTAAGAGTGAAMAGAATGGGAGAGATTGATCAAAAAGCATTCAAAGTTGCTTGCTCGTTGAAGTTCCAGGACGAAGATTGGCGAGAACCGTGTGCTAAAGCACGTTCATTAT
i00582Gh	Ashrafi_RNA_Seq	Gh_M_007027_Class_I	N/A	NotSynthesized	N/A	N/A	N/A	N/A	N/A	N/A	N/A	Chr09	13251446	Ca6	18303381	CTTTTACATCAGAATCAAAGCTTCTTTGACTACTTAAACTGGAGACTGGTGAGGGAAGCATGTGCGCTATCTTTACATGAAGTGACCTGGCTGGGAGTAAMGAACTTGAAGGTTTTCTATTTCTTTTGCTACTATTACAGTACAACTTGTGATTTCTGTGTCATTAATTTGTTGGTGGAAGAACAAACAAACAAAATTCTG
i00583Gh	Ashrafi_RNA_Seq	Gh_M_007031_Class_I	N/A	FunctionalPolymorphic	0.224359	0.986159	0.601114	53.2	3	54.5	3	*	0	Ca10	23313940	ATTTGTTGAGAATTTCTATCTGGCCATAAATTTGAGGGTGGTAGGTAGTAGACAGCTTTAATTTGGCCCCCAAACGTCGAAATAATTCCTGCCAAAAGTTRCTCAAGAAAATTCGATCGCGATCAAATACAATCGACTCAGATATGCCATGCAACTTGTAAATATGATGAAGATATACTTGAGCCACAGTGAAAGCAGTGA
i00584Gh	Ashrafi_RNA_Seq	Gh_M_007040_Class_I	N/A	FunctionalMonomorphic	0	1	0.810677	N/A	N/A	N/A	N/A	Chr09	18848864	Ca7	90504987	AACCAAGGCCAAAACCATTTGGGTCGCTCTCAGATCTCCTCATTTCAGCAGAGCCGTCACTATCTATCTCTTCATTTCTAATATGCATTTGATATAGATTMTCGCACAAATCAAGACCATCCTCGACCGATCTTTCTTCATTCACGTTCGTATTTCTGAAATGAAAATCGGGTAAAGAGGTAGAATCCAACCAGAGTCTAT
i00585Gh	Ashrafi_RNA_Seq	Gh_M_007048_Class_I	N/A	FunctionalPolymorphic	0.219611	0.978374	0.512696	82.01	26	N/A	N/A	*	0	*	0	CAGATAGCTCTTCGTTGCATGGAAGTCAGCTAAACAACAAACGACAAAGACGAGATGGTTATACTACAAGTTTGAATGACAATGGCTTGAATGGTAGTGAMCTTTTGCCTCTGTGTTGCAACATCTTGTTTTCCTGATTTATGGATTGTTTGTGAGATTATTAACGTCACTTCTTTTGGGWAATTTTTAAAAAAAAGCTGT
i00586Gh	Ashrafi_RNA_Seq	Gh_M_007078_Class_I	N/A	FunctionalPolymorphic	0.0125392	0.99827	0.457455	N/A	N/A	N/A	N/A	Chr06	46134548	scaffold11922	467	TCGTTTTCGCTAATGATCGAGGGATTCTACTCGATTATATTAACAATAAGGTGATTAGAAGCTATCCTGTAATGCCTGGTGGGATTTCCCGCAATTATCCYAGCACCGGATACTCTGTTCTTCTTCCTTTGAAACTCTTTAGTACCACCGATAGCGACAATAACACTAGTACCCCAGATGCTGAGGTCTTAATCTGCGGTG
i00587Gh	Ashrafi_RNA_Seq	Gh_M_007081_Class_I	GH_TBh034D05r195	FunctionalPolymorphic	0.3632	0.987024	0.889862	5.55	7	8.7	7	*	0	Ca1	110902155	GTTTCCAAAATAGTTTTGTGAGACAGGAGGGTTTAATCGTGGCCTGCAATCAGCTGTGAATGCGAAAGCAACTTTTCTATCTCCATCTCTTCTAGCTTTCRTCATGCAAGTTGCTACATAAGCAAACGAAAGCACAAAAGTTGATAGATGCACTTCTTTCGCACTATCTGATAGTTTAGATAACACCCTTTCTCTTAACTT
i00588Gh	Ashrafi_RNA_Seq	Gh_M_007111_Class_I	N/A	FunctionalPolymorphic	0.1	0.99654	0.461294	39.72	19	N/A	N/A	Chr09	49124979	scaffold3356	130094	GTGTAAGACCTTTCTTTGAGCTATTTGGTTGGAAACGAGAGGGGACAAAGTAGAGAAATATGCTTCCCATTGCTTCGAGTGCAAGCTTAGAAAGATCTGCRACAAGTTGACCAAAAGATGGCCACCCAGGTACTTCTTTCGTGCTATCAACAATAGGAGTCAACTTCTCCTTGTTTGGTTGTTCTTTGAATTCTCTATCGG
i00589Gh	Ashrafi_RNA_Seq	Gh_M_007112_Class_I	N/A	FunctionalPolymorphic	0.0501567	1	0.36654	50.6	16	N/A	N/A	*	0	*	0	GAGGGTCCAATACTCATCCTTGGAACTRAGCCCTCCTACCACGGGAACGTTATCCAAAAACTCCTGCAAACTTTCTTCTGTAAGACCTTTGCATTTAATTYTCTGGCCATCGTTTCGATAGGTTCCCACTTCCACTGCCCCAGCTGCAATCAGAACCCTTAACACCTGTCTCAACCACCCTCTTCACCATCATCTCTGCTA
i00590Gh	Ashrafi_RNA_Seq	Gh_M_007121_Class_I	N/A	FunctionalPolymorphic	0.0804416	0.993945	0.477572	81.86	19	N/A	N/A	Chr09	46366308	Ca10	28217763	GAAGAGTTTTACGGAAATGCAACACTCATTGAGCTGCCTTCTGAAACCCAACCACCATTTCACACTTGAAAGCGACTATTTCCAAAGGAACCAAAGGCACYGACTGATAGAACCTCATAGTGGAAGTGCTTATCTATGCCAGATTTCAGTTAGCATTACATACTCATCACCTCAATCCTTGCTGGAGGCTTGATCTGGAAT
i00591Gh	Ashrafi_RNA_Seq	Gh_M_007163_Class_I	N/A	Failed	0	N/A	N/A	N/A	N/A	N/A	N/A	*	0	Ca2	94569440	CATGTATATCCAATTTTCTTGGCAAGGTCTGTAGAAGGCTACCCTGCCATACACACTATAAATTACAACAACTACAAAATTATTCGGATGCAACAAAGGAYCGTCTGATAACACAACCTTTTGAATTTTATATGTGTAGGGCCCACTATCATATGCCATGCTATCAAACTGAGGAAGATGAATGCTAAGATTTTTAAAAGG
i00592Gh	Ashrafi_RNA_Seq	Gh_M_007218_Class_I	Scaffold_08_41776500	FunctionalPolymorphic	0.390675	0.983564	0.441526	81.16	26	N/A	N/A	Chr08	41776500	Ca9	106084436	CCACGAACATTGAATGATTCAGCGCCATAATATTTGAAATACAAGCTCAGAAACAGTAGAGAAAACTACTTAAAATGTGGGAAAGGTTATGGTCCAATGAMAAATAAGTCAAAATTTCCAGCCATTTCTAACAATTTCTGTGTTATTAAGTCAAAGCACTTCTTCCTGCACCCAAGTGTCGACAAAGGCAAAAATCCGTAT
i00593Gh	Ashrafi_RNA_Seq	Gh_M_007259_Class_I	N/A	FunctionalPolymorphic	0.463934	0.984429	0.830528	9.39	22	3.8	22	Chr12	1969202	*	0	TGCTAAAGACTATGGATCTAACATGAATAGTGTATCGAGTGAATAAGGAATCCTACAATGAGGGAAGGAAAATCGGCAGCCCGAATATTAGTAGAGGCAGYAGCAACAAGGTAATAATCAAGAAGTTTGATGGTTCAAAGGTGTGGTAAGCAAAAACAAGAAAAAAAGAAGAAGGAAGAAACACAACAGTCTACCAATGTG
i00594Gh	Ashrafi_RNA_Seq	Gh_M_007281_Class_I	N/A	FunctionalPolymorphic	0.263242	0.986159	0.902604	N/A	N/A	85.7	1	*	0	Ca4	115823012	TGATAGATCAAGGAACTATGAGCGGAGAAGGGAGAACATGAATACTAGAGATAATCAGACGCCTCCTCCAAATCAGGGCATGCAGAATGTCGCTCCAAATRCTGCTGGAATGCCTCCCAACAACAGGGGAGGGATGCCTCCCCACAACATGGGAGGGATGCCTCCCCACAACATGGGAGGGATGCCACCCAACAACATGGG
i00595Gh	Ashrafi_RNA_Seq	Gh_M_007291_Class_I	N/A	FunctionalPolymorphic	0.452532	0.99481	0.352927	164.17	5	N/A	N/A	Chr09	8266268	Ca4	116767324	TCCCAAATGGGTCGAACCCGACGCTCCGGAATTCCACCAGCTAGACCTAACTTGGAAGCCATTTTCTGCTTAATTCCTGGGTTGGAATCTCAGGATTGCAMTCAAATACTGGATACCTGGCTTTGTACTGTTGCCAGCAAGCAAGCAACCATATAACGAAGGATATTGAAGTGAGAATGTAAGATATGGAAACCTAATCAG
i00596Gh	Ashrafi_RNA_Seq	Gh_M_007300_Class_I	N/A	FunctionalPolymorphic	0.29695	0.985294	0.393242	127.4	5	120.1	5	Chr09	18177839	Ca6	18054880	CTTCCCCTTGAGGATCCACGTCATCTTTATCATCCTCGTCGTCATCGTCAATTCCACCTTCGCTGTTACTAATCGATTCGATAGCTCTTTGGCACTGTTCYAGCACAGCTTGCAAAGTCTTCCTTGTAACACGAACCTGATCTTTCTCCTCCACAACTTTTCTCTTCAACCCCCCTACTTCCATCACAAACGATTCCTTGC
i00597Gh	Ashrafi_RNA_Seq	Gh_M_007310_Class_I	Tom_019276_Class_II	FunctionalPolymorphic	0.239933	0.945502	0.648994	N/A	N/A	N/A	N/A	*	0	*	0	GATTGAAATCACAATTCCTATACCCCTGAAGATGCAGTAGGTGGGAATGGGGCTACTTGAAGAAGATTAGCATAAAGAGGTCGAGATGTGGCAAGGCCGGRCATTGGCCTTTTTGTAGTCTTTGCTTCATTCTCGTTACACGACAACGCGCAAAGAGGGCCAGCTGTGAGACCCAAATTTTGCTCGGGCTACCTAATTCCA
i00598Gh	Ashrafi_RNA_Seq	Gh_M_007326_Class_I	N/A	FunctionalPolymorphic	0.0808241	0.991349	0.349983	73.61	7	N/A	N/A	*	0	Ca3	16849563	TGGGTATATCAAAGATGCTCAGTATCTCTGCTGTCAATTTAATCTTTGTGTTTTTCTTTTCACAAACAGGGAGGCTAACAGAGTTGCCCATTGTTTAGCAMAAGAAGGACTCAAGAAAAGAGAATCTACTTACCTGACAAATATGGTACCTCTTGGTGCGGTGGAGGCGATGGCTGAAGACAGGAGGAGGATGGAGGTCGT
i00599Gh	Ashrafi_RNA_Seq	Gh_M_007357_Class_I	Scaffold_09_18218072	FunctionalPolymorphic	0.349282	0.988754	0.875784	127.4	5	N/A	N/A	*	0	*	0	TGTGTCTGTGACGAAGAGTTTGCAAATGAACCAACCGTGGTGTCATCACTTTTATAGCTGAAGCAAGCGGCATCCAGCACCCCAATTGGGCTCTGTGGCAMAGATGGGACAGTTGCATTGCTGCCTACCTTAATAGACCCACCAACCAATGACATATCATTTATCACTTCCACACACTTCATCACTCTTTCCTTTTTTACA
i00600Gh	Ashrafi_RNA_Seq	Gh_M_007365_Class_I	N/A	FunctionalPolymorphic	0.3744	0.987889	0.880141	N/A	N/A	N/A	N/A	Chr11	58252339	*	0	RCTTAAAGCTCCTTCATCCTTTTTACGGACTTCATTACTTGTAGGATCAGACGTTGATTGAGTTTTCACTCCATTCTTAGGAACTGCACAACTTATCTTGRCAGGTCTACCACACACAATTTCTTGGTCCAATTTCAATGCCATGGCTACTGAGACACTATCAGAGAAATCCACATGAGCATAGCCTCGGAATTCCCCTGT
i00601Gh	Ashrafi_RNA_Seq	Gh_M_007367_Class_I	N/A	FunctionalMonomorphic	0	0.999135	0.876465	N/A	N/A	N/A	N/A	*	0	*	0	AAGATAATGCCATGGATTTGCCAAAAGAAACCCTTGAAGCTATACGAACAGAGAAGAAGAAGAAGAAGAAGAAGAAACGAGGCGTTAGTAGACAGAGAGGRTGAAGATAAGAGGTTAGGTAGAAGTTAGAAAGGGGGAATACGGAAAATTAGAGGGAGGGTCGGGCGAATGCAAACGGAGGAGAGAATTTGGGGAGATCTT
i00602Gh	Ashrafi_RNA_Seq	Gh_M_007368_Class_I	N/A	FunctionalPolymorphic	0.353365	0.977509	0.400244	151.8	14	122.4	14	*	0	*	0	CTATTTGCCTTAAGTAACACCACTTCTCTACAGGGAGACACTTCGCAATATGTTGTCAAGGACAGCTGATTTGGGTAGCCAAGGTTAGTTCCATAACGGGRTGGCAATCGCAAGTGCTTCCTTCAGGAGCAGAACCAGAATGGCTTTCGGGAACAGAACTAAATTCCGGTCGGATATCACGAGAAACCTTATTCACAATCC
i00603Gh	Ashrafi_RNA_Seq	Gh_M_007369_Class_I	N/A	FunctionalPolymorphic	0.33123	0.99481	0.317372	59.06	25	57.7	25	*	0	*	0	GTTTCTGCATTTTCATCTACTTCATATCCGTAGTCATATTCGTCGTAGTTATCATCATAATCAGGTCCATAGTTAACTTTTCGAGGCATAGTTCTAGCACRAGCCCAGGCAGTGACCTTAACCTAAAAATGAAAACGTTGATAACTGCAAATAGCCAGACTAGAAAGAGCTTGATTCCGATACGAAGTTTAGTTTCTCTCC
i00604Gh	Ashrafi_RNA_Seq	Gh_M_007375_Class_I	N/A	FunctionalPolymorphic	0.354633	0.986159	0.351331	N/A	N/A	N/A	N/A	*	0	Ca10	56139069	GCTGAAATTAATCGTCTTTTTGAATCCTCTCCTAGAAGGTCTTCATATGAAACAGGGACCCTAATTCTATCATGAACAGATTTGCGTGCTCCTTCAGCACKGAACTCTTCTGCCGGGTCATTAGGAATAAGTCCAGCACCTTGTGGAACACTTGCTGCAGTTCCATTCGAGAGTGTAGTTTCTTGAGAAGAGATCTCTTTG
i00605Gh	Ashrafi_RNA_Seq	Gh_M_007393_Class_I	N/A	NotSynthesized	N/A	N/A	N/A	N/A	N/A	N/A	N/A	*	0	*	0	AACATACAGAGGCATATGGCAAAATATGAAGGAATGAAAGCAATTAAGATTCCTGCTAATATGAACAGAAATTACAGAATCCAGGAGGACATACCGAGAAKAACGATCCATTTCGATGCAGCGTTTGATAGTAGAAACTTCAAATCAGCAGCAGGTCTGGTGGGTTAGGATCTGAAGGGGGAACTACTGGTCTTAAAGACG
i00606Gh	Ashrafi_RNA_Seq	Gh_M_007413_Class_I	N/A	FunctionalPolymorphic	0.196364	0.901384	0.953766	N/A	N/A	N/A	N/A	*	0	*	0	AAGCCTTAGCAGCCCATCAGCTACCTTCTTATCTACCGCCATCACAGACTTGAACATTTCCACAGTCATGGTTTCAGGAGGAGCAGTGGGTAACTTAGTGYGTAGTAAAATGTCATCAACTCGTTTGACAATTGAACTGTCAATCCAACCAAGGCGATATGACATGTCAACAGCCATGACCATGCCAGCTGCAACAGCTTC
i00607Gh	Ashrafi_RNA_Seq	Gh_M_007431_Class_I	N/A	FunctionalPolymorphic	0.33734	0.986159	0.336752	116.15	26	115.9	26	*	0	*	0	TCRCCCATTCTTTTTGTTCTTCTCTAAGTTACAACAACAACAACAACAACAAGGTGATGGAACAGAGCTACAATAACAAAAATCTAACGTATAACGTATTKGGAATCTTAAAAGAAAATTGGGGTAATTAAGGTATATTGATTCTAAGGAACTATTATACTATAGAAGGAAAGAATTCGTATCTCCGTTCGGCAAACCGAT
i00608Gh	Ashrafi_RNA_Seq	Gh_M_007444_Class_I	N/A	Failed	0	N/A	N/A	N/A	N/A	N/A	N/A	*	0	*	0	TGTTTTACTCTTTACTAAATTTTCCTCTTCCYTTTTCGTTGTTTTTACTCTTTAATTTTGTCTTTTTGTTTTGGATTGTCTCTTCTGAATCAGAGTAAAAMCCTTACCTTTTTTTTCTCTTTTATTTCTTTGAATTGGAACGATCAAAAGAAGGAATGGGTTCTGAAGGATCGAGGGTTGTTGTGCCAAGGAATTTCAGAT
i00609Gh	Ashrafi_RNA_Seq	Gh_M_007548_Class_I	N/A	Failed	0	N/A	N/A	N/A	N/A	N/A	N/A	*	0	*	0	ACAGCTGCAAAAATAATTAAAATGAAATTCCTCTCTGCAAGGAATGCGTACCATCTCTTCTTACAAAATCACCACCCTTGGCCAAGGAACCTTTAGAGACRCGATGGAAAAAGGAACCCTTGTAGTGCAACGGTTTTCCAGTTCTAGGACCAATGCCCTTTTCTCCTGTACAAAGGGCACGGAAGTTTTCTACAGTCTTGG
i00610Gh	Ashrafi_RNA_Seq	Gh_M_007558_Class_I	Scaffold_09_32819515	FunctionalPolymorphic	0.148585	0.99654	0.453461	50.96	19	N/A	N/A	Chr09	32819515	Ca6	61983988	GAGGCATTCCCCTGCTTCCCAACTCTGGTTGCTGATCCATAGCTTTGGACATAGTGTCTCTGACAGGATCAGATTCTACAGGATTTTGTGCACTTGCGATYATCGTGGGATTGATATTGATGTTATTCTCATTGAACTTCCCGGCAAATGCTGACCCCGGATCAGAACCATTTTTAATAGCTTGTTGTTGACCGACAAAAC
i00611Gh	Ashrafi_RNA_Seq	Gh_M_007571_Class_I	N/A	Failed	0	N/A	N/A	N/A	N/A	N/A	N/A	*	0	*	0	TGGCATCCTGCCACCATTACAAGGTTGCATGAAATACTTATCCCAATTGATTGGTTGGAAATATAAATATGAATAAAAGATATTACCTTGTGATTATTTTRTCGAAAAGGTAGACTATAAAACGCTTGAATTCATCCACACTGCCTTCATGTTGGAAATGTCTTGCAGCAAGAAGAAGGGCAATCGGTCGTCCTTTCTTGT
i00612Gh	Ashrafi_RNA_Seq	Gh_M_007607_Class_I	N/A	FunctionalPolymorphic	0.280702	0.987889	0.475436	100.09	7	90.2	7	*	0	*	0	AAACTCACTCTCTTCTCACGTTTGGGCTTAAAGTTTTCTCCAGCGGTACCAAGGCCAGGCTTCCACGGTGCTTCACGGTGGATTCGGTTACCGGCATCATMACCGCCACTACCACCATTTCCGATATAATGATCAAGGATCTTCTCAGCCACCTCAACACCATCTTTGCTCTCTTCCACCAACTTAGYCATTTGAGACTTA
i00613Gh	Ashrafi_RNA_Seq	Gh_M_007609_Class_I	N/A	FunctionalIntergenomic	0	0.99654	0.765761	N/A	N/A	N/A	N/A	*	0	*	0	GGGGTACTGTACATGACATATGCCCATTAAACTAAATATTTAATCATAATTCAAGAAATGCTAATTTCCTGATTTACAGTTAGATGACCACATGAAAAATRTTTCTAGAAAGTAGTTCCATTAAGAAAAATTTTAGCAGATTCTTACTCAACATCTGAAAGAAAAATAGATTCATACCCTATAAATTACAAAATGTAAAGT
i00614Gh	Ashrafi_RNA_Seq	Gh_M_007627_Class_I	Scaffold_09_8187379	FunctionalPolymorphic	0.469841	0.991349	0.421301	N/A	N/A	167.4	5	Chr09	8187179	Ca4	116846559	TTTTATTCCATCAGCAAGAAGATCAGATTGATACTTTTCTATAAGCTCTATATTTTCCACATCAAGTTCAGCGACCAAGCCAGACCTTGCAAAACCCTTCMACTTCCGCAGGGCTTTTGTGAATTCATTAAGCTCTTTGACTATTGCTGTCATTGCAATGAGGTAGCTGTAAACCTCAGGCTTTAACCCAGATTCTCTAAG
i00615Gh	Ashrafi_RNA_Seq	Gh_M_007641_Class_I	N/A	FunctionalPolymorphic	0.0258621	1	0.388069	N/A	N/A	N/A	N/A	Chr09	32630505	Ca6	62303786	CACTTGAATGGCCAGTCATGGCTAAGAAAAGCACTAGACAAACTAAAGGAGCCATGGCTGAACTTGATTGAAATCAAAGAGAGCAGATCAGAAGAAAGAARGAAAAAGAGATGTAGATTTCAGAAAACAATAAGAAAAAACAAAAGGATGACGGTGGGTGGTGCTGACAGATGATATTCAAATTCAAGGGAATCTGGGTTT
i00616Gh	Ashrafi_RNA_Seq	Gh_M_007708_Class_I	N/A	FunctionalPolymorphic	0.270032	0.985294	0.361673	N/A	N/A	145.4	5	Chr09	12125501	Ca6	52265610	CGCATCCTTTGATTTCTTTCACTTCCCCGAATTTCTCCAGTTCATCATCGTTGAACCCTTTCTGAAGCATCGACATTAGAACTTTCCGTTCAAGTTGTTCMATTTCACGAGTTAATTGAACTTCACGTTGGTTAAATGCTTCAATCCTACTCTTTAAAGACCTCAATTTATCTTTGTTTTCTAAATTGTAACGGTTCAATC
i00617Gh	Ashrafi_RNA_Seq	Gh_M_007718_Class_I	N/A	Failed	0	N/A	N/A	N/A	N/A	N/A	N/A	*	0	*	0	ACCGAACTGATTGCYTCGCTACCGTATGTTGCCACTGCCCAGCTGAGTCTATTCGGCTTCCAACAATAATTCCTATTTACAATCGGAGTCGCCAATGGAAYGACTGTCACGTATATTTCTTCAAGTTCCTTTGAGCTCGAAACTGACCTAGCTTGTCTCTCAAGTCGGCGGCATCCTTGTAGCGCTCCTGATTGATAGCCT
i00618Gh	Ashrafi_RNA_Seq	Gh_M_007721_Class_I	N/A	FunctionalMonomorphic	0	0.992215	0.845582	N/A	N/A	N/A	N/A	*	0	*	0	AATAGCATAGAGGAAATCAATTGTATTTTCGGCTATAAAGCCCAAACAGAAAACGAATTGTTTTTTTACACAGATATTGAGATTGAAATACAAAAAAAAAKAGAAGAAAAGAAAAAGGTACATTTCAGATTTACTTTAGGTTTTCGATTCATTCTTTTTTCTTTTATCCCTCCATATAGTTCTCCCGTATAGAAATATAAA
i00619Gh	Ashrafi_RNA_Seq	Gh_M_007760_Class_I	Scaffold_04_47229241	FunctionalPolymorphic	0.264286	0.99308	0.428456	64.32	8	75.1	8	Chr04	47229241	Ca7	84220992	CTCAACCTGGTGAAGATTGCAAGTTGATTTCAGTTGACGAAGCGGATGTGGATGGTATGCCTTGGAACTTGGAGGTCGAAAACCTGGAGGATTATCCTGCRTGTAACAACCATGAAATTGCGGAAACAAACCTTATATGAAAGAGTAGTACTAGCTAGCTTCATGATGTTGTAAATAATCTGTTTTTCATAGTAATGTTTT
i00620Gh	Ashrafi_RNA_Seq	Gh_M_007762_Class_I	N/A	FunctionalPolymorphic	0.0101881	1	0.299973	N/A	N/A	N/A	N/A	Chr09	3581510	Ca1	59127784	AGAACCAAGCTCTTCGTAAGGAGGTTGCTGTGTTAAAACATATATCACTGTAAAAAATAAAAAGCAATGTCATCATAAACCTGCAATTTTTAAAGTTGTAYTAACAATTTGTGCACAAACCATAGCATTTACAAAATTATCTTAGCAAGATAAGCAACAATAATACCTGAAAACACCACTAAATACCACAAAGTCAAGTGA
i00621Gh	Ashrafi_RNA_Seq	Gh_M_007767_Class_I	N/A	FunctionalPolymorphic	0.446602	0.992215	0.784581	44.62	16	50.8	16	*	0	*	0	AGACTGAATGCCGTTTGTCCAGAGCCAGCTGAATCTCTTTTCTTCCACAAGTGATGCTCGTTCTTTCCAGCCTTCCAGTGCCATTGTCGATGACGACAGCRAGGCGAGAAATGGAATCCATTGAGAAGAGAAACAGAAGCTAGGAAATCAATTTTGGTTGTGGTGGTGGATCTGCGAGCGAGACCCAAGAGAAAATTGAGA
i00622Gh	Ashrafi_RNA_Seq	Gh_M_007789_Class_I	Scaffold_04_57668966	Failed	0	N/A	N/A	N/A	N/A	N/A	N/A	*	0	*	0	CCTTGAAGAGAGCTGAAGAGTTGATTAATGTTGGGCAGAAGCAAGATGCTTTGCAGGCTCTTCACAATCTAATAACTTCAAAGAGATACAGAGCTTGGCAKAAGCCGCTTGAAAGGATCATGTTTAAATATGTAGAGCTGTGTGTTGACATGCGGAAGGGTCGTTTTGCCAAGGATGGCCTGATTCAATATCGTATTGTAT
i00623Gh	Ashrafi_RNA_Seq	Gh_M_007790_Class_I	N/A	FunctionalMonomorphic	0	1	0.773949	N/A	N/A	N/A	N/A	*	0	*	0	CGTGGTCGACGGGGAAGAAAGAAATGAATGAATGTTCTTTTGGGAAAATGTATAATAATACACCTACCGAGACGAAAGCCAAAGGTGAGTCTCGTAGGTGRACGTATCGAACCGAAATAAGATCTCAGATTGAGATCTTGATACACTGATTTACCATAATAATAAATAGAGTCAATGGTGACTCCGCTGTGGGAAGAGCCA
i00624Gh	Ashrafi_RNA_Seq	Gh_M_007804_Class_I	N/A	FunctionalPolymorphic	0.0353774	0.99827	0.362924	N/A	N/A	N/A	N/A	Chr07	6545293	Ca2	114613308	CAGATTTGTTCTTAATTTCATTAATCTACTAATATATAAGCAATGCACATCGTAGAAAATAACAATTGAAGTCTGGAACAAAATTCTAAAGAGATACAGCKAAATGAAAGGGGGAAACCTCCTTGGGTGAACCTAGCACCGAGCTTAGCATATGAAGAGAGTTTAACATCGAGATCGCCTTCGATCTTTCGAGCTTCTTTC
i00625Gh	Ashrafi_RNA_Seq	Gh_M_007813_Class_I	N/A	FunctionalPolymorphic	0.3152	0.983564	0.788688	66.36	7	N/A	N/A	*	0	Ca1	92223451	GGTCTCACTCAATATTAGCTCTGTTCCGAACGATGTTATCTTGCATGGCAGAGAAAATTTTGTTAACAAGATTATTGAGACGGATGTCAGCTTGAGACATRTTCTTATTATTTCTTTATAAGCCCTTTGGACAAAAGAAACAAAATGAATTATGAAGGTAATAAGTACTTTATGCAATATCTTGTTGATTTTATTAGAGGA
i00626Gh	Ashrafi_RNA_Seq	Gh_M_007823_Class_I	N/A	FunctionalPolymorphic	0.425687	0.986159	0.770805	0	22	0	22	*	0	*	0	ATCCTTCATTGTTATCTTCATTTATAGATGTTCGAACGGCAAGTGATTTTTGGAATACTGCCACTCCCCTCTTTGCAGCAGTAACCGGTGCGAAGTTGTCMCGTATTCGTCATGAACTGTATTCCCTTAAAAAAGGTACTCTAACTATCATTGAATATGTAGTAAAAATACAAAATACATGTGCCTTGATCGAGGCCTCTG
i00627Gh	Ashrafi_RNA_Seq	Gh_M_007860_Class_I	N/A	FunctionalIntergenomic	0	1	0.830348	N/A	N/A	N/A	N/A	*	0	Ca3	15601023	TCTTTCGAATAGTATAGTTCTTAAAGCCATGGCTATATTTTCAAGAACACCATCTTTTTCAGCCAAGTATCGTTCAGCTTCTTGTTTACCGCTAAAAATCYTACCTTCAATGTAGTAGTTGCTTCCTTCTTTGTTGATGATTCCGTACTCGCATGCCAACTCCAAGACTTCGGATTCACGGCAAAACCCTCTGCCAAATTG
i00628Gh	Ashrafi_RNA_Seq	Gh_M_007870_Class_I	N/A	NotSynthesized	N/A	N/A	N/A	N/A	N/A	N/A	N/A	*	0	*	0	TGCAATATGATGCGATGCGTGGAACATACTGAAATGGTACAAGCTTGAGTTCTTTGTCAAAATATGGATCAAATACTTGCTTTACAGCCTTCGAGATGGGMACTGAGTATTCTGTGCTCATATACAAGACGTTGGCCCGTACAGGAGGATGTGCTGCCTTAAGTACAGGTGTTACAAATCCATCTTTCAAAGTAAAGAGAT
i00629Gh	Ashrafi_RNA_Seq	Gh_M_007888_Class_I	Scaffold_05_63117544	FunctionalPolymorphic	0.15016	0.988754	0.509857	N/A	N/A	N/A	N/A	Chr05	63117344	Ca13	8466601	ACGCATAGCTATAAGATCTCGGACACGCCGCCTTAAACATCTCGGAATAAACCGACGGTTTACAAGTGGCGGGTGTACCATACGCGCCGCTACAACAATAYTCAGGGCTTCCAAACGCTTCGCACGCGCTCTTACAAGCATCACCATCACCGACCCGTAGTTCCGTCGGGCATTTTCGGTTCAGATCAGTCGTACAACCCG
i00630Gh	Ashrafi_RNA_Seq	Gh_M_007942_Class_I	N/A	FunctionalMonomorphic	0	1	0.801223	N/A	N/A	N/A	N/A	Chr03	38114193	*	0	TCCGAATCCGGCTTAGCTGGTATATGAAGGAACATGTTTTGTACAGCTAACAGAAGCTATGTGTTTATTTCCTTATCTTTGATCTTCAGCCATGGTTCGAMCCCCATCTTTTTAGACAGGTAAGAGCTGTATGGAAATAAAAAGTTGTCTGTACTGGAAAAAAACTGTACATTGTGTAGCTTAAGGTTTATACATAGAATC
i00631Gh	Ashrafi_RNA_Seq	Gh_M_007998_Class_I	N/A	FunctionalPolymorphic	0.2032	0.987889	0.910055	N/A	N/A	N/A	N/A	*	0	Ca3	86139641	AATTGAAGCTTTTTACTAGTAATCTCCTTCTACTGAGTTTCTTCAGAGATCGTTTAAGTATAGGCGTATTTGTGTTATATCCTCGGACTCAGTAAAAAATRTCCTTTTCAACCAATTCTATCTTCTTCTCTGGTCGTTGGCGATGATGTACTCAATCTCCGGCGGTACCTCTTCTACCCAATAGTATGGGTTATCTAGATT
i00632Gh	Ashrafi_RNA_Seq	Gh_M_008048_Class_I	N/A	NotSynthesized	N/A	N/A	N/A	N/A	N/A	N/A	N/A	*	0	*	0	CGCCTCAAGCACCTGCTAAACATTCCCTGCCAGAGATAGAAATCTACTGCTACTTGCTTGTCCTGATGTTTCTGACTGATCAAAAGAAATACAATGAGGCYAAAGCATGTTCCTCTGCAAGCATTGCCCGGCTGAAGAATATCAATAGGAGGACTGTCGATGTTCTAGCTGCTAGGCTGTACTTCTATTACTCTCTTTGCT
i00633Gh	Ashrafi_RNA_Seq	Gh_M_008094_Class_I	N/A	FunctionalPolymorphic	0.244076	0.995675	0.397698	191.74	11	N/A	N/A	*	0	Ca3	129782447	GAACACAGATTCTTCTGCAACAGATTGTTAGCAAATCCCACTTCAAAATCAAGTCCCTTAGCCTGGTTGAGTGTCGCTGCCCATTTTTTCAATGTGTGCCRGTTTAATTCCTTAATTGATACCTCTTCCATCTCTTTGATTGCGGCACAAACTAGAACTTGAATATTGTGATAGCAAAAAATCGGTATCTGTTCCACGAAC
i00634Gh	Ashrafi_RNA_Seq	Gh_M_008099_Class_I	N/A	NotSynthesized	N/A	N/A	N/A	N/A	N/A	N/A	N/A	*	0	*	0	GAAAGTGGCAAGTGTCATAACACTTTAACAAGCATAATAGAAAGCAAAGAGAGTGAAAAGGGGAACACACTCACTGTAAAGCTCAGACTATGCACTGTTTYGCATTTTTTTTTTACCAGGATTCTTCTAAAAACCCAAAGCATTAAATTTAGTCACTTTATCATCAACCTGTTTATACAACTCTACAATACATATAACTAT
i00635Gh	Ashrafi_RNA_Seq	Gh_M_008101_Class_I	N/A	FunctionalPolymorphic	0.031348	1	0.316811	N/A	N/A	N/A	N/A	Chr13	661147	Ca5	71423303	CTGTATAAACAAAAATCGAGATTTAACTGCTACGATTCGACGACCGTAACAGCAAATAATAATACCAATCATCTAAGCATTCATTCCATCTACCCGGGATRAAGAATAAATCACCTTCGTATAGCCATCTATGATGTGTTCATCGACTTGTTTAGAATCATACCATGCAGTCCTTACAGCAGCTACACCGAATTTTTTGAT
i00636Gh	Ashrafi_RNA_Seq	Gh_M_008123_Class_I	N/A	NotSynthesized	N/A	N/A	N/A	N/A	N/A	N/A	N/A	*	0	Ca2	135033747	TTTCAAGCGCTCAATCTTGGGTTGTATCTCGGGCTGAGGGAGGTTCAGATTAAAGGTGACTCCCTTTTGGTGATTCGAAAACTGTAAGAGGAGAAAGAAGRTAGACCAGAAATTGAAGTTTTTATAAAAGATTCAAAGCAATTGAGTTTAGGTTTTGAATTCTGCGTTTCTCGGTTTATTCATAGAAAATCTAACAAGGTT
i00637Gh	Ashrafi_RNA_Seq	Gh_M_008133_Class_I	N/A	FunctionalPolymorphic	0.031348	1	0.409938	N/A	N/A	N/A	N/A	Chr03	37249196	Ca4	34367948	TTTGCATCTCTCCTAAAACACTAACCTCTTTAAATATCATCCAGGGCTTCTTTGTTATTCTCTCATGGATGCCTATCTACTTTAACTCGGTAAGGGGAAARAACTTAACTACGAGCTGTTCATTCTGTGATGTGTGCAAGAATATAATCTTGTTTTAAGTTGCAAATAAGGAACATTTTGGCAATAGGTCCATCATGTTGA
i00638Gh	Ashrafi_RNA_Seq	Gh_M_008167_Class_I	N/A	FunctionalPolymorphic	0.0258621	1	0.301944	N/A	N/A	N/A	N/A	*	0	*	0	CTTGATCAAGTTGATGGCAGTGTCGTGAGAGATAAATTTGGGTTTCCTTTGAGACTCAGTAGAGGCAAGTGAGGGTTGCGGAGGAGGATCTGGTTTTTGGRAGTTGGGTTTCAGGAGGTTGTAGGGGGGAGGATCCATGGAAGTGGAGATGAAGAGGAAGAGAAGCAGCGCTGCTTACAGAATGAAACTCTAACCAAATTC
i00639Gh	Ashrafi_RNA_Seq	Gh_M_008177_Class_I	N/A	Failed	0	N/A	N/A	N/A	N/A	N/A	N/A	*	0	Ca5	85750073	AATATAATAATAAAAATAATGGAGAAGCTCCACATTCTGCCGTACAAATGGCAGTATCAAGTCCAGGTTTGCTGGCATAGCGATTGACTTGATAAAAGAAMAAAAAAAGTACTAGAATAGAAACACACACCATGCTTTATCACCAGGCAATGCCTGGGTAGCAATTTATTTAATAGTTATAACATAAGAAAATAAGCCGTT
i00640Gh	Ashrafi_RNA_Seq	Gh_M_008180_Class_I	Tom_013536_Class_II	Failed	0	N/A	N/A	N/A	N/A	N/A	N/A	*	0	Ca2	17603590	ATATCAGCATTTGAATGATAACAAATAGGTTGTAGATCCGCAGTTAGAAACTATTTGCACTATTGAATCATCTTCAATTACTACAACAAATTTTCAAAATKAATTGCTTGACAGCCAAAGGGGTCAATTGTCTTTCAGAAAATTACAAGAATGGTTGGCACGGCACTGCATTTTCTCGGAAATATATAAAGAAGAGTGAAA
i00641Gh	Ashrafi_RNA_Seq	Gh_M_008207_Class_I	N/A	FunctionalMonomorphic	0	1	0.863642	N/A	N/A	N/A	N/A	*	0	*	0	TCGATACACCGTTTAACACCCGAAAGGAGATTTATGTCGTTGACCCCACTTGATTAGAAGTGCCCAATAAAATAATCTCTTATGATATTCTCCATATCTTYGTCTTCTGTTTTAAGGATACCATCAATATTTTCCAATCCTCGTATTTTGTTCGTCATATGTCTTTGAGATGCTTTGCCATGAAAAGAAAACTCGTATTTT
i00642Gh	Ashrafi_RNA_Seq	Gh_M_008241_Class_I	N/A	Failed	0	N/A	N/A	N/A	N/A	N/A	N/A	*	0	*	0	CCTTTTATAAAAATCAAATTTGATGCCGCTTTCCAGGCTACCACATCAATATCTTATTCGGGAATAATTGTTAGAAATGGCAGATCGAGAATTTTAAGTAYGAGAGCCGTTAAAAATGAGAACATACCTTCACCTTTCGCGGCCGAAGCTCTTGCATGCCTCCAACCGCTCAAAGTGGGGGGGGGAGTCTGGGGKTKGAGG
i00643Gh	Ashrafi_RNA_Seq	Gh_M_008265_Class_I	N/A	FunctionalPolymorphic	0.0488189	0.995675	0.540173	65.92	25	N/A	N/A	*	0	*	0	AGTGCATGGTCAACTTGATCCACAGCACTCACCAACGTTAACCCATAACTTCTCCAGTCAATGCTAGTCAATGCATTGAGGGATGCAATGGATACTGAACYTGGTGAGAAATCTTTAAAATGCAAAACCTCTGTTTTGTTGCCGGATGACCTGAAGCAAAGAGATTCCGAATGTTCACTTATTGCAATTACTGCTTCCACA
i00644Gh	Ashrafi_RNA_Seq	Gh_M_008268_Class_I	N/A	Failed	0	N/A	N/A	N/A	N/A	N/A	N/A	*	0	*	0	ATTGAATTCATCACCAGAAACACCTTCTTCGTGAAGGATATCAGCATCCATTTTCAACGGTCAGTAAGCTTTTTGGAAAGTTTGCAGGGAGTTTGAGGGTYGACAAAGTTGCAGAGAAGAACAAGAAAAATTAGAGAAAAGAAGAGAAAATTTTGTGAAGAAACCAAATCAATGAAATGGATTAAAAGAGAACTTAGATTT
i00645Gh	Ashrafi_RNA_Seq	Gh_M_008318_Class_I	N/A	Failed	0	N/A	N/A	N/A	N/A	N/A	N/A	Chr01	46544326	Ca1	128343748	GAGATGTAAGTGTGGAGGAAGGCAAAAGCCTCGCAGAGGAAGAAGGCTTGTTCTTCCTGGAGACGTCTGCCCTCGAATCTACTAACGTTCAGACTGCTTTYGAGATCGTTATCCGGGAAATCTACAACAATGTAAGCCGAAAAGCCCTAAACTCTGATTCATATAAAGGCGAGTTGTCTGGGAATAAAGTCACCCTGGTCA
i00646Gh	Ashrafi_RNA_Seq	Gh_M_008340_Class_I	N/A	FunctionalMonomorphic	0	1	0.893609	N/A	N/A	N/A	N/A	*	0	*	0	CGTTCTCCATATTCCTACAACATGTAAATATCTTTAGAATACACACTCTGAAACCCAAACCCTATTCACTACAAAATAGTTTCTCTTACCCATTTTTTTCYTCTAATCTCTCTGCGCCAGTGATGAAATGGAACCTCCAACCCTAAAGCACCCCCAATGCCTTCTAAATTTTATTCACTGTCAGATTCATTTCCTGAATCT
i00647Gh	Ashrafi_RNA_Seq	Gh_M_008379_Class_I	N/A	FunctionalMonomorphic	0	0.99308	0.920285	N/A	N/A	N/A	N/A	*	0	*	0	GCTCATCTGGTCAAATAGAAACCAATTACTTTATGAAAATAAAATCACAAATAGCAGAGATATTTCAAGACAGATAACAAGTTATAATTTAAAACTGCAARGGGTTAGAGGAAAAACTACGTATACTAGTGAAGAAGGCAGACTCCACAATCAGGATGAACAAAGGACGCGTGTAACTATCCACTTTGATGTGACTTTTGA
i00648Gh	Ashrafi_RNA_Seq	Gh_M_008395_Class_I	N/A	Failed	0	N/A	N/A	N/A	N/A	N/A	N/A	*	0	*	0	GGTCATCAACTGAAGCAGCTGAGAATGTAGGCACTAAATCGGACCCATTGATGATAGTTGTAATGAAGTGCTTGCCAGACTCCGCTAAATCCCATGTCATRCAAGCAGCTTCCACATGTACATCCATTTGATTTATCTCTTATAGAACAAAATAATTATCATTGATGTGTCAAAATATGGCCAAAGAAAGTCAAATTTATG
i00649Gh	Ashrafi_RNA_Seq	Gh_M_008402_Class_I	N/A	NotSynthesized	N/A	N/A	N/A	N/A	N/A	N/A	N/A	*	0	*	0	CTCTCTCCAAGAGACTGAAAGAAATCGGAACCAAAGAAGGAGAGAGCAAATGCTTTGACACCAGCTTTGGAGATTCAATGAACCTTCTCCAAAATCAAAGMAAAAAGGGGGAAGATCTTAGAGACGCTGGAACCAGGCCAACCTATCTGCCATCACTATCTTCTTTACCGATGCAGGCACACCAGTTCCCCACCTTCCGCA
i00650Gh	Ashrafi_RNA_Seq	Gh_M_008416_Class_I	N/A	Failed	0	N/A	N/A	N/A	N/A	N/A	N/A	*	0	*	0	CCTGATACCATCAGGAAGCTAATTCCTGATATTGAACACATAGCTCTTTCTGCCTTGGACTCATGGGCTGCCTTATTTTTGCTTTCCTGGAAATGGATTTRAGCAGGTAGCTCCAAAACCAAATACCTTCATGCCGTTTGGCAACGGTGTTCATGCTTGTCCAGGCAACGAGCTCGCCAAGCTGGAGGCTCTCATTTTGAT
i00651Gh	Ashrafi_RNA_Seq	Gh_M_008429_Class_I	N/A	FunctionalIntergenomic	0	1	0.762064	N/A	N/A	N/A	N/A	*	0	Ca6	17800425	AGACATTGATAGATATATGTTTGTTTGCGTGTGCTTTTTACCTTAAGAGGTCGGTAATATTCTCTTTGGTGGTTATTCATTATCAAGGTTCCACTGTTTCRTGGCTCCCATGTGCTGGAAAAAGCTGCTACTCGCACATCATGGTTTCTTGGTAGGACTGGAAAACATTTGTTTTGKACAGATGGAAAAGACGGAAAACCT
i00652Gh	Ashrafi_RNA_Seq	Gh_M_008437_Class_I	N/A	FunctionalPolymorphic	0.4424	0.987889	0.433025	N/A	N/A	41.5	17	*	0	*	0	AAACGTGAAATTCTTTTACAACTATGACGAAGCGCTATCACATTTGGTTTTTTGCAGGATCTGACATTATATTGTGCCATTCCTTTCACGAGCCTCTACTKCAAGTTCAACTCAAGGCTTTAAGATATGGAGCTGCCCCGGTTTCAGAAGCCTCAGGTGATAACCACCTCAGATACTCGTCAGATCATGACCATGAGATCA
i00653Gh	Ashrafi_RNA_Seq	Gh_M_008453_Class_I	N/A	FunctionalPolymorphic	0.470541	0.990484	0.367221	139.92	10	134.5	10	*	0	*	0	AACAATTCACAGAGGACCAAAATTCCTTGGCTCATTCTAAAGGGTTCACAGCACCTGCTTCCCTAATTTTCTCTAAAGCTTTCAAGAATGAACTTAAGGAMAATGATTCTACTGCAGATGACACATCGTTAGAGTCGATAGAACCAGAAGTGAAAATGGGACCAGCATGTTTATTAGAGGCTAGCCATAAATCTGTTTTGA
i00654Gh	Ashrafi_RNA_Seq	Gh_M_008481_Class_I	N/A	NotSynthesized	N/A	N/A	N/A	N/A	N/A	N/A	N/A	Chr09	39824307	*	0	AAATAAATGATGGAAAAGCTTACATATACAAGACAAATTTCATGACTTTTCTAATCAATCATTTAGTTTGATGGAAACAAACATACAATTTTATGTACCAYAAATATAGTAAGGGACTTTCAAAGAAATTATTGAGCTAACAAGAAGTCCTAAATGGGGGAGTAAGGTTACCGCCACCAGCAATGGAACAAGGAACCAGTC
i00655Gh	Ashrafi_RNA_Seq	Gh_M_008502_Class_I	N/A	FunctionalPolymorphic	0.0101881	0.999135	0.515749	N/A	N/A	N/A	N/A	Chr03	41422707	Ca4	78463453	GGGAAGGATCGAGACCCTTGGATGGGGAGGAGGCGGAGGCGTTGTTGTCAAAGGAGAAGGCGTGGAAATGGCGGAAGCGGTCGTGGGGGAAGACGTGAGARAGAGTGGAGGAAGATCGGCTTCTTTGGCGAGCATGAGCCAAGAACCACTTGGCGTAGAGATGGAGGAGGAGGACGAAGAGGATGACGAGAAGCAATGAGA
i00656Gh	Ashrafi_RNA_Seq	Gh_M_008564_Class_I	N/A	FunctionalIntergenomic	0	1	0.778907	N/A	N/A	N/A	N/A	*	0	*	0	AATGGTGGAAAGATCTTCAAACGAGTTAGATTCAGTAAAAGGAAGTTTGATGAACAACATGCGGGAGAATGGTGGTCCAACAATAAAGATAGGGTGCTTAYGAGGTACAGTCCAAACGCGGCAAAACTGGCTTCGGCTGTTTCATCCCCTACTCCACTGCCGGCTGATGAAGAAACCAGTGAAGCTGCACCCCCTTCCTAG
i00657Gh	Ashrafi_RNA_Seq	Gh_M_008567_Class_I	N/A	Failed	0	N/A	N/A	N/A	N/A	N/A	N/A	*	0	*	0	ACTCAACCTTATCACAGGATTCTGCACAGATTCTGAATCAACAACTCCGTTCATGGACTTAAGAACCACGCCAACCACAGTTTTTGGCTCTAAATCTTTCRGCAATCCATCTTGGAACACTTTGTTCTGATCAGCATGTTCGTCCTCCACAGAAGATTTTAGTTCGTCACTGGAATCACTCTGAGAAGACGATGGGTTATT
i00658Gh	Ashrafi_RNA_Seq	Gh_M_008568_Class_I	GH_TBb034M19f57	FunctionalPolymorphic	0.423567	0.991349	0.539812	46.77	23	39.7	23	Chr06	33617676	Ca10	72489501	GCTCACTATTTTCTCCATCGGGATCCTTCTTCCTTTTAAGGCATTTCTCACCAGATTCAGCTTGATATGCAACACCATTGTTGCGAGATATTTTGTAAGAMGGCTGCTGGGGAGTAAGGTGTAGATTCCGAGAACGTTTACAGCCATCTGGGTAAACATAAGCCGGAAGCTGCTTTCTACGGACATGGGATACATAGATTT
i00659Gh	Ashrafi_RNA_Seq	Gh_M_008574_Class_I	N/A	FunctionalPolymorphic	0.000805153	0.992215	0.834624	N/A	N/A	N/A	N/A	*	0	*	0	CTCTATTTTGGGTACAGATTCATGATATTCCTGCAGGTTTTTTCTCTGAAAGGCTGGCAATACAATTAGGGGTACTTTTATGGAATATGATGGTTCAAATMTGGGAAAGAAAATCGAAATTTTATGAGAATAAGAGTCCAAATTGACATAAGACGCCCACTAAAAAGGAAGAAGCAGATTTTATTTTTTGGTAATTGTTCA
i00660Gh	Ashrafi_RNA_Seq	Gh_M_008575_Class_I	N/A	FunctionalIntergenomic	0	1	0.851522	N/A	N/A	N/A	N/A	*	0	*	0	ACGCTACCAAAAATGTTACAAAATCCGGTTATTTCATATAGTTTTATGCACAAACCTTTAGCTACCTTCTACTATCATACTATACTGTATACATTACATAMCAAGAAAATAAACGAAAATATCATAAATAAATCCCATAAAACTAATTTACCTTATCTTCAGCAAGCAAAGGAAGATGCAAAAGAATCTCAAGAGGCTCAG
i00661Gh	Ashrafi_RNA_Seq	Gh_M_008618_Class_I	N/A	FunctionalPolymorphic	0.219146	0.99308	0.562932	85.86	11	N/A	N/A	Chr07	20258722	Ca3	86012970	GAATTCAGGAGTTACTTCAAAGGGTAGAATTTATCACGAGACTTATGGATGTCAAATGAATATAAACGATATGGAAATTGTGCTTTCAATTATGAAGAATKCTGGTTATACTGAAACCGTGGATGCTCCTGAGAGTGCGGAGATTATATTTATTAATACCTGCGCCATAAGGGACAATGCTGAACAAAAGGTATGGCAAAG
i00662Gh	Ashrafi_RNA_Seq	Gh_M_008643_Class_I	N/A	FunctionalMonomorphic	0	0.993945	0.840811	N/A	N/A	N/A	N/A	*	0	Ca11	20455584	CGGTCTCACCCTCGTCAGGTATTTCCTCTTTCTTTTTCATTCCCTTATCATATGAGATCGGTTTTTTCTAGTTCCCGATCATCTATTTGAGGCGGTTGTGYGGGATTGTAACGACCAGAGTCGACTCTAGGTCCTGCCTGACTTCTGAAATTTGTGGTTTGTTTTTCTTATATGCGAGTTTGTATTTTTAATTTATAACGT
i00663Gh	Ashrafi_RNA_Seq	Gh_M_008649_Class_I	N/A	FunctionalMonomorphic	0	0.99827	0.877763	N/A	N/A	N/A	N/A	Chr05	63853693	*	0	TAAGTACTGTTCAATGTAAATACAAGCACAAAAATCACGAATTGAATAAACTCACAACAACCTTTCACTAGCATTACAAATATCCCCCTCCCCCCTCTTTKTTTTTCTTCTTCACAGATTTGGCAATCAATTTGTATAAAACAAATTATTTTTGAATCCAAAATCGAAACAATCAAAAGGATATGTCCAACATATCCAAAA
i00664Gh	Ashrafi_RNA_Seq	Gh_M_008671_Class_I	N/A	Failed	0	N/A	N/A	N/A	N/A	N/A	N/A	*	0	*	0	ATACAAGACAAGCCAAAAGGAAGGTGAACAACACAGAAATTAGAAGAGGAGATGAATTGGGTCAGGCTAGGCTATAGTATTATACGAAAACTAAATGAAARAGGATTACCAGCAACGAGACCTCAACGCGAGTCCCTTTGGTACTCAACGTCCTCAAATTCATACCAAAATATAGCAATTCGGGATCCGTTATTCCCATTA
i00665Gh	Ashrafi_RNA_Seq	Gh_M_008691_Class_I	N/A	FunctionalPolymorphic	0.449921	0.987889	0.271203	140.96	19	N/A	N/A	Chr09	18046378	*	0	TTGCTCGGATAACTCTGCCAGAGAATCATTGACAATGATGGCCTCCTTGTTTTCAGCCACTTCAGAATCTTGATTCAATTGTTGCATCCTCTTTGCTGCCRGTTGCTCAGATAATTCTGCAAGAGAATCATTGACGATAGCCTCCTTGTTTTCAGCCACTTCAGAATCTTGATTCAATTGTTGCATCCTCTTTGCTGCCGG
i00666Gh	Ashrafi_RNA_Seq	Gh_M_008699_Class_I	N/A	FunctionalPolymorphic	0.362602	0.986159	0.814009	8.96	12	N/A	N/A	*	0	*	0	AAGATGAAGCTCGTTCTCAAGTTGCCTTCCTCGCAGCAAAAATCGCCGGTTAATTCCGAATCCCGCGGCTCCGATTCGAATCGCGAGGACAGTAACGCGGRCTTGAGTCACAAGAAGAGGAAAATCAATTCAATCGGGGACGGATCCGGAATTGCTGATTCCAAAAAGGAAGATAAGTCTGTTTCTGGTGCAAACCCCGCA
i00667Gh	Ashrafi_RNA_Seq	Gh_M_008703_Class_I	Scaffold_08_41534420	FunctionalPolymorphic	0.4728	0.987024	0.399367	80.73	26	N/A	N/A	Chr08	41534220	Ca9	106416262	TGAAAAACGAAAATTTATAGTAAAAAATGCAGACCAACTTCATATATATCCGCTCATGAGAGAAATCCCATGCAAGCCAATGCAAGCCCAACAACGAATCYCAGCCCCATATTCCTTCCGGCTGAGCCTGAATTATCAGCAGAAGCTGGCTCATCTGCGGTTGCTGATGCTCTTGAGTTCGATTTAGACCCTGTCGATGAT
i00668Gh	Ashrafi_RNA_Seq	Gh_M_008714_Class_I	Gh_M_009467_Class_I	NotSynthesized	N/A	N/A	N/A	N/A	N/A	N/A	N/A	*	0	*	0	TGCTAGCTGCGARGGCGGTCACCAATCCGATAGCATACCCAGGAAGAGCATACCATATATACTTGTTCCCCTTCAAGGAATGCAAATCTAAAAGATTTACRGTGTCCCTACTATTTCGATGATCAAAACAAATGACTAATGCTAGAAGCATGGCGGGAATGGCCGGGATCATTGGAGCTTGGGACCTATCTAAAGTAATTG
i00669Gh	Ashrafi_RNA_Seq	Gh_M_008731_Class_I	N/A	FunctionalPolymorphic	0.445968	0.981834	0.803763	N/A	N/A	29.8	5	*	0	Ca2	80387639	ATATTCACAATCAAATTAATAATACAAATTTATCTAATGTTGGTTGTTTAATTGATAGTACTAATAGAGTATGGAAGAAGGAGGTTATTCGCAATACCTTYGAGACGGATGATGCAGATAGAATCCTGTAGATTCCACTTGTGATGGATGAGCATATTGACATGGTAATATGACGCGGTGAGCCCTCGAGTGTGTTCTCGG
i00670Gh	Ashrafi_RNA_Seq	Gh_M_008758_Class_I	N/A	FunctionalPolymorphic	0.359223	0.980969	0.864102	50.35	5	N/A	N/A	*	0	Ca2	9131320	TCTGATTTAAAGATAGAAATGACAACTCCTTGGCAAACATGGTGGTTGACTCATCCCCAGCAAGCAGAGTTTCATGGAAAGACAAACTTTTGGGTGGTTCRGTTTCGAACTCTTTAGATGGCGACGCTAATATCGATTTAAAATTCGTTGAGGGTGATATTTGTAGATCCAATCTCAATGGTATACCTACCATTGATTTCT
i00671Gh	Ashrafi_RNA_Seq	Gh_M_008776_Class_I	N/A	Failed	0	N/A	N/A	N/A	N/A	N/A	N/A	Chr01	46962821	*	0	AATTCCTACTTCACTGAAGTGGGTTTTTTGAGAAACTAAAACCCAATTACCAGAATCAAAGATTCCTACTAGTTTCTTGCTGAGTTCCAGATTAAGCTATYCTTTTTTTTTGGTTCATTTTGAGAGTTTGGGGAGGCAGGATGATTCAGTTGTTGTTTTTGGTCCTTTTTGCGGAGGGTGCAATGGCGTTCCTTCTATTGG
i00672Gh	Ashrafi_RNA_Seq	Gh_M_008788_Class_I	N/A	FunctionalIntergenomic	0	0.99308	0.742822	N/A	N/A	N/A	N/A	*	0	*	0	TTGTGGGTTCATTTTGGTAGAGGAAAAATCATGGAAAACGAGGTATGCATTAGTGTGATTAGAAGTCGTTGTGTGCGCTTAAGGATGAAGTTGGTATGGGKTTTTCGTAATCTGATTCATTTTTAATATCGCTTTATTGGCCAAAGCGTTTGTTACGTAATCCTAATTCTTTATTAGCTCGTACTTTAAAGCCAAATATTA
i00673Gh	Ashrafi_RNA_Seq	Gh_M_008789_Class_I	N/A	NotSynthesized	N/A	N/A	N/A	N/A	N/A	N/A	N/A	*	0	*	0	GGAAGACCAAGTTGTAATGCAACATCTTCCAAGGTAATCTCGGACTCACCACACAACAAGTGAAACATATGGATCCTTGGCCTCCATTGCTCCACCAATGYAGCTATGAGATACAGATATATTTAGAAGCCCTAAATCAACATTGCGTACCTGAAATTGACTCCATCTAAATATGCTTGAATCCTCAAGTCAATACCATTG
i00674Gh	Ashrafi_RNA_Seq	Gh_M_008811_Class_I	Scaffold_09_23255272	FunctionalPolymorphic	0.404032	0.983564	0.37763	126	19	61.6	19	Chr09	23255072	*	0	AGTACCTCCCGTCAGTTCCTCCCCCTCGTTAGCTGCCCTAGCTTTTTCCTTTCATCTCGTTCCTTTTCTTGTTCTTCGACTTCCACCTTTTCTTCAATTCYTTGCCTTTCTTCTCATTGTCGAAATCCTTGGCCGCGGCGGTTTTCTCGTCCCTGGGCTTCCCTTCCGCTACATGCTTCCCGTTACCCCGATCAGGTCGAG
i00675Gh	Ashrafi_RNA_Seq	Gh_M_008872_Class_I	N/A	FunctionalIntergenomic	0	0.992215	0.684738	N/A	N/A	N/A	N/A	Chr07	54302880	*	0	TGATAGGTGGATTCTTGTCCAACTCCYYCGTGTTAMAATCTTCAATATTGAAGGGCCCTCGAATCTCCAACTCTCTAATATTTGTCATGTTGATAAGATCMTTTACATAACAATTCTTGGTGTTGAAGTTGACAAGTGTTTGGAGGTTTCTCAATGTACCCAGCTTCAACTTTGTTTTACGATTACATTCCTCGGGGAGAT
i00676Gh	Ashrafi_RNA_Seq	Gh_M_008924_Class_I	N/A	Failed	0	N/A	N/A	N/A	N/A	N/A	N/A	*	0	*	0	AGACCTCCAACTTGGAAACATCTCTCTGAAGATTCTTTACAGTACTAGTAAGTGAAGCATTATCTTTCAACAAACTCTCCTTCTCCTCTTCGGCCTTAGCKAGTTTATCCGAAGTTTGAGACAAAGAAGCATCGAGGGCTTCGATCTGAGCATAAAGATCGGCAATTTGTTGATCTTTCTGGGCGAGTTTGAGTTGAAGGG
i00677Gh	Ashrafi_RNA_Seq	Gh_M_008926_Class_I	N/A	FunctionalPolymorphic	0.13522	0.988754	0.235634	N/A	N/A	N/A	N/A	*	0	*	0	TATTAGTATTAAAACCTAASMCGYAACAACYATAKGTACCMACTAAACCTGGCCGGCCATTGAAGACATAAGAGCAATGGAGGCWGGTCCCTTGTCTTTTYTATCCTTCATCAACGGCAAAGCTGCTTTGATGACATTGAAGCTTCCCATCAGATTCACRTCTATCATCGTCTTCATCACATCTAGTCCTTGGGTCTCAAA
i00678Gh	Ashrafi_RNA_Seq	Gh_M_008936_Class_I	N/A	FunctionalPolymorphic	0.23254	0.983564	0.697107	95.84	13	N/A	N/A	*	0	Ca5	118461020	CTCTGCTCTCGCTAGACAGGAGACCGAAAACTTGCAACAAAACCAGGGCAGGGCAATGCAACCACAAAGCAGAAAATCAAAAGGCAAAGAAAACCAAGACMACAGCCTCCAGCAACCACAGCCCAACGCGCAGAAAGACAAACCTGGAGGCCTAACCATCGGAAACCAACTAACCTAGCAGCAACCTTCGGCCCCTTGAAT
i00679Gh	Ashrafi_RNA_Seq	Gh_M_008943_Class_I	N/A	FunctionalIntergenomic	0	1	0.687392	N/A	N/A	N/A	N/A	Chr07	25765509	*	0	TGGTTCTTGTATTTTGATGCATATTGATATTTCCATGGTGATAATTATTCTTCAAGCTAAAGTTTCCTTTAGGCCGRCTGCTTTCCATGCTTTTCATCAAYGTCTTCTGGATTCGATATAGACGATGCAGTTCGTACACCTGAAAAACAGAACATTGCTTCAAGCTTAGAACAACAAATACAGTTTTTTAAAAAACTAAAA
i00680Gh	Ashrafi_RNA_Seq	Gh_M_008971_Class_I	N/A	FunctionalPolymorphic	0.183333	0.993945	0.377284	107.6	18	98.3	18	*	0	*	0	CAGGAGCTTCAAACAACCTTCCTCAATGGGCTAATGGGTCTGCATCTTCATCTCAGTTGTTTCCAAGAAAGCAGGTGGATGCGGAGAGTCAGCCATTGCTYCAGCAACAACAACAGCATCAACAACAAATGGTTCCGTTGCAAGACAGTTACATGCAGAGCAGAGCCGAAGCTCTTCAAAATGTTGAATCCACTATTCATG
i00681Gh	Ashrafi_RNA_Seq	Gh_M_008978_Class_I	Scaffold_02_56959498	FunctionalPolymorphic	0.3437	0.988754	0.485599	37.27	15	N/A	N/A	Chr02	56959298	Ca1	109433947	GAGAAACTGAGACCAGAGAATTGGCAACAATGGCACCACTAGCAGCAACTGCAGGGACTCCAATGCCAGGAAAAGTAGAATCTCCGCAACAATAAAGCTGYGGAATAGGGGTCGAATGTCCTGGAAAAGTGCCTTGACCAGCTTGAATAGCTGGTCCATAAGTTCCTCTGTTCCTTCGTAAAAACCTTTGATGTGTCAACG
i00682Gh	Ashrafi_RNA_Seq	Gh_M_009035_Class_I	Scaffold_05_719110	FunctionalPolymorphic	0.377193	0.989619	0.433967	126.23	2	N/A	N/A	*	0	*	0	AGTTGAACCTCTTGTGTTGCTTAGGAGGAGCCTTTTCAGACTTCTTTGCAGAGAGATCGGCACGGATAGCAGCGTGAACCTTCTTGTACAAGGACTCGATRTTATCTGCTTCGATTCCTCTCTTAATATACTCGCTGAAGTGAGACTGATACTTTTCTGGCTCGTCTTCCATCAAAATCCTCATATATGAGGCTACGTGAC
i00683Gh	Ashrafi_RNA_Seq	Gh_M_009036_Class_I	GH_TBh072I11r213	FunctionalPolymorphic	0.340694	0.99481	0.332771	N/A	N/A	N/A	N/A	Chr10	1018257	Ca4	115288656	TGCCGCCGAAAGAATTAAAGCACGTAGCGAATACAAGATTATGACAAGCTTCGTCACGTGAAATACCCATTTTTTCAGCTTCATCAAGAACTAAACCGGCYGATTCGTAGAAGAAATCGTATAATTTTTTGTAATCATTTTTAACGAGAAAAGATGGTAATGGAAATGTATGGAGTAAAAGATCTTCTATATATTTGGGTA
i00684Gh	Ashrafi_RNA_Seq	Gh_M_009043_Class_I	N/A	FunctionalMonomorphic	0	0.999135	0.928474	N/A	N/A	N/A	N/A	Chr08	25871829	Ca9	46887996	ACGAGATAAAGGTTCTGTGCATGTAAGAAATTACTTCAAGAATTTTATTAAATTGAATTATTGAGTGTTATTCCAAGTAGGCAGCGTGCACATGTTAATGKATTCAATTAGAGTGTATGTTCCAAGAAGCCATAACGTTGGTAGCAAAATAGAACTAGAGAATTTGTTTTGACTGCAAAGATACTCATTAGAGGTATTTTG
i00685Gh	Ashrafi_RNA_Seq	Gh_M_009057_Class_I	N/A	FunctionalPolymorphic	0.4272	0.997405	0.828784	N/A	N/A	N/A	N/A	*	0	*	0	CGTATTGCCTTACTCTTCTTCTATCGTTGCCATTGCCATTGTTTATTATTGTCTTGAACTCCCTTCTAGTTATGTTCTCAATCTCCTCCTCTTCCACACTRGTTTCACCGATACAATCCCTTTCACTCCCAGCTTCGTCATTCAAGTCGAAGGACGAACACTTACGGGACCGGGACGGCATTGCACGCACATCCTCACCTT
i00686Gh	Ashrafi_RNA_Seq	Gh_M_009082_Class_I	Gh_M_013867_Class_I	FunctionalPolymorphic	0.352	0.987889	0.486737	191.74	11	N/A	N/A	*	0	*	0	CATCGTGCGCGTGATTCTCCCCTGAATAATCTCGACCGTCGATCAACGACGACATTTCAAATCCACCACCATTATTCGAGGAAGAAGACATGTTGTAAAAYGGATCGAAATTCGAAACAGCTGTTTGGGTTTCGATTATTTCCTTTGTTTTTGCTGGTTTTGAAATCTACTTCACAGGGAAACACACCTGTCAATTTTTCG
i00687Gh	Ashrafi_RNA_Seq	Gh_M_009084_Class_I	GH_TBh120B20r292	FunctionalPolymorphic	0.258064	0.982699	0.905801	N/A	N/A	52.3	2	*	0	*	0	CTTCCAAAAGCTTCCCTTGTTAATTGCCAGTTAGTATTTACCGTAGCTAACAGGCTAAAACTACGTTTTCAACTAAACCAGGTGTCTTCAGCTGAGTTTTYAACAGGTTAATGGTGTAACCATCTTCGAGATCCTTTCGATGTACTTTCAGCGGAAGCGTTGAACATCTGCAAGCAGCAGATGTACTTGTTAATTCCTCTT
i00688Gh	Ashrafi_RNA_Seq	Gh_M_009085_Class_I	N/A	FunctionalPolymorphic	0.0362205	0.992215	0.299307	60.36	6	N/A	N/A	*	0	*	0	CCATGGTGAGAATTGGGCTCCTTTGTTGTTGTGAATTTGGAAATAAATCCATGTTTATGAGGATACAACTGAAAGCTAAAAATGAGGGTCGGTTCAAGTARAATTTGATGGGAGCATGCGAAGTCCGTGGTGACGCTGATTATGTAAGGCAAAAGTATGGTCCTCTAAATGAGTCGTCTTCAGATAAAGATAACTTGGCGA
i00689Gh	Ashrafi_RNA_Seq	Gh_M_009086_Class_I	N/A	Failed	0	N/A	N/A	N/A	N/A	N/A	N/A	*	0	*	0	TCAACGCTCTCCAAGTCATGTATGGCACGTATGAAGGAGTAACACTCTCAGGGAAGCCCTCCGGCACCACATATGATCGTACGAATGACATCAATTCATCRAGAGGTGCCTGTGGGGTGTGCAAACTGACAGTGCGAATGGAATTGTTCTTGAAATTTCCGAAGGAATCTTTCTCGGCCACGTACTTCCATCTCCTTCCGT
i00690Gh	Ashrafi_RNA_Seq	Gh_M_009095_Class_I	N/A	FunctionalPolymorphic	0.0314465	0.99827	0.479482	N/A	N/A	N/A	N/A	Chr07	11752672	Ca3	137579958	AAAGAAAAAAATTCTAGTATTAATTAAATTATATAATATTAACTCCAATTGAAAAACGGAGATTGCCGAGAAAGAGAGGAATACACGAGAGAGAGCAACCRCAGCGCATTCTAGTTCTAGCTTGCTCTTGAGGATCGTGTGGTAATCATCCGAGGCAGTCGGAACTGTCGGCGTTTGATCAGACGGCGGATGATTATGATT
i00691Gh	Ashrafi_RNA_Seq	Gh_M_009096_Class_I	N/A	NotSynthesized	N/A	N/A	N/A	N/A	N/A	N/A	N/A	Chr01	1341049	Ca1	1987246	AGTCAAAGAAATTTTGTAGATATACTACAGCAAAACATGTTACCTCCCCAGCATAGTGAGAAATAGTAAAACTAGTACGAGATAGCTTCGGTTTGATAAARCGCTTGTTGTTTTTGAATGTCTGGAACAACTTCTGAGCAAATGTTTCATGTGTGGACTTAGGAAACATACTGTATAAAGCAGTCAAGTAAACATGAAATC
i00692Gh	Ashrafi_RNA_Seq	Gh_M_009121_Class_I	N/A	FunctionalIntergenomic	0	0.999135	0.663169	N/A	N/A	N/A	N/A	*	0	*	0	AACAATATATTGTTTTAGATAAATATGAACTCTTAGATGATTCAAAGAAGAAACTAGAAATGTATGATAGTAAATTTGTATGTTTAATTTCAAAACCAAAMCATTGCCTCTCCATCCAGACCTAGAGAAGAAGAAAACCAAGCTACTAGGCTCTGCAAAGATCCACCTCTGTGGATGGAAACTTGGTTGATGCAGTATAGA
i00693Gh	Ashrafi_RNA_Seq	Gh_M_009126_Class_I	Scaffold_05_5347153	FunctionalPolymorphic	0.406847	0.990484	0.488084	N/A	N/A	84.5	14	Chr05	5347153	Ca13	43077583	TTCGGTGCAAGTGAAGGATTTCAATTTCAGGAGGAAATTCATGCAAACGTTCTTTCTTGCACCACAAGAGAAAGGCTATTTCGTTCTAAATGACATCTTTYACTATATTGATGAGGAACAAATTCACCAACATCCGGCAGTCCTATTAGCCCAGCACAATCTTGATCTTAAACTCAATGCTTTCATGACAAATCCTGAACC
i00694Gh	Ashrafi_RNA_Seq	Gh_M_009127_Class_I	N/A	FunctionalIntergenomic	0	0.999135	0.792995	N/A	N/A	N/A	N/A	Chr07	17529619	*	0	GCTTGCCTTATGTTCAGCTGTATTATTGAGGTTGAAGCTAGTTATGGGAAGAACAGAGATTCTGGTTACCAGTAAGTGAAAGTTATGCTGATTATGGTATRTTGTAAGATTGAGCTAATGGTTTTACTTTAATTGGCTTCATTTGTGCAGTACTAGAGAGAGAGAATAAAAAAATAATAGGAGAAAGAAGAGACTTGGACA
i00695Gh	Ashrafi_RNA_Seq	Gh_M_009131_Class_I	N/A	Failed	0	N/A	N/A	N/A	N/A	N/A	N/A	*	0	*	0	TCAGCAATGAAGCGCAAATTCGAAGGGTAGACAAAAATAAAATATTGAAGTTCATGGTTTCAACTACGGCAAATAGCTGTGTTAAGAACAACATTTGAATRACGGAAACAACCATCAAGAACCGAAAGCTAGAGGAACAAATAAAAAAATATAAAGAAGTAAAGTTRGCAAGGCTAACCGGCAAGGTGTCCAGCAGTACTC
i00696Gh	Ashrafi_RNA_Seq	Gh_M_009166_Class_I	N/A	FunctionalIntergenomic	0	0.99308	0.711449	N/A	N/A	N/A	N/A	*	0	Ca8	28780862	CGCAACTAGCAGTCGGTCTCCAGCACCACACGTGCGCCACTAGTTCCTCACGCGAGTCTCTGTTCGTGTCTTTGTACGACTACTCCTRCAATGGAACACAYGAGAAGAAGGAGCTAACAGAATTTACAGCAAATGACAGCAAGAAAATGTAATTTTATTTTTTTATTTAACTCTGTAAATTCGGCTATAAAAAGCCGTCGA
i00697Gh	Ashrafi_RNA_Seq	Gh_M_009187_Class_I	N/A	FunctionalPolymorphic	0.36349	0.980104	0.928098	158.73	14	N/A	N/A	Chr05	1769492	Ca13	59633991	ATCACCATAGCATAACAGTAAACTTTCTTATACACCWTCTCCATAATGGGAAGATACAAAGCAAAAAGCAAACCAGCACCAATGGTGGCTAAGTACCCAAYGAAGTACTTGGTTCTAGTTACATCATGGGGTTGGTCATTGCTAGATTCCAAAGCTAATAAAACTGAAGATAGTGTTAACAAGATAACACAGTTTAAGTTC
i00698Gh	Ashrafi_RNA_Seq	Gh_M_009189_Class_I	N/A	FunctionalIntergenomic	0	0.999135	0.730035	N/A	N/A	N/A	N/A	Chr07	6480171	*	0	GTAAAAATTTATCCTTGCATTGCATATCAGGAGGTGCTTCCTTTTGAGCTTGCATTATAACTGACTCCATAAATAAAAACAATAAGTAACTACTGAAAAARGTAATTATAAAGTCGCAAATAAAGCTATGGTTGCCATGAAATTCAACTAAACATTAAAAAAGAAACATGATTAACTAAAATAAGGATAGCTAAGTCCAAA
i00699Gh	Ashrafi_RNA_Seq	Gh_M_009194_Class_I	N/A	NotSynthesized	N/A	N/A	N/A	N/A	N/A	N/A	N/A	*	0	*	0	AAATAACGAAAAAAATAGATATTGTAATTTCGTATTTTTTTGTTTCGGCTATATAAGGCCGATTGTAAACAAAGAAAAGGGGGGACATATATTGAAAGAAKAGAAATCAATTCGTAAATCAGTTTTTTAAAGGTGATTTTAGATCCCGTTCTTCGTTGATTTTTGTTTCTATTTCCTCAATCTTTTTCCACTGCATGTAAA
i00700Gh	Ashrafi_RNA_Seq	Gh_M_009199_Class_I	N/A	FunctionalPolymorphic	0.247154	0.984429	0.91798	N/A	N/A	N/A	N/A	*	0	*	0	TCTCTAGCCCATCTATTCTGCAAACTACACTGCTTGCTGACATGCACTCGCTTCCGCCATTGCTGGGTCCAAGACATTTTTAATCGGGATACTCCCAGGTYTTGAAGGACCTGCCTTGTGAACGAGCAAAATCTCGAAACCCATACTCAACAGTTTCCTCTCCAGCTCCACAAACAGGACATTGATTTGTCACTGCAAATT
i00701Gh	Ashrafi_RNA_Seq	Gh_M_009209_Class_I	N/A	FunctionalPolymorphic	0.0117555	1	0.410321	N/A	N/A	N/A	N/A	Chr13	47273071	Ca5	57059371	ACACATCTCTTTCCACCATTTCATTAAAAATCATCACAGAAACATCATGGTATCCGCATTTTGAATACATATCCGTCAAAGCATTGTTCAAAACAATATTMTTTTCGCCCAAATTCACTTTCTTAACATAACCATGAACACTCCCACCAAAATAAAGACCCCCATTATCAGCACAGCCAGCAAGAACCGCTACAATGGTAA
i00702Gh	Ashrafi_RNA_Seq	Gh_M_009214_Class_I	N/A	Failed	0	N/A	N/A	N/A	N/A	N/A	N/A	*	0	*	0	ATCCACATGCCGCACAAATACTTTCTTACTCTTCAACTCCTCTCTTTGGGACGATTCAGATATCGATAGTTTCTCAAAATCAGAAAAAGGGCGTTTCAAAKGTCTCTCGTTGATTTCCAGCCAGAAAGCATCAAGACGAAACTGAGAGGCTTTGCGCTTAACCCTAACAATCACAGGCTTATCGGTCGTCGATTGAGGCGG
i00703Gh	Ashrafi_RNA_Seq	Gh_M_009216_Class_I	N/A	Failed	0	N/A	N/A	N/A	N/A	N/A	N/A	Chr11	20498796	Ca8	79751012	ACATGCCCTTTAGGAAGAAGAGGCTGACAAGTCATTGGAGGAGCTTCATTCGGCCTCTCATGTGGCGCTGCAAATGGGCAGAACTCAGAATCAAACAAATYGAGTCTCAAGCAATAAAATACAGCCGAGAAATATCTTCATATGAGCAGAGCAAGTTCTCCAGAATCGACCAATCTGCACTAGAAGGTTTTGGTTCAAAGT
i00704Gh	Ashrafi_RNA_Seq	Gh_M_009255_Class_I	N/A	FunctionalMonomorphic	0	1	0.903317	N/A	N/A	N/A	N/A	Chr05	60319040	*	0	AAGAAAATCATGTTGAATAGAAGAAAGATTGCCATGTGTGTAAGTAAAAAGTAGCCTAACAGAGTTATTCAACCTGGGGGGAGGTGGTGTTCTAAAACCAYTTAGTATCTGAGGAGGCACTGGAGAGCAGATAAGACTAGTGCCCTATTTTCCACCACTAAGCAATCCATGTTAACCATGTGAACAGTGATTCCAAACAAG
i00705Gh	Ashrafi_RNA_Seq	Gh_M_009257_Class_I	N/A	FunctionalPolymorphic	0.451356	0.991349	0.384335	N/A	N/A	N/A	N/A	Chr03	38699955	*	0	GCTTTGGTAATGTTGAGGCCCAGGGGAGGGCGGGTTTCTGAAGTCATTAAATTGAAGTCATACGGAAACGAGGAGGGAATCAACGGCGAGGATCGTGATGKTGTACGGCAGCGTCTTGATCACGGACAAAACGGTGGCGTTTGAAGGGGAGAAAGTGACCGGTGATTGGATCGTAATGGAGTTAGTTAACGGGTTGCGCGT
i00706Gh	Ashrafi_RNA_Seq	Gh_M_009284_Class_I	N/A	FunctionalPolymorphic	0.444355	0.981834	0.831122	0.43	4	N/A	N/A	Chr09	70429809	Ca8	48418717	ACCAGCAGGTGAACCTAAAATGAGGCTACAAAGTGAATCTCTAGCAATCTTGATGTTAGCAAAAGATCCCAATATATGAATCTTAGTATCGGCAATGACGRTCCTAGTCTTTGTAGAGTTCTCAATAGCAAACTTCGTTTTACCGCCTTTTCCCGACAACCTTCCTATAGCACGAGACAAGTGTTCTCCTCTAAGTGTTTT
i00707Gh	Ashrafi_RNA_Seq	Gh_M_009297_Class_I	N/A	FunctionalIntergenomic	0	0.99654	0.640513	N/A	N/A	N/A	N/A	*	0	*	0	AGAATTACCCCCTCGCTTTTCCACCACAACCTCGAGCGGGTCAACAATGTAACTTCCAGCACGAATCTTTAGTGTGCCGAGGCTTACCACAATAGTCACAYGTCAAGTGATCCTCCGTCAGACTTACCACCCGGTGGACCATCTTGATTAGTAATGTGGCCAGCTTTATCAAATAGGGTGGATTATAGAGCATAACAATAC
i00708Gh	Ashrafi_RNA_Seq	Gh_M_009302_Class_I	N/A	FunctionalMonomorphic	0	0.960208	0.901463	N/A	N/A	N/A	N/A	*	0	*	0	CAAGATTGTAATGTTTGTTTAGGAGGGTTTGTACAATTGTTCTTGGCTTGGCTTGTGTGTTTTGAGACACAAAATTTATATCTCCTATTGTATGGATGTTYCTCCATCTTCTTGCCATGGATGTAGTGTCAAAGTGCATATACCGTGTGGTATAGGAGAGGTAAGGTGAATGCTACACTGGGGAACTACGAAGATTCGGTC
i00709Gh	Ashrafi_RNA_Seq	Gh_M_009309_Class_I	N/A	Failed	0	N/A	N/A	N/A	N/A	N/A	N/A	Chr08	34178645	Ca9	14718423	CAAATCCATGCATCTTGTCTGCAAAATATTCCCCAGCATATGTATCTCCATTCCTAAATAAAACAATCAAAAGGTTCATATCCAGAATGAGTTGGTTAAAKACAATACTATGGCAAGAAACATATAGCTAGTTTCGAATGACAAAGGCAACCCGGACATCACAAAGCTTTATTTAAAGATAAACTAATTCCCTATGTTGTA
i00710Gh	Ashrafi_RNA_Seq	Gh_M_009312_Class_I	GH_TBr313P17r291	FunctionalPolymorphic	0.324561	0.990484	0.421639	49.42	14	N/A	N/A	*	0	*	0	TTTCAAAGATTGTCAAAAATCAACTGAGATGATGGTTAATGAATTTTAAAGGGCTAACGATGTCACCTGATTCAAACATTAAGGATTGGGTGAGCCAATTMTTTGACAATCATTCTAGCCAGATGGACAGAGTTTTTGGATGTACGCTTTGGGCAATATGGACTGACAGGAACCAATTTCACTGTTGAGGAGACATGGTGG
i00711Gh	Ashrafi_RNA_Seq	Gh_M_009343_Class_I	N/A	FunctionalIntergenomic	0	1	0.813615	N/A	N/A	N/A	N/A	*	0	*	0	ATCATTTGCTTGTTCTTTCTCTGTTTTCTGGGTCTTACTGGTATGTTAAAGTATAAAATTTGAAAACCCTATATACTGTTTTCTCTAAATGTTTCATCATKTCAAAATGTGGGTTCTCTTTGTTCTACGTTTTCATCTCTTGAAAACATTTTTATGCGTTTTTTCTTTTGCAGGCGCAGGTCAAGAATCTATTGAATACCT
i00712Gh	Ashrafi_RNA_Seq	Gh_M_009344_Class_I	N/A	Failed	0	N/A	N/A	N/A	N/A	N/A	N/A	*	0	*	0	TCCTTTTCTATTGAATCAAATAGTGATAAATGAGAGTTCAATTTCTCAGATAGGACAGCTATTTTTCTATCTCTAGCTTCAATTGACTGTTTCATTTCATRAGTAGATTCCTGATATGCATTTATAAAGCTATCCCTGGACTGAAGTAGGCTCCGGATGATTCCTTGTAACTCCTTTTGTTTGTTTTCAAGCAAAGCGTTG
i00713Gh	Ashrafi_RNA_Seq	Gh_M_009347_Class_I	N/A	Failed	0	N/A	N/A	N/A	N/A	N/A	N/A	Chr09	35939009	*	0	GCCACACCTGGGCGGTGCAACCATTGACTCGATTCTCAGGCAGCCGAGCCGACTCGTCAAACGGAGCGAGCATCTCTGCGTAATATAACAGCCGTTTTACRCGATCGATTGGTTCCGTTAAAGACTTGAATTCTGCAACCAAAAACTGAACCTTGTGGGAAACTCCTTGTTTATACGTAGTTTCCACAGGTGTTTGAATCT
i00714Gh	Ashrafi_RNA_Seq	Gh_M_009351_Class_I	N/A	FunctionalPolymorphic	0.424559	0.984429	0.413252	93.24	10	N/A	N/A	*	0	*	0	CTACAACTTTAGGGAGCTAGGAATGGTGGCTTAAATCTGCTTCACTGCAACTTCAGGAAGACAAGATCTGTAGAATTCACCAATGTTGCTACACCGTCTTYTGAGGACATGATTTGTAGAATTGGTTTTCCGTATCTATGCTTGTGCCAAATAATTAGGATGTCATGCTCAAAATGAGTCAAATGCTTCTAACTAGATGTG
i00715Gh	Ashrafi_RNA_Seq	Gh_M_009369_Class_I	N/A	FunctionalPolymorphic	0.4208	0.987889	0.539834	109.2	3	90.2	3	*	0	*	0	CCATCCAAAAGCAAGAGGAAATTAGCAAAAAATGCTCGTTTTGAACAAATATGGAGGAGCAGAAGAGGGAAAAAGAGGCAGTTGATGAAATGTACCATTTYTATGATGTTGTTCGTGTTGAGGTTGAGGAAAAGTCTAATAACATGCAAATTGAAGAGGAATCCTTGGAAGATCGCGAGCTTTTATCTAGTTATTTGCCTC
i00716Gh	Ashrafi_RNA_Seq	Gh_M_009383_Class_I	N/A	FunctionalPolymorphic	0.0102041	0.99654	0.265527	N/A	N/A	N/A	N/A	*	0	*	0	CTTGTGCATGGTCATCAAGCCTTCTCAACTCTATGCCATGAGACTTTGATGCATGCACGTACTATGGGATACAAGATGTAACCCGGGCCATATGTGTTTCKCATACAAGCAAGGAAAATACAGTGCTACGGTCAGGTTTGCCGCCTGAAAAGGTTTTTGTGATACCTAATGCCGTGGACACAGCTATGTTCAAACCTGCTC
i00717Gh	Ashrafi_RNA_Seq	Gh_M_009411_Class_I	N/A	FunctionalMonomorphic	0	1	0.944011	N/A	N/A	N/A	N/A	*	0	*	0	TTGAAGTTGGATGACAAAAATTGTTCAAATAAAGCTCGTACGAGGTGAAGACCCTGTCTAACACAACGCAGAATCACGCGAAGGGCTTTTTCTGTTTTTTYTACTGCCCATTACTTACATATGCAACAACTATATTTTCTAAAGTGGCAAACCTCTTTGATGCTTCCAAAGATTACCTACCTTGGCAACGTACTCCATCTC
i00718Gh	Ashrafi_RNA_Seq	Gh_M_009424_Class_I	N/A	FunctionalMonomorphic	0	1	0.855568	N/A	N/A	N/A	N/A	Chr09	49052250	Ca4	70261870	GCAAGATCGGCTTTAAATTTCTTTTACTGGTCTGCAAAGACCCAAAACTTCCAACACCAGATTTACTCTTACTGCATTGCAATTCATATTGTAGTTCATGMCCAACAATTAGCTGAAGCTAAGATATTGATCCAATCAGCTTTGAAACAAGTGAATCCAATTCAACTAGATTTTGTCTTGTGGAATCTTTACTGGGTAGTT
i00719Gh	Ashrafi_RNA_Seq	Gh_M_009431_Class_I	N/A	Failed	0	N/A	N/A	N/A	N/A	N/A	N/A	*	0	*	0	ATTGAATTTGCAGCTAGAGAATCTTCAAAAGATCAATAAGGAACAGGAGAACAAACTAGCAAAAACTGAGCGAGCTCTAAATATTGCAGAGGAAGAACTGRTAAAGGCAAAGTTTGATGCCACTTCAAAGGCAAATGAGTTGATGGAGGTTCACAGCGCATGGCTTCCACCTTGGCTTGCTACACAGTTAATTCGTGGTCA
i00720Gh	Ashrafi_RNA_Seq	Gh_M_009469_Class_I	N/A	FunctionalPolymorphic	0.130573	0.988754	0.909352	107.8	13	73.8	13	*	0	Ca5	101324867	TTTGACACAGCATCATCCGCATTAAGAAAGATCCAATTCTTAGGTATAGACTCCCCGTGGAATGTGACAATAGTATCACTCAGGTTACTTCTAGAAATCTKACTCGCCTGTTTAGCTCAACACATGGAAACTTTAATGATTTCGCTAGCACTCCATGGTTTCCCTTAAAAGAGGAAAAGATTGCTATTCTTCCATAAGCGC
i00721Gh	Ashrafi_RNA_Seq	Gh_M_009474_Class_I	Scaffold_01_37690678	Failed	0	N/A	N/A	N/A	N/A	N/A	N/A	Chr01	37690478	*	0	CGTCCCCATGAGGAGTCACTGACTCAACAAAAGCCGCTGCTTTCCCTTTTCCCACAACAACCCCGTTGGAGTTTGGATCCGAAACTGACCCGTCCACTTTYTTCCATGGCGTCAACGACCGACCCGACCAAACCTTCCTCTGCGGCGTAAACATTTGGTGAATTCCCCAATTCGTCCCTCAGATAGTCTTAAAATTCAAGT
i00722Gh	Ashrafi_RNA_Seq	Gh_M_009480_Class_I	N/A	FunctionalMonomorphic	0	1	0.681638	N/A	N/A	N/A	N/A	*	0	Ca2	25490193	GAATCTGAATTAAACGATTTATTCACTTATGCCTTGATCCATAGAAATCCCTAAATTATGCTAATATCTCTTTCGAGAGTAAGAACAACTGACTCTAGGTYGATTAATTGAAATCTCTTTCTAATTAAAACCCTATCATTGCATTAACTCGATCTATGGATTCCCCTATTAGATTTGACTCTAATCCGATATATTTACGTC
i00723Gh	Ashrafi_RNA_Seq	Gh_M_009501_Class_I	N/A	FunctionalPolymorphic	0.0402844	0.990484	0.461736	102.65	7	N/A	N/A	*	0	Ca1	83051118	GAATATTCTGTGAAATTGGGCTGAGAATAGATCTATCCATTTTGTTTGATGTCAGTTTCTTGATGACAGTAAGAGAGTCACCTTCCAGGATGAGATTTCTRAAACCCATATCTAGCGCAAAACAAAAAGCCCGTTCACATGCTCTCGCCTCAGCTACAAAAGCATCTGCCACATCCGCTATCGGTTACGTACAAGCACCTA
i00724Gh	Ashrafi_RNA_Seq	Gh_M_009527_Class_I	Scaffold_08_56970316,GH_TBh054H24f321	NotSynthesized	N/A	N/A	N/A	N/A	N/A	N/A	N/A	Chr08	56970316	Ca9	119171154	GGCTCACCCACATACCCCAAACCGCCGTTGCCAAAGATCTCTTAGACTTCTTCGAGTCCAAGCTCGGCCCTGATTCGGTCTTCGCCATTGAGATCTCTACYGACCGCAACAACTGGAAGTCTCGTGGTTTCGGCAGAGTGCAGTTCGCTGCTCCCCAAGCTAAGTCCGATGCCCTTCGTCTCTCCCGCCACGATCACCTCC
i00725Gh	Ashrafi_RNA_Seq	Gh_M_009530_Class_I	N/A	FunctionalPolymorphic	0.100961	0.986159	0.877539	103.43	8	N/A	N/A	Chr04	44813267	Ca13	34526563	ATCTCTGCCATGCACGTTGACTTTAAGCCCATATTTCATAAACAATGTCAGCGAAATCTTCTGCTCCACCTTATGCCCAGCCGCTACCGTCAGCTTATGCYGCAACAGCGCTGCCGCTGCCACTGATTTCATTTGAAGATAAGCCAAGCCTCTTCCCAAACATATTCTTGGCCCAGCATTGAATGCCACGAATTTGTATGA
i00726Gh	Ashrafi_RNA_Seq	Gh_M_009543_Class_I	N/A	FunctionalIntergenomic	0	0.99654	0.678564	N/A	N/A	N/A	N/A	Chr09	36123438	Ca6	98511737	CATATATTATAACTCCTAAGCGGCATAGCTGCAGCAGACATAAAGGTTTCATATTTTGCCCATCTTCCGGCCTAAAAGTGATCAAAATCACAGCAACAATRAATCAGAAAACTCTCAACATGGCTGAGTTGAAGCAAGGATCCAAGGAACACAATATGAAATATCAAGCAAAGAAGATTATTTTAAAGGGAGCTTACAGCA
i00727Gh	Ashrafi_RNA_Seq	Gh_M_009546_Class_I	N/A	FunctionalPolymorphic	0.0101881	0.99827	0.348506	N/A	N/A	N/A	N/A	*	0	*	0	TTATTATTTTCGTTGATTTTCCTGCTAGGTAGAAAGCTAAGCGGGACTTGAAAGATTCCCAATCGAGACCTTTTTCAATGTATTGTATGTTGGAAGGATCRAAAGGACCTTTGATTCTATCAATGGAGTTTATCACTGCTCTTTTTGGTATTACACTCTTTGATGGATCTGGTGATGTCCCATAGCTCAAACACGATGAAA
i00728Gh	Ashrafi_RNA_Seq	Gh_M_009567_Class_I	N/A	NotSynthesized	N/A	N/A	N/A	N/A	N/A	N/A	N/A	*	0	*	0	ACCCTCTTTCATTAAGTCCACTTGTTCATTTCTAGCAGTAAAGATAATCATTCCAGTTTCATCTCCTACCAAGCATTCAGCAATTCGCATTTGACGCACCKGAGGACCATCAGCCCGACCCTTCTGCAATACCATCTTTGTATTGACAACCTTGACAGTAAGAGTGTGACCAATAGTGCCAGGGCGGAGTTGGTCCACCTT
i00729Gh	Ashrafi_RNA_Seq	Gh_M_009571_Class_I	N/A	FunctionalIntergenomic	0	1	0.86183	N/A	N/A	N/A	N/A	*	0	*	0	TCTTCTAATCTATTTCCTGATACTGATTCAAAGACTCCTGCCTTTGCAACCTCATTTCCTCATTGAACTTCTTAATGAACGCTTCCACTCGGCGGTTCAAYTCGTCCTGACTCAACGAAGGGTCTTTTCTTGAGTTTTCCTGAGCCGGAGGATCGAGCCAGTGGCGGTTCCCTGGAGTGTTCGTTGAATGTATCAGATTTC
i00730Gh	Ashrafi_RNA_Seq	Gh_M_009583_Class_I	Scaffold_11_3995313	FunctionalPolymorphic	0.363124	0.984429	0.425177	126.19	10	121.4	10	Chr11	3995313	Ca8	64020170	AAGGATGTTTTGCTGGGGCTCGATGAGTTGCGCCACCACCAGCACTTCCTTCTACTTCACTACCTTGAGATGGGGGTACTCTGTTTTGCTCATAAAGTTCMAGCATTTGATTACTAACCTCTGCAAGATAACCACAATGACTAAGTAGAATATCCTACAAAAGCCACATGGAAAAAGACGCAAAAAGACAGCTAAGCTATT
i00731Gh	Ashrafi_RNA_Seq	Gh_M_009651_Class_I	N/A	Failed	0	N/A	N/A	N/A	N/A	N/A	N/A	*	0	Ca3	127445316	TAAAAACCATGAGCCCAATATTCTTACATCATTCATCAAAGCGACAATCCAGACTCTTCATCCTCTTTAAGACTAGAAACATAGATAAAATACAATGCCCRAATCAAACCAAACACTCCAAAAAGGATCCATCCCAGAAGGTTGTTACTTTAGCCAAAAGGAAGTCCTGTTCCTTCCGTGGAAAGTCTCTCATCCACCAAC
i00732Gh	Ashrafi_RNA_Seq	Gh_M_009654_Class_I	N/A	FunctionalPolymorphic	0.43932	0.975778	0.354897	N/A	N/A	20.9	8	*	0	Ca7	76607544	AAAATAGGATCTCGTGGGTTTTATTCATGGATATAGCCAGGAATTACAATCTAACCAGACTAGACTGAAGTCTCCTTCTATTCCTATGAGGAAACAACTTYGGCGTCCCCCTGACAGTGGGATGCTTAAATTAAACTTCTATGCGTCCTTCATTAAAGAATCTGGATTTTCCTTTGTAGCAGTCCTTGCAACAAATAATGA
i00733Gh	Ashrafi_RNA_Seq	Gh_M_009660_Class_I	N/A	FunctionalPolymorphic	0.349921	0.995675	0.313534	110.84	23	101.1	23	*	0	*	0	ATATAAATTTCAACATACAAACTTACATCTGCTCCTTACATGTCGATAGCAGTTTTGTGTAAACGCACAATATGACTTTCACACAACCAAACTTCTCATTMCGTAACCCCTTGAAACATCTTTGCTCTAGGTTACTTGTAATCTTTGGTATTCGTAATGGATTCTTTCCAGCATATTCACAAAGCTTTCCCAATTTTCCTA
i00734Gh	Ashrafi_RNA_Seq	Gh_M_009671_Class_I	N/A	NotSynthesized	N/A	N/A	N/A	N/A	N/A	N/A	N/A	Chr07	19220546	Ca3	84873807	ATCAACTCTTATTATCCAACACCTTGCAGATTCCATCCAACAGAACTCGAGTTTAAAAACCTTCTCTAGCATGCTGATGAAGACAGGTATATGGAGTCATRCTTGGGATCTGGTACGGATACAAGCAAGCACAAAATCTGGGAAAATCCTCTATATTCTCCTGGCTCTCTTTTTGTCTCTCCACTGATCAACCCTCGTAAA
i00735Gh	Ashrafi_RNA_Seq	Gh_M_009672_Class_I	Scaffold_10_5628918	FunctionalPolymorphic	0.3272	0.987024	0.369267	94.99	25	76.8	25	*	0	*	0	CCCTCAAAGCTATCTACGGCGAATCCCCAACCCTCCAACCGGAGATGCTGCAAAAGGTGTAAAATCACCACCAGCAAAGTTCGTTGTTTGAACTCTGAATYGGATTTTAGTAATCTTTGCGAGGAAGCTAGAACTTTTGGGTATTTTCGTAGTTGAGAGGTGAATATCTTCTTCTTTGAGATCAAATTTCTGATAATAATA
i00736Gh	Ashrafi_RNA_Seq	Gh_M_009678_Class_I	N/A	FunctionalIntergenomic	0	0.995675	0.838833	N/A	N/A	N/A	N/A	*	0	*	0	AAGTTTTGAATCAATTCTATGGGAACATGTGAAGAGGGTCTAACTTGTTTTTGGAGGCTTACCTAAACGATAATTCTTGCTAGCATCAATGCTATTGTTGRAGTTGTAGGATCTAGTTCTACCAAAGTTGATACACTTGTTGGTGGAGTTACAGGTACTGATGGAACTGGAGTTGATGATGAGTAGATTTTGAACGTTTCC
i00737Gh	Ashrafi_RNA_Seq	Gh_M_009697_Class_I	N/A	FunctionalIntergenomic	0	1	0.742572	N/A	N/A	N/A	N/A	Chr01	12095117	Ca1	119221102	TGGCCCTTCTGAGAGCCGTACACTTCTTTTTGGCCACAGTTTCGGACTTGTTTTTTCTTCTAGGACTGATCTTTCCGGCCCTTTCCTCCTTATTAACTGAKGATCTGCCAAAACATTTGTGTTTTCAGTCTCGGTTTGGTTGTTCCTATGAAACGTGTAGCTCCTCAGGTATATTTGCCTGCATGAAATGCTATCAACAAC
i00738Gh	Ashrafi_RNA_Seq	Gh_M_009704_Class_I	N/A	Failed	0	N/A	N/A	N/A	N/A	N/A	N/A	Chr04	38270641	Ca7	11348277	TAACATGAGAAGACAAGATTGATTATCTCATTAAATCCAAGAACACAAAGCCGTTCCAGAGGCTGTGCAGAAGCATAGATGGCAATAGATTCCTTGACCGKGCAAAAACAACACCCATCACCATTCCTAGGAAAATAAGCGGCAACATTCTCTGTACATTAAAATGTGCCAGAGCAAAGGCAACTGAACTTACCAGTATTG
i00739Gh	Ashrafi_RNA_Seq	Gh_M_009731_Class_I	N/A	Failed	0	N/A	N/A	N/A	N/A	N/A	N/A	Chr10	61684014	*	0	AATGAACCTATACTGGTAAACACCTGATGGTAACACTTTCATAATAGTGAAGTCTTTTCCACATCTCTGCAAAGGGATTCTGATTAAGATAGCAAACACGKGCTAAATGTCGCAGTTCATAAAGAGCTAACTATTTTCTTTCGATATAAAAAAAACATAGGGAAGTAGTGAATATCGAGAACCTTGTCTTCCAATTATCCC
i00740Gh	Ashrafi_RNA_Seq	Gh_M_009754_Class_I	N/A	FunctionalMonomorphic	0	0.987024	0.890402	N/A	N/A	N/A	N/A	*	0	*	0	AAGCCTAGTAGACATCCCATCACCGGCCATAGAGAATCATGTGGCTCTAATACCGTGGTCACCGCTGAGTCCTCTATCGCACTGATCCGTCTAAATCTCGRGATTACCTGGAAGAGTGTTGGGCAGTAAAAGGAGTTTTGGAGAAAGGATTATGTTGGAGGGTAGGCACAAGAGATCGTATCTCTATTTAGGGCAATTTAT
i00741Gh	Ashrafi_RNA_Seq	Gh_M_009765_Class_I	Scaffold_11_4348325	FunctionalPolymorphic	0.479299	0.990484	0.521821	121.87	20	83.7	20	Chr11	4348325	scaffold4912	3135	TCCAACTGAAAGAGTAGATAAGTTTAGTGCCACACCAAAAATAACGTTTCACAGCTTGAATCCCAAGAAACAAATACAAGCTTCTCCCCCTCAAGTCATGYATCATTATGACGGTAAAGCAGGTTGTTGCATGGTAAGATCTTATGATGGCAGCGCATTCTCATAGGCGAGTAATGACAGCTTCCACCTCTGAAGGGGTGT
i00742Gh	Ashrafi_RNA_Seq	Gh_M_009780_Class_I	N/A	NotSynthesized	N/A	N/A	N/A	N/A	N/A	N/A	N/A	*	0	*	0	GCACCGATCGTGAACTCCACCGTAGGCAACGTAGTACTCAACATCTTCACTTACCTGGAGGAGTATTTGGTCGACAAAAAAACTTTTAGATGGATGGATTRTGCTGGAGGGTAGGGGTAGGAGACCATATCTCAATATGGAATGATGGCTGGGTGCCGGGAGTGACTTTAATACGGATATTGCAAGGAAGATACTGCAGAT
i00743Gh	Ashrafi_RNA_Seq	Gh_M_009802_Class_I	N/A	FunctionalIntergenomic	0	1	0.712938	N/A	N/A	N/A	N/A	Chr11	56184916	*	0	TGGGCAATATGGTACAACAGAAATAGAATTTACCACGAAGGAAAAAAGGAAAGGGTACAAGAGGTTGTCGATTTTATTAGAGCTTATTTACGAGAGTTAGRGCAAGTTAAATCCTCAACAGAAACTAGACTCAGTCCAAGAGAGGTATTTTAGAGACCCCCCAAGGAAGATCAGGTCAAAGCCAATTTTTGCGCAGCTATT
i00744Gh	Ashrafi_RNA_Seq	Gh_M_009803_Class_I	N/A	Failed	0	N/A	N/A	N/A	N/A	N/A	N/A	*	0	*	0	AGGTCAAAGCCAATTTTTGCGCAGCTATTCACGACAAGACGTGACAGCAACTGCGGGAGTTATTATAAGAAATCATGAAGGATTTGTTATGGGAGCATGTYCTTACCCACTAGGAAGAACAAGGGATCCGACCACTGCTGAAGCGAAGGCATGTCTACAGACCGTCATATTTGGGGAAGAAATGGGCTTTCGAGATCTGGT
i00745Gh	Ashrafi_RNA_Seq	Gh_M_009815_Class_I	N/A	FunctionalPolymorphic	0.378378	0.991349	0.359476	N/A	N/A	N/A	N/A	Chr13	51232367	Ca5	100989279	CAGCAGTGGCATTCTGATCGGAGGAATCGGTTGCATTCTCTCCATCAGCTTTAAACATGCTGCGTTGAATTCCCTGCCATGCATCAGTGAAACAGGGCTTRATGGATGCTCGATCACTTGTTTGAACAGTACATTTGTCTTTTGTGATTGAACGATCAACAAATTGTGGTAAGCCAGAGGAGCCCTGTGCAGATATTGATG
i00746Gh	Ashrafi_RNA_Seq	Gh_M_009852_Class_I	N/A	FunctionalPolymorphic	0.376823	0.979239	0.77151	82.75	1	N/A	N/A	*	0	*	0	TGTCCTCTTCATCTTTCTTATGCTGTCCTGGGAGTTTGTCCTTTGATCTTATCCATGAAACCCCTTCTTTTCCGGCGTCTCTGAGTGGTGAACTGTTGCTRCCTCATCGCACTTCTCCACTGGGACTCGCACTGTCCTGTTCTTTCTTTCCCTTCTCCTTTTTCTTCTTCTTCTTCTTCTCTCCGCCTTCACCTTCTTCCT
i00747Gh	Ashrafi_RNA_Seq	Gh_M_009859_Class_I	N/A	Failed	0	N/A	N/A	N/A	N/A	N/A	N/A	*	0	*	0	GCATATCAAATACAAAGAAAAGAGCAATCGAAAAGGTGATTTGAAGCGCCTTGTTTCTTTTTTTATCAGTTCCATTTCCTTTTTTATTTTGTTCTTTTTTYTTTAGCATAACAAAATAAAACGAAGGACTTACCTCACTGCTAGGCCGTCGGTCCCCTTTCTACTTTGTTCGTAATCGGAGTTAGAGGGGGGTCGTGTGGC
i00748Gh	Ashrafi_RNA_Seq	Gh_M_009877_Class_I	N/A	Failed	0	N/A	N/A	N/A	N/A	N/A	N/A	Chr09	39128734	*	0	GTCATTTGTTTATTTTAAAGCAATAATTTCAGTGCATAAATACAACACAAATAAGAGATGTTGCGGCTTATTCATTTAAAAGAAATTAAGTCTTTATTGTRAATAGTGAGAGGGATTAAGCAACACTAATTCCAATGGTAACAAGTAGTAGAATTCTTGGATTTGTCAGACTCCATCAAACATGGACCATCGGGCCTAACA
i00749Gh	Ashrafi_RNA_Seq	Gh_M_009880_Class_I	N/A	FunctionalMonomorphic	0	1	0.793861	N/A	N/A	N/A	N/A	Chr09	39955651	*	0	TTGAAATGAACATCAAGTAGTACGATTTTGTTTAGTTTGAAAGGATTTTGTACTTAGCGGAAACTATTTTGAAGGTGGAATTTTGAATTGTCATCTTGAARAATTTCTATGCCATTGGCAAACTAGTACTTTGATAGAAACCTCTTTTAGGATACTTTATCGAGCTTGGTTTCTTGGTTTAAAAACAGTAAGTGCCTTAAT
i00750Gh	Ashrafi_RNA_Seq	Gh_M_009885_Class_I	N/A	FunctionalPolymorphic	0.0297806	1	0.43551	N/A	N/A	N/A	N/A	Chr07	26710842	Ca3	96597379	CATGTAAATGCAGTTCATATAATTAAGATAGTATCCTGTTCAAGATTTGAGAAGGACAAGGGCAAGTTTTCAGACTATTCTTGAGGGTTTATTATTCTGGRTTATTTGCCTTTCTTGCATTAAAGGCAAACCTTTTCAGGCCCTAAAATTGTTAAAGCAATTTAGAAGGGAGTTACTGGAAATAACAAGTCTGTGAAAATA
i00751Gh	Ashrafi_RNA_Seq	Gh_M_009907_Class_I	N/A	Failed	0	N/A	N/A	N/A	N/A	N/A	N/A	*	0	*	0	TCCCATCAAGTATCATAGCTTTCAGAGACTGAAGATTCCCCATAGTACTTGGTAATTGCTCAATATGATTAGAGGCTAAAATCAGTCGCTGCATGTTGACYAGTTCGCTGATCTCCATAGGAATTTCAACTAATTTATTTTGCGTTAAATCGAGAGTTCGTACAGATTTATCCAGATCAAGAACTTCATCAGGAAATGTTT
i00752Gh	Ashrafi_RNA_Seq	Gh_M_009913_Class_I	N/A	FunctionalPolymorphic	0.147299	0.980969	0.939488	182.34	11	N/A	N/A	*	0	*	0	CAACAATTTTTTCAAGAAAAATTCACAAAAAAAAAGTAAAAATTAAATCAATACGAAGATTGTCTCCCGCCTGAAATAGTTGAGAGCATCTAAAATTATCRATTGGAATTTGATCTTTTTCTACCCTTATCTGATTCCAGAATTTTGAGAAAAAAAAARRACAAATCCAAAAGAAAGAAATGCCTCGAGGAAGGTCAATCA
i00753Gh	Ashrafi_RNA_Seq	Gh_M_009921_Class_I	Scaffold_12_35209067	FunctionalPolymorphic	0.222134	0.987889	0.481136	N/A	N/A	N/A	N/A	Chr12	35209067	*	0	TCGAAGGGTGGGAGAAAGAAGGCAATTTGGCTAAGGCCAAGAACACGTTCGGCGAGATGGTAGTCAGAGTAGGATGGAGTCCGAAGCACATTTCTGCTTAYGATGCCTTTTTGACCACGCTTGTTCGTGGCTCTCAAGTCGATGAAGCTCTCAAATTTTTGCAAGTTATGAAGAAGAATGACTGCTTACCAGTGTGTTATG
i00754Gh	Ashrafi_RNA_Seq	Gh_M_009933_Class_I	N/A	Failed	0	N/A	N/A	N/A	N/A	N/A	N/A	*	0	*	0	AAGCATCATTCTCACTTCCCCCACTAGTCTTATTGCTTTTTCATTAAATGATTCCGCCAGATAGTCGCTCTTGAGCGACTGAATATAATCGTACTCCCAARTGGGAGGATGGTAATTAGCAGACCGTCTAACAATCTTTTGATCCGAAACATTTGCCGTAGCAACAGCTTTGGAGGCTCCAACAACACTAAGGTTGTTGAC
i00755Gh	Ashrafi_RNA_Seq	Gh_M_009934_Class_I	N/A	FunctionalPolymorphic	0.097561	0.977509	0.646665	50.53	19	N/A	N/A	Chr09	32388962	*	0	ACCTTTTCCTCCAATATATTGGATATTTTCGACCCGTCCCTTTCGTTTCCCTTCCCACAAATACCATATTATTTAAGCTTTACACCTAATGAACGCTGCTKCTCTCATCAACTTGGCCCTTTAATTCTTAACTCAACTTGCTCTGCGGGTTTCTAAGAGGCTTACAAAAGCTGTTAGCATTACAGTGTTTTATCTGTATTG
i00756Gh	Ashrafi_RNA_Seq	Gh_M_009959_Class_I	N/A	Failed	0	N/A	N/A	N/A	N/A	N/A	N/A	*	0	Ca1	66780872	AAATAGAATAACCGAACGGAGATAAAGGTGATAATGGAGGAATACTAAATATTCCCTTCATATCTTCACTATCCCAAAACCCTTTCCAATTTGACGGCGTYAAACATACTCCCGTCGTCGTTACGTTTTCCGTTATCTCTTCCTTTTTCACTACTTTCCTCTCTTGTTCTTCTTCTTCTCTTTTTCTTTTATTCGAGGGTT
i00757Gh	Ashrafi_RNA_Seq	Gh_M_009975_Class_I	N/A	Failed	0	N/A	N/A	N/A	N/A	N/A	N/A	*	0	*	0	TGAATCAAGGGTAGACTTGATTAATGAGCTGGGCAACTGAAGCAGCTTGTTTGGAAGAGGATCCAAAGACGATAACGAGCGTTGAGATTTAAAAGGGGTTYGAACAAATTTAGAACTTAAACCTCTTTTAAGCTACTGCTCTTAAAAACCCTTGCAAAGGAACGCCATTCTTCTCCCCCCTGTTTGCCTGGGAAAATATTT
i00758Gh	Ashrafi_RNA_Seq	Gh_M_009976_Class_I	N/A	FunctionalPolymorphic	0.238617	0.942907	0.424461	N/A	N/A	N/A	N/A	*	0	*	0	CTCTATTTAATCTAAAGAGTAAAAAAGTCACAGTGGAAACTTTTTGTCCCCGATGTCACACCTCCGCTGAAGATAGCAACCACGTTTTCAGGTACTGTGCYACAACAATAAAAGTATGGTCAAGTTTAGATCTTGAATTGGTATCCAATAACAATACTCAAAAGCTTGTGGGAGTGGCTTATCTGGGTTTTCAGGCAGGGG
i00759Gh	Ashrafi_RNA_Seq	Gh_M_010032_Class_I	N/A	FunctionalIntergenomic	0	1	0.739998	N/A	N/A	N/A	N/A	*	0	Ca9	23302957	AGGTATTAACAGATCACTGACTCTTGCCTCCTCTAATTGAAGTGCTACTCTTCTAGCCAATTCCATCTTTGAAGAAGATGAAGCATTAAGGATGTTGGCTRCTTTCAAGAGCTTAAGTAGAAAACTGCAAGAAACAGCGCCTTTCTCTGATGGGAGTAAACTTACTAAAGATTCCAACACCAACCTGTGCTTTGAAGTAAC
i00760Gh	Ashrafi_RNA_Seq	Gh_M_010034_Class_I	N/A	FunctionalMonomorphic	0	1	0.714832	N/A	N/A	N/A	N/A	*	0	*	0	CTTCGAGTTTGGTATTACCTTCAATCTCTTCTCTGAGTCTGTTTTGCAAGTCAGATTTTTCATCCTCAACTGTCTCAATTTCAAACTCTTCTCCAAATGGRTAATCAATGGATTCCATAGAAAGGTTCTTCCTTGCAGAAGTACGTCCCCAAACAGCATTACGCCTAGCTCTGTGTGCAGCAGCTGCGGATTGCTGGCTGC
i00761Gh	Ashrafi_RNA_Seq	Gh_M_010054_Class_I	N/A	NotSynthesized	N/A	N/A	N/A	N/A	N/A	N/A	N/A	*	0	*	0	TTCATGTACGAATTGATTTCGAGAACTCCATATGCACCATAACGCACAACAAAAGAACCGACACTGCTCCATTGTACTCCTTTCAAAAACCCAGGACAAARTCTAAAGATATGGTTACTGTCATCCTCTTCAAGTCTGCACCGAGGACCCGAGCGTTCTCTGTTATTGACTTGGATCTTAGGTTTACTAAGGAAGGAATGT
i00762Gh	Ashrafi_RNA_Seq	Gh_M_010092_Class_I	N/A	FunctionalMonomorphic	0	0.99308	0.728133	N/A	N/A	N/A	N/A	*	0	*	0	TCTCAAACTCCCTTACATGGTATTTGAGATAGCGGTCCATGGTGGTGACTTGCATGAGCTTGGAAGCATCTACAAGGCCTAGTCTTTCTATATACACTGGKCGTCCGTCCTTATCTACTCCATGATACCCCTGAGGATAATATTTCAACACTTCCGCCTTCTCCTTGAACTCGAAGTCCTCATTAATTGTGTCGGTACCAA
i00763Gh	Ashrafi_RNA_Seq	Gh_M_010093_Class_I	N/A	FunctionalMonomorphic	0	1	0.925656	N/A	N/A	N/A	N/A	*	0	*	0	GAGGCTTTCTTTTGTTATTGCACCAACTATGAGGTTTGGAAGTTGATACTCTACCCTTGCGAATAGACGTAAAATTTCACAGTCGCAACTTAGATGATGARTATGCGTACATCCTAAAGTTAGTTTCCACAACAACAAATCCCTGTTTTCTTGATGATGAATCTGTTAAGCTCACTGAAAGATTGGTGGCTAATTTAGTAG
i00764Gh	Ashrafi_RNA_Seq	Gh_M_010107_Class_I	N/A	FunctionalIntergenomic	0	1	0.726506	N/A	N/A	N/A	N/A	*	0	*	0	ACCCTCATATTTTTGAACCTYCTCCTGTAAAAATTGGACATACTCTATGACCTCTAGCAAGAATGAAGCCGTATCTCTCTTTTGATCCGTGTTTGGTATAMGATCTCTCAATATTTGAAATCTAAAAGACGGCAAAGCTATTAGTATTACTACTATTCATAAAGTTAAGCAAGCTGCATCATCAATTTGTAACCTCTCAAG
i00765Gh	Ashrafi_RNA_Seq	Gh_M_010118_Class_I	N/A	FunctionalPolymorphic	0.0101881	0.999135	0.295829	N/A	N/A	N/A	N/A	*	0	*	0	TCCATGTCGTTGGCTTCGAAAGTAGCTCAGAAGTGCCTGTGCCTTCTCTTTTGGCTCTCGGGGTGCCGGACTGGGACAATGCCACTAGTGGTGGAACAGCYCCTTCTTGCAGCACCATAATGCAAAACCTACTACTGTTTGTGCAGAGCTGTAAAAGGGCGGCGGCATATTCCTTTCCTCTTGCTGAACCCAATTCAACAA
i00766Gh	Ashrafi_RNA_Seq	Gh_M_010131_Class_I	Scaffold_13_47149955	FunctionalPolymorphic	0.305687	0.993945	0.415661	N/A	N/A	N/A	N/A	*	0	*	0	TGGAGGAGGAGAACGTCTTCGGATTGGACTACGCATCCTTGGGGGAGATCTAAGCCGCCTTGGAGGAGACAACGGAGAACGACCTCTGACAGGAGATGCARGGCTGCGCCTGGGAGGTGTTTCACCATTACGACGAACAGGAGAAGTCTACTCGACGACGTGGAGACTCTGGTGGTCGTCTGGGGAGATCCACCTCTTCGA
i00767Gh	Ashrafi_RNA_Seq	Gh_M_010132_Class_I	N/A	FunctionalPolymorphic	0.0110063	0.999135	0.335589	N/A	N/A	N/A	N/A	Chr13	5394744	*	0	TGTAAATTTGAAGCATAAGGTTGAAGCAAGATTGGAGGCAAGTTTTTCAACTCTAATCAAGAAACTGACGTGCGAAGAGATAAGTGCCGGCAATGTCTGTKATCAAAGTCAAGAAATTAACAAAAAAAGGTTCTACTGTTAATCTAACTAGCACCTTCTCTTGTATTCCATTCATACAAGAAAAATAAGCAATTCAAACAC
i00768Gh	Ashrafi_RNA_Seq	Gh_M_010157_Class_I	N/A	Failed	0	N/A	N/A	N/A	N/A	N/A	N/A	*	0	*	0	GTCGTATCGAAGCCACAGAGAGAAAAAACTGGAGGGGGAGCAAAGGGATAGTGGAAAGAGACGGCGCAAAGCAAAATCGAATGAACCGTTGAAATTGGGGRGCGAAATTGGTGTGTTGAAGGAAGAATATATCGTGATTTTGATTTGTTTATTTATATGATGAGATTGTAGCTGAGGTTTTTTTATGGTAAAATTTGATGG
i00769Gh	Ashrafi_RNA_Seq	Gh_M_010160_Class_I	N/A	FunctionalMonomorphic	0	1	0.911904	N/A	N/A	N/A	N/A	*	0	*	0	TTAATACACCCTTTGGAGTTGCCTTTTCAGGGCCATGAAGCTTGTTGACAGCCTCAACAAAACGCTCATGCAGCTCAGGAGTCCATCTCATTCTTGGTTTKAGAACGGCCGCAGATCAAGTCTGGGATTTTCTCCATGGTCAGTGATAGCAATGTCAAGTTCATCAGACAAAAACTGTAACTCTAACTGCTCAGTTGTGAT
i00770Gh	Ashrafi_RNA_Seq	Gh_M_010166_Class_I	N/A	FunctionalMonomorphic	0	1	0.893343	N/A	N/A	N/A	N/A	*	0	*	0	CGAAGAGAAGATTAATCCCATGTGCGACACCCAGGACCATGGTAAGGTCCAACGCAACCACAGAAAGCTCTGCTTGAACTCCAAGGAATAAACGAGTGGAYTTGWCATACTCATWKCTGAGCAAGACCACGCCCAGTCACCACACCAATTCTAGCTGACAGATATTGACACAAAATGGCAGCACAATTAAAAAGAAGCATG
i00771Gh	Ashrafi_RNA_Seq	Gh_M_010171_Class_I	N/A	FunctionalPolymorphic	0.00944882	0.99827	0.337349	N/A	N/A	N/A	N/A	*	0	*	0	TTTGTTGAGGTTTTCATTAGCACAAATCTTCTCTTTTCAACAAGTGATTGGGATATTTGTGGTTGGTTTAATTCTTAAATTTTATCACTCGCCTTTCATTKACAACCATAAAAAGTTCACTCTTTACCCACGAAATTAAATTTATCAAAAGTAAATAGTTCAAATTTTCTTAATGGGTTGAAAGATGTTTCTATGCTACGA
i00772Gh	Ashrafi_RNA_Seq	Gh_M_010177_Class_I	N/A	Failed	0	N/A	N/A	N/A	N/A	N/A	N/A	*	0	*	0	CAGAAACCAACAGCCATTTATGAATACGTAGGAATATAGCATGGGAGGTGGTAGGATCTGATTATGATTGCATTTSTGCGCTGTGTTGAGGCAAGAAAAAMTAAGTTCTTTACAATTTGTCACGGCAATTATTGTAGCCTTTGATTGGCTCTCCTTATGCTGGTCTCTTTCCATAAGCTTAGCATCACAAGGATGTATGCT
i00773Gh	Ashrafi_RNA_Seq	Gh_M_010222_Class_I	N/A	FunctionalMonomorphic	0	0.99308	0.924199	N/A	N/A	N/A	N/A	*	0	Ca6	19189675	TATAGTATGGGTATTAGTTTTATATGTTCATTAGTAGGTCTTCAGATAAATAATTTTTTAGTCATTGTAAAGGATGAATCAAAGTGAATGAGCCAAAAACYAAACATTTTTCAGCAGCATCAGTCTGTTAACTGCAGTTGATGCCAATGATAAGATGATGCAGGGCGTTTGGAAACTCGAAAGCGTAAAAATTATATTTAC
i00774Gh	Ashrafi_RNA_Seq	Gh_M_010274_Class_I	N/A	NotSynthesized	N/A	N/A	N/A	N/A	N/A	N/A	N/A	*	0	*	0	TGTCACGCCCAAGAAACTCTTTAAGTTTGTTCTTCTGAAGTCTATGTCGATAACTCTTGCTCCGTTCCTTTTCCTTTGACTTCTTTTGCCTTCCACTTTTYTTGTGCCTCTTTGAATGACTGGACTCATTGTCGCTATCCAAAGAACTGTTACTCCTGGAGGAATCAGAATCGGAAGAAGAGTAAGAATCGGAAGAATGAC
i00775Gh	Ashrafi_RNA_Seq	Gh_M_010283_Class_I	N/A	FunctionalPolymorphic	0.0101881	0.999135	0.50466	N/A	N/A	N/A	N/A	*	0	*	0	TTGAGCCAGTGAGTCATCACCAGCTTGCTTGGACCGAGCTATGCACGTCAGCATTGTTGTTTATGAAATTCTCAGAAAAAAAAACGAGAAGTCTTCGTACKGAAATCTAACGTACTCAGAAATCTGAAGATGAGTAGTTGGAGTTTGAGTGAACTCGGAGTTACGAGACTCGGTCAAGGGGGTAAGGAGCTTCTTTAATTC
i00776Gh	Ashrafi_RNA_Seq	Gh_M_010340_Class_I	N/A	Failed	0	N/A	N/A	N/A	N/A	N/A	N/A	Chr04	7753418	Ca5	24244676	GGCCCATTTGAGGTCATGTAGTTGAAAGTTATGAAGAGGCTGAGATTTCAAGGCCGAAGAAGAAGCCATCACCACACCTTCGGTTTCGGTTACGGTTTCGKTCGAGTTATTTCTCGTTTCTGAGATTGAATGAAAGACCATTGATTGATAAAACAGAGAAAAAAGGAATTACTCCGTCCTTTATCGGACTGAGAAGAAATG
i00777Gh	Ashrafi_RNA_Seq	Gh_M_010353_Class_I	N/A	FunctionalMonomorphic	0	1	0.718006	N/A	N/A	N/A	N/A	Chr04	11970507	Ca2	97759971	TTAATAGATGACGGGTAGACTTATATATCTTCAGAACTGGAATGGGATGGAGGACGTCTCATCTAATATTATGTAATTTTAGGATCGAGTCTAACTGATTYTGTATTCATTGCTTATTATTAAATAACGAGAAGATTTGTATATCTTCAGAATGGAATTTATTCTGTCAGAAAATAGGATGAACTTTTTAGAGTAAGATTG
i00778Gh	Ashrafi_RNA_Seq	Gh_M_010354_Class_I	N/A	FunctionalPolymorphic	0.106518	0.988754	0.39901	N/A	N/A	N/A	N/A	*	0	Ca3	80452788	CAAATGACTCGCAGCACTCCAAATATCACAGGCAGTTTTAGTTGAAATAAAATAAGAAAGGAGAAGAAGGAATTAACCGTGGAGAGGAGCCACGATGCAAKCAATTTATCCTGCTGTGTAAACAGAATCGCGTCGGGATTCGGGGCAATGGTGCCATCAGGCAGGGTCACCACCTTCGACGGAGCAGTCACAGAGCCATCC
i00779Gh	Ashrafi_RNA_Seq	Gh_M_010355_Class_I	N/A	Failed	0	N/A	N/A	N/A	N/A	N/A	N/A	*	0	*	0	AAAACAATGTGCAATAATAACTGACGGAAGATCGGCCACCGGTGCCCTTGCGAACGAGGTGCCCATGCCTTTGTGGGAAGCTAGTGTAGATCCGTATCGCKGATGATCACCTCCATAGTAGTGATCAGAGAGAGGGTAAATAGACTTGATAGAAGAGATTGAAGCAGTTGGCCTCAGAGATTGGAATAGTTAAAACAATTG
i00780Gh	Ashrafi_RNA_Seq	Gh_M_010371_Class_I	N/A	FunctionalPolymorphic	0.144094	0.993945	0.484735	110.17	19	N/A	N/A	*	0	*	0	CATCTTCGCAGCGGTATTCGGAAAGGCAAACCGTGCACTGAGCATCTTTGTTAGCTGAGAAGCACTCATCACAGAAAGTCTTTGTTGGGAAATTTGCAACRACAACAGGCTCAATACCGTGTAAACCCCGTTCGAGCATATTAAGATCAGATCTTGAAGAGATTGCGAAGGGTCTCCGAGAAGCATGTAGCTGAACACGAG
i00781Gh	Ashrafi_RNA_Seq	Gh_M_010373_Class_I	N/A	FunctionalPolymorphic	0.490291	0.982699	0.377749	48.5	3	N/A	N/A	*	0	Ca13	17451750	GAGGGAAGAAAGTGAAAGAAAATAATAGTAAAAAGGTGGAAATGGGGGGAAAAGCAACCATGTTATTTTATCCGGTTGGTTATACGTCTAATGATGAGGTYTTGTTTGAACTTTTAGACACTTCTTTTCAAAGGAAAAGTGAAGRTGGGAATGGGAGTTAGAAGGGAGACGACCTTGAAACTGGTTCGATAATGATGATTC
i00782Gh	Ashrafi_RNA_Seq	Gh_M_010384_Class_I	N/A	FunctionalIntergenomic	0	0.997405	0.766109	N/A	N/A	N/A	N/A	*	0	*	0	TYYKGAATTGAAMSWTAMWAGGAATTATTTTAAAGTCTAGCCTCTTTCTATGAATAAAGTGAGCCTCTAAGAAGTAATAAAGCCTCAGGGTTATGTTTCCYCTTTCATGTGAATTTCAATATCTGAGAAAAGCAATCAGGAAGTAGAAACTACGCCTTGGTCATGCTTTTGGCGTTCGTGATTTGTTTGAGCATGCAACAG
i00783Gh	Ashrafi_RNA_Seq	Gh_M_010406_Class_I	N/A	Failed	0	N/A	N/A	N/A	N/A	N/A	N/A	Chr03	44992722	Ca4	67433731	AGTGCAGTGGAGTGAAACCCTCCCTTCCTTTGACACCAACAAGGGTTGGGTCCGTCTCTATGAGCCGGTGCACCATCGAGGTCTGGTTATGTTGCAACGCMACGTGCATGGGACTCCATCCTTGTTCATCTAGCTTCTTGGAAAGAGATGGTTTAAGCCTCATTATCTCTAAAGCAAAATTGATATGCCCTCGACTTGTAG
i00784Gh	Ashrafi_RNA_Seq	Gh_M_010430_Class_I	N/A	FunctionalPolymorphic	0.0101881	0.999135	0.47206	N/A	N/A	N/A	N/A	Chr08	53067705	*	0	CTTTTAGTGTCCATATGAGGAGCTTGCTCTAAAAGCTCCAAGGATACGGTACCCTGCCCACTGAAAAAGATTTCCATATCAACTAATTCCCCGTTATAACMTTAAATTACAGCATTCACAGCTTAGAAGTGTTAAATGTACTACCTTATAATGCGCCCATCATCATGTGCATGTATTAGAGCTGCCCCAGTTTCTTGCAAC
i00785Gh	Ashrafi_RNA_Seq	Gh_M_010433_Class_I	N/A	FunctionalPolymorphic	0.0110063	0.99827	0.359892	N/A	N/A	N/A	N/A	*	0	Ca7	12823524	GCTTTGAAATACTTCTAATAGGACAAAGGGGAGTAGAAATAAGCGAAGTAGCCACCTCTTTGAATTAACTTGAGGATCTATGTGTGTATGGAAGTGTCCTRAAGCATCTCATGAATTTATTCTCACGGATGATATCTAAAATGCTCCATAAACAGATTACCATTCAAAAGAAAATGTTTATATTACTATACCATAAGAAGG
i00786Gh	Ashrafi_RNA_Seq	Gh_M_010435_Class_I	N/A	FunctionalPolymorphic	0.198576	0.993945	0.514538	N/A	N/A	N/A	N/A	*	0	*	0	TTGCAAGATGAGGAATATCCATGCAGAAAAGCAATAGATGATAACAAGAAAAGGTTCATCAGGAAACCTTGCAGGTAGGGCAAAGCTGATCCCAGTTTCCYGTCCATACAGATGCGTTGTTCAGCTCAATATTCAGCAAGGGATCCTACAACACCTGTAGAACATTATCAACGAGCCAATACCAAGAGAAACACCAATCCA
i00787Gh	Ashrafi_RNA_Seq	Gh_M_010442_Class_I	N/A	FunctionalPolymorphic	0.049373	0.99654	0.410315	74.94	16	N/A	N/A	*	0	*	0	CCATCCTTTCTTCCTGAAAAACAGAGTTACTGTCTTTGTTGGCTTTGGTATATGTTGCACTCTCTTGCATTCCATGTCTCCAGTCTGATCCTTCTAAAGGYTGTTTTGGCCATGATTCTAACACCTGAGAGCTTGAAGAGTTCCTCCCACCCACCATTGATGGAGGTGGGAAAATGGAACTGAAAATCCCTTTTGACGATG
i00788Gh	Ashrafi_RNA_Seq	Gh_M_010443_Class_I	N/A	FunctionalMonomorphic	0	1	0.883091	N/A	N/A	N/A	N/A	*	0	*	0	CACTGAAAAACGGTGATGAAGAACTTGGAGATGTTAGTAAGTGCTTTTGGATGTTGGGAACCATTAGCAAAGTATACACACTTTTCTCCTGACTGTAGATYTAATTTACATGAAAAATGCGCTAAGCTTCCTTTCAAACTGAACCATAAGTGCCATCACARGCATCCTCTTACCCTACAATTTAATAGCGAACCACTCTCT
i00789Gh	Ashrafi_RNA_Seq	Gh_M_010448_Class_I	N/A	FunctionalMonomorphic	0	1	0.916171	N/A	N/A	N/A	N/A	*	0	*	0	CTATACGTGTCTTACGTAACAGTTGATATTAATATAATCTTGATCAGTTAGCCACCATAAACACTTGTTTGTAATGTCATAAAAGTCGTCGGCACACAAAKGAGNAAACCCCAGATGGAAGGTCAACGTCTTTAGGAAGGAATGAAACTTTACATGGATGAAGCAACAATCCAGCAGGAATCTCATCCTTATGGAAGGAAT
i00790Gh	Ashrafi_RNA_Seq	Gh_M_010454_Class_I	N/A	FunctionalIntergenomic	0	1	0.691485	N/A	N/A	N/A	N/A	*	0	*	0	AGAACCAAACTGGTCAAGGCCTAAGCATAAACTTTGGTGATGACCCGTCAACATGTTTCAAGCTCAACACGAATTTGAGGTTTTTCAGGAAGAAGAAAGGYAACAAAATGATTGAATCTGGTCATTCGAAGATCGAAGTGTTTTGGGATCTTTCTACTGCTAAGTATGACGCAGGACCTGAACCGGTAGATGGATTCTATG
i00791Gh	Ashrafi_RNA_Seq	Gh_M_010455_Class_I	Scaffold_09_25839633	FunctionalMonomorphic	0	1	0.912618	N/A	N/A	N/A	N/A	*	0	*	0	TGCATGGTGCTGCTACAAGCTCTGAGTTGGGTGTTTATGCCTATGCTGCTGCTCAAGTTAAGAAAGCTATGGAGGTGGGCTTTTACTTCTATATAACATTRAGGTGACACATTATCTTGGGGGAGAAAATTATGTATTTTGGGGTGGTCGTGAGGGATACCAAACACTCTTGAACACAGACATGGAAAGAGAGCTTGATCA
i00792Gh	Ashrafi_RNA_Seq	Gh_M_010459_Class_I	N/A	FunctionalPolymorphic	0.129513	0.99827	0.479957	70.47	11	N/A	N/A	Chr07	16545002	Ca3	66381897	CCAGAGTCAAGACGATACATCATCAAGCCAAGGGGTGAAAGGGTTTCCAAATATAACCTGGAGTCACAATATGCCATTCTTTGAGGAGCACAGATTTACTRCAGGCATTATCTGGTGGACCGTCCACTTATCAATCTTTGAGTCATATACTTCAGTAGGCAGTGACTTGTCACCATAAATATCACTAGTGGCTATAACTTT
i00793Gh	Ashrafi_RNA_Seq	Gh_M_010493_Class_I	N/A	FunctionalPolymorphic	0.144322	0.990484	0.277473	39.79	20	N/A	N/A	*	0	*	0	TATTTATGAATGAAAATCACCTCAAAAAGTCTCTTAAAGAAATGGATGGTAACAGCAGATTTGAGGAAAAGAAATCTAGAGTCATCAGCTGGGTAAAGCCRAAAGGAAGCAACACCGACAAGGAAAGCTGGTGTGTAGAGCAATAACATGCCAACTCTGCTGGGAACTTTAAAAGCTAAATCGAAGAAGAAGAAGAAGCAG
i00794Gh	Ashrafi_RNA_Seq	Gh_M_010531_Class_I	Scaffold_07_964384	FunctionalPolymorphic	0.106918	0.995675	0.498729	N/A	N/A	N/A	N/A	Chr07	964184	Ca10	21573067	TCAAATAAAGTAACAAATACTCAAAAGCGCAAACCTGATCAGGTTGAGCAACATCAGAAAATATGACATCCACCATTCCAACTAGCATCCGGTATTTGGCYGGATGTCTAGCATCTTCGATGATGGGTATAACATTTGTTCGTTTTTTAGCCATGTTAACCAAGTCTCGACCACTCCGGTGAGAAAATTCCACTGCATAAA
i00795Gh	Ashrafi_RNA_Seq	Gh_M_010555_Class_I	N/A	FunctionalPolymorphic	0.315747	0.967993	0.550896	N/A	N/A	49	2	*	0	*	0	CTTGTGACTTGTTCAACTATGTCAAATCTATAACTTAAGGAACACCAGGGGTTTATTGAGGAACATGTGGGGGTAGAGGTTTGAGTAGCTGGATTCGTTCRAAGAAACTCCGTGAACCACTCTCATCATTTGGAAAAGGGCTTGTTTAGCCTTTCCTTTGTGGCTACTCGAAATTGGCCTAGAATCAGCCGGCACTACCCC
i00796Gh	Ashrafi_RNA_Seq	Gh_M_010572_Class_I	N/A	FunctionalMonomorphic	0	0.99308	0.910995	N/A	N/A	N/A	N/A	*	0	*	0	GATGAGAACTAAAACAGAAGACGAAGCATGAAATAAGATTTGCAGCCAAGCCCAATAATAACTGCCTAATTTAAAATCCTTGCTCATGAATATGCAATGTRCATACTAGACATAATTATCTTTCAAACCAATCCCATATGAAGGATAGGGCATGAAATTGTAAACCTGGTAAGCCTCATTTATCTCTTGAAATCTTGAAGT
i00797Gh	Ashrafi_RNA_Seq	Gh_M_010594_Class_I	N/A	Failed	0	N/A	N/A	N/A	N/A	N/A	N/A	*	0	*	0	ACAGGCGATAAACTATCAAAAAAATGACATCACAAGATTTAAAAAGAATGACTATAAGCAGTGTTTCATAAGGGTTTTAGGGTAGATGCTTATATAGTTGYTAGAAATATATCTTCGCTAATAAAATACTCATAAATAGGACTCAAAGATTTGCAAGAAAATGTCCCTCAATACAGATTACAGAGGGAAAAAACAACCGAC
i00798Gh	Ashrafi_RNA_Seq	Gh_M_010638_Class_I	N/A	FunctionalIntergenomic	0	1	0.775794	N/A	N/A	N/A	N/A	*	0	*	0	CTGTTTTTACACTTGTATAATAGAAACTACCATGTCCGTCATTCTCTGGCTTATTATGACGAGCAGCATGTGCAGCTGCTAATGCTAGCATGTTGTTGGCYTGGTTATTGTTGGATCCTAAGAAGRGCCTTGGTTGGGATTTTATGGCAGTATTAAGGTCTTGTAAGGCTTCGTGAAGATGATCAGAGAGTATTCCAGGGG
i00799Gh	Ashrafi_RNA_Seq	Gh_M_010700_Class_I	N/A	FunctionalMonomorphic	0	1	0.885139	N/A	N/A	N/A	N/A	*	0	*	0	ACATTTGATATAAGACTGAAAACTTTCATCCATTACAACATGCCGGAAAAGGGTTTGTAGAGGTTGAACACACCGCAGAAACAGATCGGAACAGGTGAAARGAAAAAAGGTTAATCAAAATCAATCCACTCAACAACATTAGTTTGGTATGCACATGTTGGCATCTGGATTTTGTTGTTCCTTCCATATTCGTCCAGTAAC
i00800Gh	Ashrafi_RNA_Seq	Gh_M_010702_Class_I	N/A	FunctionalMonomorphic	0	0.997405	0.923325	N/A	N/A	N/A	N/A	*	0	Ca1	71208503	TAGTGAATTCAACAATGGAAGGCTTCGGGTGCTCCTCAATCATCTTGTAAAACAAAGCCAGAGCATCATAAACATTATTGAAGCGAGGATACGGTTTTCGRTTTCCCCTTACAGACATTGAATTCTCACTTAAAGCTTCTATGTGGGTAGAAATGTAATTAAAATAAAGGTGAAAAGACGAGTGGAACTTAGAAAGGTWCC
i00801Gh	Ashrafi_RNA_Seq	Gh_M_010709_Class_I	N/A	FunctionalPolymorphic	0.12069	0.997405	0.274496	101.37	20	N/A	N/A	*	0	*	0	AGGAATTTTCTCATCTGGACTTACTTTCTCCTCAATGTACTTCTAGTACAGCTAGATTCTGAAGAGGCTGAATGCTAGAGGAAACAATATTTGCAGCCTAYAGAATGATGTGAGTACTCATTAGTGTAGCAAAACTTAGTAAAACATGATTAATTAATCATACAAAGCTAAGTCGGACAAGGAAAAAAAGGGTAAAGAAGG
i00802Gh	Ashrafi_RNA_Seq	Gh_M_010722_Class_I	N/A	FunctionalMonomorphic	0	1	0.933412	N/A	N/A	N/A	N/A	*	0	Ca8	73204670	ATTTGCTCATAGATGCTTATGGACAGAAATCTTTATACAAGAAGGTGGAATCTAAGTACTTGGAACTTCTCGAAGCTCGATGCATACCAACAGAAGATACYTATGCCCTTCTTGTCAAGGCCTACTGTACAGCTGGGCTAAAACAGAAAGCTGAGGCTGTGTTTGCCGAGATGAGAAAGTATGGTCTCTCCCCAAGTGCAA
i00803Gh	Ashrafi_RNA_Seq	Gh_M_010723_Class_I	N/A	Failed	0	N/A	N/A	N/A	N/A	N/A	N/A	*	0	*	0	CAAACAGCAGCCTCGGAAACATGATTGTACCAAGATGTAAGAACATTTCTTGTGAACGTTTAAAGATGTTCGAACTTCAAATTCCACTACTACTTGAAATRCACATGTTTCGAGCCCAGTTTTCCTCGTCGTGGACTTGAGAATGCCAGAAGGCTTTGAGCGTATCGAGAGAGACCATGGAGTTTGCCATTACTGCTTCGA
i00804Gh	Ashrafi_RNA_Seq	Gh_M_010802_Class_I	N/A	FunctionalPolymorphic	0.0613208	0.995675	0.59677	114.88	19	N/A	N/A	Chr09	26758085	*	0	GAGTTCATAACCTGGTCACTACAGCTACAATGGCAGAGGTGATAGCAGTGCTCCATGGAATACAGTTCGCATCTGAATGGGTTTTACGTAGGTTATTTTGRAGGGTGATTCAAAGCATACAATTAAGAACCTAACATCTCCAGGCGGGGACTATTCAGAGACGAGATAGGTTACCTAGGATGTAAAGGTTTGGGTAGGGTC
i00805Gh	Ashrafi_RNA_Seq	Gh_M_010842_Class_I	N/A	FunctionalPolymorphic	0.246057	0.99481	0.356179	121.7	26	N/A	N/A	Chr08	54221216	Ca8	30743872	CTTTTAGAACCAAAAGGAGATAAGTGTATACTCTGTAAATTATAATCAGATGCTGAATGAAGGTACAAATGAGACTAGCACCAGAGCTAGTTACCACTCCRGTAATTTACCTGAACCTGACCTTGAGAAGCAGGGAAACAACCAGGTGTTGCCTCAGGATGGAGGACTGCCAGGCTCGGTTAGGGGTTCAGCCTGTGAGTC
i00806Gh	Ashrafi_RNA_Seq	Gh_M_010849_Class_I	N/A	FunctionalPolymorphic	0.0172414	1	0.34293	N/A	N/A	N/A	N/A	*	0	*	0	TTGCAGGCGCTGCAACTCTCTTGGTGTTACTATTTAGGGGAAAATGTAGTAATCCTCCTCCTCCTGGTCAACATATTATCATGAAATCAATGGGGTAACCMAAATAAAAAAGTAATACACAAAAGAGTGTATGTAGCAATAGCAGTGCTCGTCTGGTACACCTTTCTTTTCTAAACATGGTGAAATGTAGAGGCACCAGAC
i00807Gh	Ashrafi_RNA_Seq	Gh_M_010852_Class_I	N/A	FunctionalPolymorphic	0.0101881	1	0.336151	N/A	N/A	N/A	N/A	*	0	*	0	ATACAGAGAAACGTCCTCCAGCAGTAACCAGCTTTGATTCACGAAGTTAAACCACATTCACATTCAACGTCAAAGTTGTTTTCTGCTTCATCACCTTCAAYGCAGGCTGGATCAACTAAAAGCAGTGGAAATGTTACCATTGTTTTCATTCTTTTTGTTTACAGTTTGAGCCTTCATAAGTTCATGAAATTTACGCATCAA
i00808Gh	Ashrafi_RNA_Seq	Gh_M_010859_Class_I	N/A	FunctionalPolymorphic	0.149361	0.987024	0.404306	N/A	N/A	92.2	9	*	0	*	0	CACTCTCGATCTCCAATCATATGTCTCCCAACCTCCGCCGAGAAGATGCAAGTGYTAAGCATCTTGAGAGCACGGGTAATGTCATAAAAAACAAGAGGCCRGCCCTTGCTTGATAACTCTACCGGATTTGCTACAAGAAGCTCTGTATCAGGACCCCGGCTCACTACAGCTACTCTGAGGGGTTGGAGCAGTTCCATCTTT
i00809Gh	Ashrafi_RNA_Seq	Gh_M_010864_Class_I	N/A	FunctionalPolymorphic	0.120879	0.999135	0.452755	80.21	9	N/A	N/A	Chr06	37713696	Ca10	79375732	GTACAGACCTACTAGAAGTACGAACCTCACTGTTTCTTCCCATGCTTATGAATGTATTAGAACGAGCACTACTTATACGGTGATTTCCACCACTTCTAGCRATGCTCTTGAAATCATGGACGCTTTCACTGTCAGAATCCTCAGCTGAGCATTCATCCTCATCAAATGATGATTTCCCTCTTCTTTGTCGATTGGTGGATT
i00810Gh	Ashrafi_RNA_Seq	Gh_M_010874_Class_I	N/A	Failed	0	N/A	N/A	N/A	N/A	N/A	N/A	*	0	*	0	GCGGGTGCGGTTGATGGTAGCGAAAAGTGCCTTGAGCCAAGTGGTGCCGGTTTTTGGGAAGCTGGCTAAGAAAATATCAGTGGATCGAGGCTTGAAGTGGYCTTGGACCCACATCAAACCTTTTAAAGCGGCATTAGGGGTTAGCCATACACCTTGGTATTGAACCAGATGTTCTGTCATCCAGCCTTTGCCTCTGGGAAG
i00811Gh	Ashrafi_RNA_Seq	Gh_M_010880_Class_I	N/A	FunctionalPolymorphic	0.363708	0.987024	0.385257	N/A	N/A	N/A	N/A	*	0	Ca2	97141858	AGTGAACCATCTTAAACTGCTGCAATCTCCTCATTATATCAACATATATACATAGATTTACAAACATAGAATAAAACACATTTGTGNGTTTTGCATGCAGYGAGGGCAATGCAGGTGGTAACCATGATGCCTTCAGCACCTTCTTTAGCGAGACTGGATCCGGAAAATACGTGCCGAGAGCTTTATTCATCGACCTAGAGC
i00812Gh	Ashrafi_RNA_Seq	Gh_M_010881_Class_I	N/A	FunctionalMonomorphic	0	1	0.806251	N/A	N/A	N/A	N/A	*	0	*	0	ACTCCGGCCTCGTCAAGCCCGGTGATGTTGGAAGAATTGTKTCMAGAAAACCCAAAGATGTGTGGGCTGTTCGTTTAGCTATTGGCACTTATCTCTTAGAYGGCAAGTACTTCAAAGCTTTRGAATTTRATGAATGATTTATATATATAGTTTYGTAACATCATATGCAGAAAATTTATTTCTTTATAATCTAAATGATCA
i00813Gh	Ashrafi_RNA_Seq	Gh_M_010884_Class_I	N/A	FunctionalPolymorphic	0.357936	0.99308	0.353134	N/A	N/A	N/A	N/A	*	0	*	0	GTTTTATTCTAATATGCAGCTCCAGTTGCACCGCAGTTCAGGAATAGTCCACAAAATTCCCCATCCATTAACTCCAGTAGTTCAAGTGCTTTCCCCCCAAYCGACAACCAAAGAAATTCATCTAACAATACGCGTCCTGTTTTGGAGCCAAAGTGCTCCAGCTCCAGTTGCACCAGGATTGAGGGATTCACCACAAAGCTC
i00814Gh	Ashrafi_RNA_Seq	Gh_M_010892_Class_I	N/A	FunctionalPolymorphic	0.492754	0.984429	0.454874	25.63	21	N/A	N/A	*	0	*	0	ACAGTCTTAACAAGAGGGAAATTTATTGCTTCCAATTGTAACGCTCACAAAGCAATTGCACAGCATTAGAGCAGCATAATCTGATCTCTTCGTTGCAATCRTTGAACCACTCTCCATATATTGCAAGCTTGATGTTTGATATTGGATTTGTGGAGTTCAGCAACGGAAAATGTATTTTGGGAGGCAAAGTGGTTGGCTCAT
i00815Gh	Ashrafi_RNA_Seq	Gh_M_010894_Class_I	N/A	Failed	0	N/A	N/A	N/A	N/A	N/A	N/A	*	0	*	0	ACAATCGTTGAGGAGAGCCTTATACTTCTTCTCACGAGCATCCATCATAAGCCTTCTTCAACAACCCGTTTCGTCGCTTAGAGAAGGTGACTTTCCCTTGKATTGAAAATCGTTTTTCGTAACATAGCTGCGATGTTTAGTTCTGCAACAAATTACAGTTATGGACCCAATGATGAAAAGTCTACCATCGACATTTAAGTA
i00816Gh	Ashrafi_RNA_Seq	Gh_M_010896_Class_I	N/A	NotSynthesized	N/A	N/A	N/A	N/A	N/A	N/A	N/A	Chr01	48294748	*	0	ATGTAGTAGAAGCATTAGCATGTTTAGAAGCAACTAACTTAGGCATCAGTATGGGTTTGAACTCAGTCACGGTAATGGGGGATTCGAAAACAATAATCAAMAAATGCAAAATGGGAGTCAGAGATAAATCGGTTCTAGGTGCGATTATAGTCGATATTCAGAACAATAAAACCCGATTTCAAAGAATTGTTTTTACGATAC
i00817Gh	Ashrafi_RNA_Seq	Gh_M_010946_Class_I	N/A	Failed	0	N/A	N/A	N/A	N/A	N/A	N/A	*	0	*	0	TTGAACTCCAAAAATCAAAAGTCTCCCCTTCAGATATCTCCACAGTTCCGGGTTTAGGATAGCAGGTGGTCATTCCTACAATGTAACCAGCTTCGTTTCCYGGTTCTTCTCCTTCCCCATAAGTCGGTAATGAAGAACACATAAGTTGGCCATCCTCAAATTCACCAAAATCAAACAGACACTTTTTCGTCATCATCAGAT
i00818Gh	Ashrafi_RNA_Seq	Gh_M_010959_Class_I	N/A	FunctionalIntergenomic	0	1	0.793499	N/A	N/A	N/A	N/A	Chr09	23038818	*	0	TGCTTGAACGAATGGCAATCAGTGTCGATTACTTGAACAAGAAGGTCAAGGAATGTTTCTTGGATTTGGGATCATTTCCTGAAGATAAGAAAATCCCCCTYCGATGTTCTCATCAATATGTGGGTAGAAAGTCATGGCATCGATGAGGAAGACGCCTTCGCCATCCTCGTTGAGCTTTCGGATAAGAACCTACTCACTTTG
i00819Gh	Ashrafi_RNA_Seq	Gh_M_011005_Class_I	N/A	Failed	0	N/A	N/A	N/A	N/A	N/A	N/A	*	0	*	0	GATTGCTTACAGGGATCAATAGCCTCTCTCTGGAATAAATCCCATGGTCACTCATCATGTTATTCAGGCGCTTTATGTCCGTAACAACAGAAAGGGGAATYGGAAACCCTGAAGGAAAACTCCATGTAGAGAAACCATAATGCTAACCCTTGAAGCAGAAAATTTACAGTTGCATCTCTCACTTCGCTGTTAGTTTTATCT
i00820Gh	Ashrafi_RNA_Seq	Gh_M_011006_Class_I	N/A	FunctionalIntergenomic	0	1	0.640416	N/A	N/A	N/A	N/A	*	0	*	0	CGAATTTTATCAGAGACATCTTCAGGAACTGTGACATTCAATGATTCCATGGTTCAATATCGCTACAGTATCTAATTTCACCGCCACCGCTGTTTTTACAYTAACCGCAGTTTTTATGTGATTCTCTACCATTTGGAGGAGTGGGTCAAAGTGGCTTTGGAAGGTATCATGGGAAGTACTCTTTCGACACTTTTAGCCTAC
i00821Gh	Ashrafi_RNA_Seq	Gh_M_011011_Class_I	N/A	FunctionalMonomorphic	0	0.99308	0.806897	N/A	N/A	N/A	N/A	*	0	*	0	CATGGGGACTTTTTTGGTGGAGGAAAAATCAGGGCAAGCGAGGCATGCATTGGTGTGATTAGAAGTCTTTGTGCGCGCTAAAAGAAGACGGCGGTATGGGKTTTTCATAATTTGAATCATTTTAATATTGTTTTATTGGCCAAACAGGGCTGTCGTTTATTACGTAATCCTAATTCTTTACTAGGGCGTACTTTGAAAGCC
i00822Gh	Ashrafi_RNA_Seq	Gh_M_011020_Class_I	N/A	FunctionalIntergenomic	0	1	0.851934	N/A	N/A	N/A	N/A	Chr08	3970610	Ca9	93062543	TGATGAATTCCAACAGATCTTCTCCATCCATACGGAGGATCACAATAGGATCTCGCTTCAAACCTGCAGCCATACCAAGTAGAATATCTGAAAGAGCCTCYTTAAGCCCAGTTTTGCTCACCTTTTGTTGTTTTCCATGGGTGAATTCTTTCAAACCTAGAAAAACATTTACTAAATAATGTCAGCTTCCATATCCCATCA
i00823Gh	Ashrafi_RNA_Seq	Gh_M_011041_Class_I	N/A	Failed	0	N/A	N/A	N/A	N/A	N/A	N/A	*	0	*	0	GAGTATCAACAATGCTCTTGAAAGAGTAGGAGGAAACACAGGAAAAATGAAACATAGGATATTAATACAGTATAAACGTCCATAACACTTCAATCTCAAAKAAACTAATTTATCTCTATATAAGAGACATTGCTAAACCATCGGTAGTAGAAGTGTAACCTGGAAAATGAAAGAAAATTAAAATGATACGCATGGCCCATT
i00824Gh	Ashrafi_RNA_Seq	Gh_M_011053_Class_I	N/A	FunctionalPolymorphic	0.217949	0.987889	0.414304	0.85	17	N/A	N/A	*	0	*	0	AGCCAAAAATTCATTTTCTTATTATCAGCTTCTGAAGCTCCCTCACTAGCACGTTCTGTCATTGTCGCATCCCTGTTCTTCCCCCACCCTTTTCTTGTTTYGATGACTCTTCTGCTGCCTTTTTAGCAGCAGCTTCTTGCCTGGCTCTCTCCTCTTCCATTGAAACTCTAAGAGCAAGGGCCAGTTCAGGATCAAGGTTGG
i00825Gh	Ashrafi_RNA_Seq	Gh_M_011067_Class_I	N/A	FunctionalPolymorphic	0.184591	0.984429	0.880905	N/A	N/A	N/A	N/A	*	0	*	0	TAGTATGGATATGGAGAGTCTTAAAGGGCCCACCATGGACTTTCAATAATCATCTATTACTGCTCTATAATTTGAAGAGAGGGAAAACCCATTAGAAGTCYCGTTAATATTTTCTCCTATTTGGGTGCAAATCCATGATGTTCCAATTAGTATGTTTTCTGAAAATTTAAGCAATAAAGCTGGGTAATTTTATAGGGGCTT
i00826Gh	Ashrafi_RNA_Seq	Gh_M_011083_Class_I	N/A	FunctionalMonomorphic	0	1	0.733678	N/A	N/A	N/A	N/A	*	0	*	0	AGGGGCATTGTCCACCTAGTTGCAAATCATTAAGGATGCCATTTTCTTGTCCAGAACTCGATAGTTCAGAACTTTTAGGTGTGCCAAAGTAACCCGAATARCTTCCAAATGAGGAACTTGCAGAACACTCCACATCCCTAGGGGGAATCAGATTTGGGTCCTCAGGTAAGGCCATGTGTCTACTATCATTATTAGGCATCC
i00827Gh	Ashrafi_RNA_Seq	Gh_M_011134_Class_I	N/A	FunctionalPolymorphic	0.149681	0.988754	0.681352	88.81	8	N/A	N/A	*	0	*	0	ATTGTGCTCAATATTGATTTGTTCTTCGTCTTTTGTATATTACTTTTTTGATTACTGTCAATGCTATCTCCTTCCACCGTGATTCAACGAAAGCCCATCTMTTCTGCAAACTACACTGCTTGCTGACATGCACTCGCTTCCGCCATTGCTGGGTCCAAGACATTTTTAATCGGGTATGTGCATGCTCTCATTATTAATCCT
i00828Gh	Ashrafi_RNA_Seq	Gh_M_011153_Class_I	N/A	FunctionalPolymorphic	0.0180534	0.999135	0.356554	N/A	N/A	N/A	N/A	Chr02	7505833	Ca4	116024687	CTAGCAGGATATTGTTTGGCTTTATATCACAATGAACCACTAGTAGGGTATGACCATGGTGGAGATATTCCAATGCCAATGCAATGTCTATCACTATATTYAACCTTTGCAAAACATTCAGAAAATGGTTGTGAGAATATAGCCACTTCTCCAAGCTTCCATTAGGCATGAACTCAAGTACCAAAGCTTTAAAGTCAACAT
i00829Gh	Ashrafi_RNA_Seq	Gh_M_011181_Class_I	Scaffold_03_40386535	NotSynthesized	N/A	N/A	N/A	N/A	N/A	N/A	N/A	*	0	*	0	TCGCCTTCTGAGTTTCCCAAAACGGAAGGAAATAGAGTTAGGGCTACGTAAAAAGCCCATACCCAGATCGGTGCCGCCATGGGTGATGATAGTTGCAGCTRCTCTGTTACAAATTAGGTTTTTATGCTTTGAAAAAAGAACCCAGAGTAAAGAAGGAACAATAGAAAAAAAAGACTAAGCTTTTTTAGCACTTTTTTTCTT
i00830Gh	Ashrafi_RNA_Seq	Gh_M_011182_Class_I	N/A	NotSynthesized	N/A	N/A	N/A	N/A	N/A	N/A	N/A	Chr07	38317813	Ca3	45089140	TGACTATTACCTGACGTATCCACCAGTACACATAAGTTGAAATTTTATATCCCTTTGAAGAATCAAATTTTTCGATACCACGCAATAGTCCAATCAAACCRCCCTACACATAAAACAACCAAGTTCATAAAAGTTCATAGTTTGATATAGCTAGTGTCAGCAGATTGATTTATCATGCGTCAAAGGCAATTGATGTGGTAG
i00831Gh	Ashrafi_RNA_Seq	Gh_M_011186_Class_I	Scaffold_12_32969918	Failed	0	N/A	N/A	N/A	N/A	N/A	N/A	*	0	*	0	TTTAACATCTTTTTCTGTCCCACTCCGCTGTCATCCCTAATCTGGTGTGACCAACCCTATCTTAATCAGGCAATGCGGTTCCTCGTTCGAGATTATTTTTKATTTCCAATGTGTATTTCCCGAAGGCCCGTTCGATCTTCTTATTGAAATGCTCGTTACGGTCATTGATCGAATCGATATCCTTCTCATCGTGAAATTTCC
i00832Gh	Ashrafi_RNA_Seq	Gh_M_011199_Class_I	N/A	Failed	0	N/A	N/A	N/A	N/A	N/A	N/A	*	0	*	0	GGCATTATAAGTAACGGCATCAGGGGCATCAGGGGCATTATAAGTAACGGCATCAGGGGCAATTCCAAAGAACAAGGAAAGAAGAATTGGGGAGCACARGYTTTACACCTGAGATGGACTTTGACTTCAAGCTGACTCTTTTACGACCAGTGCAAGTGCCTCCAGAATGATTGAGCCATGGATCAGATATAATGCAATTTC
i00833Gh	Ashrafi_RNA_Seq	Gh_M_011201_Class_I	N/A	Failed	0	N/A	N/A	N/A	N/A	N/A	N/A	*	0	*	0	AAGATATTTTTTTTTCTTGAGTTTCCGAAAACATAAGTGAACTGGCTTTCAACACTTCTACTTGAATGTATTCTCTCATTAACCCAATAAACCAAAGCTGYTAGGTGGCCATACCCTCATAAACACTTTCCCTTCAATAAGCCCATAAGGAAGAGGACCAAAATGCCGTGAATCACGTGAACATACAAGTTATCCCCTTCG
i00834Gh	Ashrafi_RNA_Seq	Gh_M_011243_Class_I	N/A	FunctionalPolymorphic	0.197017	0.99654	0.464118	N/A	N/A	N/A	N/A	Chr08	42052742	*	0	ACGGGTAAAATAGGAGGAAGAGAAGACGAGGTTGGAAGAGCGGTGGTGAATTTTCTGGTTTGTTTGTCGACTGGTGCAGTGCAGATTTTGGCAATGAAAGRCAGAAAGGGGGAAGATCAAAGATGAACGCTGATGACTGGTGCTGAGAAGCGTTGCTGGCTGGCGGCAAGCATCGGGTCTGGGTCGGCAACGAAGGGGGAA
i00835Gh	Ashrafi_RNA_Seq	Gh_M_011256_Class_I	N/A	Failed	0	N/A	N/A	N/A	N/A	N/A	N/A	*	0	Ca3	33250286	TGGATAAACAACTGAACAAAAGCTTGGAGATTTGGTGGCGGCCCACCAAAAACCCAGGCACAATTAAAATCTAATTTTTGATAATAAGCTTTCAAGTGTGYTCCAATGGCGGATTTGGAGATATTCGTGTACGACAGCGGCGTAGAAATTGGGAAGCCAAAGCCAGTCTACTAACCCAACTGCTCCTACTCACGAAAGTGG
i00836Gh	Ashrafi_RNA_Seq	Gh_M_011257_Class_I	N/A	FunctionalPolymorphic	0.00789889	0.99308	0.93338	N/A	N/A	N/A	N/A	*	0	*	0	AAGCCAAAGCCAGTCTACTAACCCAACTGCTCCTACTCACGAAAGTGGGCCAATAGTAACACGGCACGTCACGATGTTAACACATGCTTGAATTTAAAGCYTATATCCATCTATTGTATTTCAACTGTCCAGGTCACGTGACTTTTTTATCATAGGCAACCAGTTATTGGGTCACTACCTGTGTAAACCTACGGTTCCCAA
i00837Gh	Ashrafi_RNA_Seq	Gh_M_011266_Class_I	N/A	Failed	0	N/A	N/A	N/A	N/A	N/A	N/A	*	0	*	0	TTGATTTTATAATCCAAAAACATATAATGTCTATTTCCATGAAATTTTACTATATAGTTCAATATGAACATTTCATATACCTCCATAATTCAACATTTTTYCTAATGGATCGATCAAACATTATCATTATGAGTCAATCCGTGAATGACACCCGGTGCCTAACGGTATAAACGGTTTTGCGCCCAGTGCTAGTCAAATAAC
i00838Gh	Ashrafi_RNA_Seq	Gh_M_011322_Class_I	N/A	FunctionalIntergenomic	0	0.999135	0.726739	N/A	N/A	N/A	N/A	*	0	*	0	AGCTACCAACAGAGCGCCTTTTTCTGGATAAATACGGAAGGATATGCTTGACTTTGGATGMAATTATTTGGAAGGAAACAGTGTACTTTTTGTGTGATTGYCAATGAGCATCCTTTTGCATTTTCTTCGATGGATACTGCTGCTAACGTTTTGCCGCACCCATTTTCTTAAATATTCTCAAGGGATATCTGGAGAACACGG
i00839Gh	Ashrafi_RNA_Seq	Gh_M_011351_Class_I	N/A	FunctionalPolymorphic	0.279809	0.991349	0.557048	46.6	21	N/A	N/A	*	0	*	0	CAATCTCCATCTCATTTCTCTCTTACTACGCTTTTTCATCATCATCATCACAACTTTTAGCTGTCACCAGGGAAGGTGCCCCTCACAAAAGAACCTCGACRGTGGCCACCAACGATGACTTCTTTAAGACGATATATGGAATCGAGCACCCTACCAGTCTCGTTGTTGATGCTGAGCTGCCCACTTAAGTTGCAATGCCTG
i00840Gh	Ashrafi_RNA_Seq	Gh_M_011373_Class_I	N/A	FunctionalMonomorphic	0	0.99827	0.879511	N/A	N/A	N/A	N/A	*	0	*	0	GAAACATTGGGTGCATATAGRAGCATTGACGAACTATGGGATGGTGAAATCTGAGAAAAGGAACATCGCATCAGCGATGGAGAGCAGCCTTAGCACACCTKGAGTCCAAATATCATACTCTTGCTCTCCAACTCAACCATCCAGTGCATCTCCGTCTTCAATCCAAGTATCTACTGTTCTCGCCTTCGAACAAGTGGCAGT
i00841Gh	Ashrafi_RNA_Seq	Gh_M_011388_Class_I	N/A	FunctionalIntergenomic	0	1	0.817446	N/A	N/A	N/A	N/A	*	0	*	0	ATGTATTTTTCAAGTGGAACAACACCAATGGTACTAATCTCAGGATTTCTGCAGCAACCCCTGCCCATCCATCCACCATTATATAAGTAATGAAAAAATTRGCTTTCATTGGGATATATACCCCAATGGTTTTTGGTAATCWTCTTYATTACTWGSKYYTGRATMTGCATSAARTAYAATGATCGATTGYATMAACTTTAG
i00842Gh	Ashrafi_RNA_Seq	Gh_M_011399_Class_I	N/A	FunctionalPolymorphic	0.368044	0.992215	0.504364	16.63	9	18.6	9	*	0	*	0	CAGTCATTCCACATATATGTTTCCTGGCTTGTAGGCGCTTCACAATCTCATACTTGTGCTCAGGGAAAACACCAGCAAAACCGTCAGCTTTCTCAATCAAYTCATCAACTGGTAAAGCAGCAATAGACTCTTCTTTGTTTTGTCCTAACAAGGATGATGAGGGATACATATTGGTTCCCATTCCGAGACGGCGTCCTGTTT
i00843Gh	Ashrafi_RNA_Seq	Gh_M_011406_Class_I	N/A	FunctionalPolymorphic	0.244833	0.991349	0.500808	N/A	N/A	90	24	*	0	*	0	ACCCCAATTGGTAAAGAGTTTGAGAAACTGGRCGAGAGCAAAAGCGAGGAAGGCCGTAAGGAGAAGGAGGTTATTGGGAAGCAGATTTGACGACGGAGACRACGCAAATGACGTCGTTCCACCTCCTCTCATCGAGCTCGCATCCGCTGCCATCATCACCTCGTTTATATCCTTTTTTTCACTKKCCTYYAATAAAAGACT
i00844Gh	Ashrafi_RNA_Seq	Gh_M_011420_Class_I	N/A	FunctionalPolymorphic	0.0242947	0.999135	0.538628	185.1	5	N/A	N/A	Chr09	4120312	Ca3	32979565	CAATTTTGATACAGCAACAGGATCAAAATCTATAAAAACTTCTCTGAATAAAACATAACAGTTCAGCAATGAGTCTGCTTATTCAATGGAGTAAATTGAAYTTACAAGGAAACAGTACCTAAATATGTGCCTTTGCTTAGGATAGCAGACCATGTAAGTTCAGATAACGAACCCGATAGTACAAGCAGCTCAAACAGTTTC
i00845Gh	Ashrafi_RNA_Seq	Gh_M_011445_Class_I	N/A	FunctionalMonomorphic	0	0.989619	0.924421	N/A	N/A	N/A	N/A	*	0	*	0	CGCGGTCGGGAAATCCACCGCTTGGTCTGCACAGGCTACAACATCYGTGTGCTTCAGCTCATCCATAGAGTAGCCAAAAATAGAAGTGATTGGTCATATAMTGCTTTGGTGCTAATTGCAACTCCGAGAAACGCCTTCTCTCCAACTCCAGTGTTTGCTCGCGATCGTTGATTAGCTGTTTCCGAAATGGTCTCGAGTTAT
i00846Gh	Ashrafi_RNA_Seq	Gh_M_011446_Class_I	N/A	Failed	0	N/A	N/A	N/A	N/A	N/A	N/A	*	0	*	0	TACTTTTATTGCAGCATCGAAAACAGCTTTCACATTATGTTCGGGTACCTGTTGGGTTTTGGTAGCTGCATTCTATATAAGTAACTGCTCCTATCATCTTYTTTAGTTCTTCTCCCTGAGATGTTGTATATTTGGTGTTGCTCCAGGGTGATCAATGAGGAACTGCTTGTCATCTCGCAAATCTGCAATTCAATTCGAGAC
i00847Gh	Ashrafi_RNA_Seq	Gh_M_011453_Class_I	Scaffold_07_52415426,Gh_M_012730_Class_I	FunctionalPolymorphic	0.458604	0.976644	0.662688	N/A	N/A	N/A	N/A	*	0	*	0	AGCAGACAAGACGGCACCTAAGCAGAAGATCAGAATTAAACTCAGGTCATACTGGGTCCCTTTAATCGAGGACTCTTGCAAGCAGATTTTGGATGCCGCGYGGACTACCAATGCCAAGACGATGGGACCAGTGCCATTACCGACCAAGAAGAGGATCTATTGCATCCTGAAATCCCCACACGTGCACAAAGACGCAAGGTT
i00848Gh	Ashrafi_RNA_Seq	Gh_M_011458_Class_I	N/A	FunctionalPolymorphic	0.404913	0.991349	0.295596	89.84	7	N/A	N/A	*	0	*	0	TCCCAACTGCTCACCACCAACACTCGGTGGGTTCCGAGTTTGAGTGAGTAGAGTGGGCCGTGTTTGTCTGCCATTGTTGCTAGCTTCTTGCAGGTTGGCTYTTTCCCACCTAGTAGATGGAGGTGACCGATGAGTGGCAATGAACTAGATGGTTCAGGGATGCAACTTTTTCTTGGAATTTTTTGGGTGCTCTTCTCGAGA
i00849Gh	Ashrafi_RNA_Seq	Gh_M_011459_Class_I	N/A	NotSynthesized	N/A	N/A	N/A	N/A	N/A	N/A	N/A	*	0	*	0	ACCAAGCAGGTCAAATAAACTATTTTTCAATTTTTTTCAATAAAAAATATAAGATCAAAGTAGAAAACCTGGTTTGAGAAATAATCAAATCCACATTAAGRTTAAAAGATTACCAACAAAAAGATTCCCTAATTTCACTCCCGCGAAACGCAATACGACAGAGATTTTGCCAAATTTGGCGAATTTGGCAAAAAAAATCGA
i00850Gh	Ashrafi_RNA_Seq	Gh_M_011486_Class_I	N/A	Failed	0	N/A	N/A	N/A	N/A	N/A	N/A	*	0	*	0	CTTCTTAAACGGGTGCCATTTCGGATCCTGCACATTATGTTGCCATAATGAACGTGCTTTAGCACACGGTTCTCGCCAATCTTCGTCCTGGAACTTCAACRAGCAAGCAACTTTGAATGCTTTTTGATCAATCTCTCCCATTCTTTTCACTCTTAACATTTGTCTGGTTATTTCAGAAAATCGTTCAAGCCCTGCACATCA
i00851Gh	Ashrafi_RNA_Seq	Gh_M_011529_Class_I	N/A	Failed	0	N/A	N/A	N/A	N/A	N/A	N/A	*	0	Ca8	85808683	ATCAGGGCAACGTATGAATCCAAGATGGACAACAGTAAATCAATTAATTAAATCTGAGACAAACACCTAGAATAAGTGACTTATATATAGCCTTGTGAATRAAGATCAGGCGCAACGTATTATTTCCATCCCGATTTTTGAGACTTCCAACGGAAGATTTGCTAGTGTGGAAGTATGAGGGGTCTGGAGAGTATTCGGTGA
i00852Gh	Ashrafi_RNA_Seq	Gh_M_011540_Class_I	N/A	FunctionalPolymorphic	0.0297806	1	0.3261	N/A	N/A	N/A	N/A	*	0	Ca3	75605502	TCTAGTAGGTTACACACAGGATTCCATGGTACTTCAAACCAGCTAGCTTTTAACTACCGGTGTGTCCATCTGGCTAAAAAGGCAAATACATGTGTGTGGCRCTTCCGCATGTCTGGACAACCCCATAGTGTATCGTTTTTAAATCGCATCAAACAGTATGCTCGAGCTTCTTATAGTTTATAGAGGAGTCCACAGTAGTTA
i00853Gh	Ashrafi_RNA_Seq	Gh_M_011582_Class_I	N/A	Failed	0	N/A	N/A	N/A	N/A	N/A	N/A	*	0	*	0	AAAAAGGAAAGCATTCATCAGTGTCACTTCATTCAAAGTAACACTTCTAATTAAGAGACAAATACCAAAATCAATAAAACTCAAAAGACGTTAGTGTCATRCTTAATACACTAAACCCGTAATCGACTGAATCACATACTAAAAGGAGTTCCTAATCAAACAAACTGAATCCCATATCATCATACACTCTCTTCCTCTGGT
i00854Gh	Ashrafi_RNA_Seq	Gh_M_011584_Class_I	N/A	FunctionalPolymorphic	0.131911	0.993945	0.368986	103.49	10	N/A	N/A	*	0	*	0	TAGTGTAAAATAAGAAAACACATCAATAATTTTATTCATCACAAAACAAAAGTTTGACAGAATGCACTACCCTAATTAATGAATGAATGAATGAATAAACMCCCCTAAAAAATGACTACTCTCCAAATTCGTCCTTTTTAACTTATGAAAAGAAATTGATTCATACCATCAACTTGTAGATCTAGATTTCAAATCCCACCT
i00855Gh	Ashrafi_RNA_Seq	Gh_M_011600_Class_I	N/A	Failed	0	N/A	N/A	N/A	N/A	N/A	N/A	*	0	Ca12	68139332	TTATTGCATTGCTCACAAAACAGGGATGGTGTCTGATTAATTATCCTAATTCATTATTAGCCAGAGTTTTAAAAGCAAAGTATATCCGAATTCAAATTTTMTAGAGGCACAGTTAGGAAGGTTACCTTCACTCACCTGGAAAAGCATATGGGTAGCTAAGGGTCTCCTTCAGAAAGGCTTATGCTGGCGAAGAGGCAGAGG
i00856Gh	Ashrafi_RNA_Seq	Gh_M_011609_Class_I	N/A	FunctionalPolymorphic	0.467147	0.978374	0.398407	10.67	5	0	5	Chr12	2387431	Ca2	67043134	AACTAAGTGTTGGTCCAGTATATTCGGCCGTCTTTATCGGAGGTGAGTTCTTGCCAACTTGAAGGACTATAGATGAAGCTGCAGCAACAAAGATAAGGGCRAATCCGGCAGCAACTGCAGCAGTATTCTCAGCTCCGTCCGCTGAAGAACCGGCGGTTCCCGAGCTTATCGCACTTTCAGCTACGTAAACTGCAGGCTCTA
i00857Gh	Ashrafi_RNA_Seq	Gh_M_011612_Class_I	N/A	FunctionalPolymorphic	0.150869	0.995675	0.554426	N/A	N/A	N/A	N/A	*	0	*	0	GAAAATGGAAAAGGAAGAGGAGAGACAAATGAGTAGGAGCTAAGAAAAWTACAGAGGAGAAATATAAAGGCAGAGATGGAGTAGGATAAGAAGTAGATGAYGATGATGATGATGRTGRTGATGKTKAGCAAAGTACTAAAGGCAAAGAAGGAAGGCCATGAATGAAGAAGCTGTCTAGAGCTTGACAACTTCAGGGATATG
i00858Gh	Ashrafi_RNA_Seq	Gh_M_011623_Class_I	N/A	FunctionalIntergenomic	0	1	0.791069	N/A	N/A	N/A	N/A	Chr01	54526290	Ca1	110594679	AAACGAAGTACCAACTGCAAGTGACATACAGCCAGACATGAGCAAATTTGCTAAAAAAAACAAGAAACAAAAATCACTTGTTTTACACATTTGTTACCAGRTTCTGGACCAATTCCTTTCCCAAATAGTGATCAATACGGTAGATTTGTGGTTCATCAAACAACTCTCCGATTTGAGAACTTAGTTGCTCTGCAGAGTCCA
i00859Gh	Ashrafi_RNA_Seq	Gh_M_011631_Class_I	Gh_M_012757_Class_I	FunctionalPolymorphic	0.4	0.987889	0.2998	121.62	1	N/A	N/A	*	0	*	0	TGCTGACACAGTTAAGAAAAGACGGTCATCCTTCAATCTACGCCGGTGCTGGCCCCAAGCTCATCGATTGCAGCCATTGGTGTCTTGCTGCATGCTGTCAYGGAGAGCCAAAGAAAGAAGCTCATACCCGGAGGACCAAAAACATGAGTAAACGGCAAGCAGGATGTGAAGCATTTGCCTGCGCACTCTCAAGCCAGACCC
i00860Gh	Ashrafi_RNA_Seq	Gh_M_011638_Class_I	N/A	FunctionalPolymorphic	0.428341	0.982699	0.936691	N/A	N/A	N/A	N/A	*	0	Ca2	94717226	CAAGCAATTTARAAAACTTGGTCCAAAACATCCAATGACATAACAAATTTAAGCAGAAATCAGAAAGTAAAAACCTATAGCAATGGTCTAAATGAAGTTCRAGTTAAAATAATCAGCACTGTTTCACCAAACACGGGTCATCTCAAAAGCCACCACCGACTGATCCATTGAACCTCTCAACTCGCCTCTCCTCTTTAATTT
i00861Gh	Ashrafi_RNA_Seq	Gh_M_011655_Class_I	N/A	FunctionalPolymorphic	0.0282132	1	0.306695	N/A	N/A	N/A	N/A	Chr05	35268440	*	0	GCATTATGGTTTTTTGGCAGTATAAAGCATAACTACATAATTCAGTAGTTTGAACAAAACCCTTTACCAGGATAGCTGCTTCTGGGGTTTGCATGTGGTTRCAAAGACTCCAGAGACCTCACAGCACCCCATAGCCTCTTATTTCTTCTAGTCTTCAACTTAGGAACAAATAAACAGCATCAAACGAACAAATTATACAAG
i00862Gh	Ashrafi_RNA_Seq	Gh_M_011687_Class_I	N/A	FunctionalMonomorphic	0	0.99827	0.948366	N/A	N/A	N/A	N/A	*	0	*	0	AGAAAAAAAATTATAGAATCTAGAACTACCTTCTAAATAGTTAATTACAATTTGGAAAATTTCCTTAAAACTTTTTTGACTATTCTAGCTAATATGTATTMCAAGAGAATAGTGGCTAGTGCAATATGCCCCAAGCGTAGAGTGTTGTAGAGAGTTTGGAATATGTCTTCTAGCAACGCCCTGGTGCTTCAAAAATAATTC
i00863Gh	Ashrafi_RNA_Seq	Gh_M_011698_Class_I	N/A	Failed	0	N/A	N/A	N/A	N/A	N/A	N/A	*	0	Ca5	66377349	ATTAAACCAGGGCTAACGCCGTGGTTTACGACCTGGAAAAAACCCCAATCCCGACACGCCGAAGAAATCCGGTCCATTGTTGATCGAGATAGCTCGGTTTYGTCGTCGGTTAAACCGGAGGTCGATGATCGGTATGTTAGCGTCGCCGTTTTCGCCGTTTTCGGGCCGGTTTGACGATGGTCTATCTGAAAGTGGTTTAAC
i00864Gh	Ashrafi_RNA_Seq	Gh_M_011708_Class_I	Scaffold_09_50995060	FunctionalPolymorphic	0.0913386	0.99654	0.442289	31.19	19	N/A	N/A	*	0	*	0	TACCAGGACCGGCACTCGACCAGTACCGTAGAGTTCCTTCCTTGCACTGTGATGCGGCGGTTAATTGCACAAGAATACTACGAAGAGTTGATCGAGGAAAYGGAAGGGTGATTCTTGCTTTCGAATACACCGTGGCCTCGATGAACCATGTGATCATCTATGGGAATTACCATCATGGCAGGGTCAAGAATGATCCCTCCG
i00865Gh	Ashrafi_RNA_Seq	Gh_M_011716_Class_I	N/A	Failed	0	N/A	N/A	N/A	N/A	N/A	N/A	Chr06	40836090	Ca10	76687811	GGCTAAATATCGCCTTGGATGTAGCCAGAGGAATGGAGTATCTTCACACCCTGGGTCATCAAAGCTTCATACATAGAGATCTCAAGTCTTCAAATATTTTMCTTGGTGATGATTTCAGAGCAAAAGTTTCAGATTTTGGTTTAGTCAAACTTGCTCCTAACGGGGAGAAATCTGTTGTGACCAGGCTTGCTGGGACTTTTG
i00866Gh	Ashrafi_RNA_Seq	Gh_M_011717_Class_I	N/A	NotSynthesized	N/A	N/A	N/A	N/A	N/A	N/A	N/A	*	0	Ca2	67099479	AGGAATGGTAGAATGATACGAATCTCAAGACCCAATTTCACATTCATGGATGTGATGGGCTTACACTACCTCAAGGCCCAACAACAAGGTCAAATGTCAARCAAATCAAACCAAGATTCGATTAAAGCTAGTATATGATAATGAATCTTTTTGAGGAAATAGAGAATGATACATGCACAGAATGAGTGAAATGTATTAAAG
i00867Gh	Ashrafi_RNA_Seq	Gh_M_011728_Class_I	N/A	FunctionalPolymorphic	0.05573	0.995675	0.232166	10.25	22	N/A	N/A	Chr12	2096022	Ca2	93147668	GGAGGTGGCTTTGGTGGTGCACGATCACACTATCATCTTCGTCAAGTGGGGGTTTTCCTTGATCTTCATTTCATCAATAAGCCCGAGTTTCACTTGAACGMGTTTGAGCCTCCTGCAAAGTTCGATAGCGATGGCAACCTTATTGATGAGGCATCCAAGGAGAAAATGAAACAAGTTCTTGTTGCCTTGCAAGCATTTACC
i00868Gh	Ashrafi_RNA_Seq	Gh_M_011740_Class_I	N/A	FunctionalIntergenomic	0	1	0.712402	N/A	N/A	N/A	N/A	*	0	*	0	ATAGGATCCTCCAAGAAGTTATCTAAAGGGAGCTCTAACTTGTACTTTGTACTTCTTACAAAACGGACCCAAAGCTTAGCAAACTTGGAAGATTCCACCARAGAATAAAAGGTGAGAGCGGAGCAACCGTCGTCGGATACATAGCAAGCTAGCTTGTCCGCTGGATAGTCGACAGCCAGTAAAGAGAGAACGGTGTTGACG
i00869Gh	Ashrafi_RNA_Seq	Gh_M_011759_Class_I	N/A	FunctionalPolymorphic	0.2536	0.988754	0.419932	N/A	N/A	N/A	N/A	Chr12	11062230	Ca2	18232452	AGTGGGTTCGTAAGCTGGTCAGCTTCAAGCAATGGCAGYCCAAATGGTCCTTCCCAAGTCCCTTCTCCACCAAAAACTCCTTTCGGTGCCCAAAATGACAMTTGGGATCTCATATATGCAGCAGCTGGCCAAGTTGCRAGGCGTAAAATGAGCAATGAAGCCTCCAAATTCATCAACTTCAACCATGGAAGACTCCTTCCC
i00870Gh	Ashrafi_RNA_Seq	Gh_M_011782_Class_I	N/A	NotSynthesized	N/A	N/A	N/A	N/A	N/A	N/A	N/A	*	0	*	0	TCTCTACATCGAACTTCATGCTCCGCTGCCAGATCCGCCCTTTTTAGCTGCCAATGGCCCGCTCTTTCCACGTTTCGCTGCTAACCCTCGCTCCTCCTTCYCGATCAAGCTTTATTCTTCAGTTTCATATTCAAAATCACGGGAATAGGAGAATGGGTTTGGGGGGTAGGAGAGGCATGGTGGTAAAGGCGTCTTCATCTC
i00871Gh	Ashrafi_RNA_Seq	Gh_M_011803_Class_I	N/A	FunctionalIntergenomic	0	1	0.743571	N/A	N/A	N/A	N/A	Chr13	49472423	Ca5	107640421	AACAACTTCCTACTTCTTCGCTGCCATTGACAACATCCTCAAGCTATGTGGGTTTTCGAAGTCAGCCTTCATCATCACCGGCAAAGTGGCCGATGACGATKTAAACCGAAGATACGAGCAAGAAAGCATGGAGTTTGGGACTTCATCACCGATGTTCACGGCTTTAGCAACGCTCGCACTTTTCAATCTATTCGGTCTCGT
i00872Gh	Ashrafi_RNA_Seq	Gh_M_011819_Class_I	N/A	NotSynthesized	N/A	N/A	N/A	N/A	N/A	N/A	N/A	Chr08	40485714	*	0	CCTTTCGAATATACTTGAAATTAAAATGGAGCAAATCCCAAATCAACTACACAAAAAGCAAAGTCAATCCTAATCTGATATGTGCCTTCAGTTTCCACTCRGTGTACAAACTACAAATCCTATCTCTTAAAAGACGCTGCAAATAACACAAATGACATTCTTCTTCAACCATGCCATTCTTATATCAGATCCGCCACATTC
i00873Gh	Ashrafi_RNA_Seq	Gh_M_011821_Class_I	Tom_016288_Class_II	FunctionalMonomorphic	0	1	0.892761	N/A	N/A	N/A	N/A	Chr08	38235420	*	0	GGTGGTAGTGGTTCTCTCAATGACCTATCTAATCACCCATTTTTCTCACACTTTGCCTTATCACACTAGCTAGCTAACGGGATCTTATTCTTGTTCATATRGAAAAAAAGTTAAAAGAAAGACAAACGCTTCCTTGGTTATTCCCTTTCCCTTTGTTTTTTGTTTTGATCAAATAAAAAAGGGGAGATTCTTTTTAGTTAA
i00874Gh	Ashrafi_RNA_Seq	Gh_M_011865_Class_I	N/A	FunctionalPolymorphic	0.251587	0.989619	0.499373	75.7	20	N/A	N/A	*	0	*	0	GCAATTTTGAGACTCTTCTATTTAGCAATGGCTTCTTCTCTAGCTCTTAAGAGGCTCGTCTCATCCAACATCCTCCCTAGCTCCTTACGCGTCGCCATCGYTCCATCCATCTCCAGACTCTTTAACACCAACGCCGCCACGCCTGATGACCACGATGATCGCCGTCGTGCTGACGGTTTCTTCCCAGATCTGCAGGGGCGG
i00875Gh	Ashrafi_RNA_Seq	Gh_M_011887_Class_I	N/A	FunctionalPolymorphic	0.0102041	0.99654	0.40398	N/A	N/A	N/A	N/A	Chr08	53856013	Ca9	15989579	GGGCAGCAAACCTAGCAGCTTCCATGAAAGCAAAGAGAGTGAAAGCCGATCCTCCATCGTCCGATACGTACACCGATATCTTCTCTGTCGGATAATCGTAYGCCATCACTGATAAGGCCGTGTTCACCACACTTATTGGAGGCTCCTTGTACGGGTCTGCCGTACATATGAACACGTCCAGCCCCGGTAAATCACTTGTTT
i00876Gh	Ashrafi_RNA_Seq	Gh_M_011890_Class_I	N/A	FunctionalPolymorphic	0.211234	0.995675	0.529304	N/A	N/A	92.2	24	Chr04	33174208	*	0	CCCCTGCACCCATCTCCACCCTCTGATTCTGCTTTTGGCTGATGTTCTTTTTATCTATCTAACCAAAGGCATGGGGATTCTAAATTCGTTAATTTTGGGTRTGGTATGGATCTATATATGTAATAGTTGTTAACACTTGGTGGTGYTTGTTGATGTTAATTGGTAAAGGTAGTGCTGATATGTTTCACTGGCTGTTTCATA
i00877Gh	Ashrafi_RNA_Seq	Gh_M_011907_Class_I	N/A	Failed	0	N/A	N/A	N/A	N/A	N/A	N/A	*	0	*	0	CACCTGCAAAGAAAAATCCACACGCAAACAGTAGCAGACAACAAGCAAAAGACAAAAACAGATCTGTGTAACTCGGCTATAAAAGCCGAAATAAATCCCTYTGTAATTTTTTTACGTCACATTAAAAAATCAAAAGCAAAACAGAAGTTAAAGAAAAGGTTGATTTTGATTTTGATTTCTCGTTTTCTATTCAATTTCCTT
i00878Gh	Ashrafi_RNA_Seq	Gh_M_011919_Class_I	N/A	FunctionalPolymorphic	0.159164	0.977509	0.219245	N/A	N/A	N/A	N/A	Chr02	59977383	Ca12	66732425	TCCCATCTTCCATRACTGATTGCTGAGATTATACCCTCCATCGACAGGCACGTTAACACCACTGATGAATTTAGCCTCATCGCTTGCCAAATACAGTGCTKCATGTGCAAAATCTTCAGGTTCCAATACGGTGCCTTTCAACACAGCTGAAGCCGCAATCATCTCCTCTCCCTTCTTCTTATCGAGCAACCCCAGTGTTGT
i00879Gh	Ashrafi_RNA_Seq	Gh_M_011972_Class_I	N/A	FunctionalPolymorphic	0.299679	0.987024	0.44231	N/A	N/A	N/A	N/A	Chr08	44478555	Ca2	22027498	AGGCACCAAAGAGCCGTCTTTACCATTCGATCCACCAACTCCAAATGCATTCGATTGTCGAAACAATGCTTAATTTGACGGTCCAAAATATCTTCCACTTYCATTTCTTTAAACACTTTGTCGAATGCCCACCTTGGGAAATACCAATCTTCACTATTATCCAACAATGAGTCTTGCATATCAAAGTTTCGAACCCCACTC
i00880Gh	Ashrafi_RNA_Seq	Gh_M_011976_Class_I	N/A	FunctionalPolymorphic	0.0866455	0.992215	0.563105	N/A	N/A	N/A	N/A	*	0	Ca10	64110323	CATTTTTAGTATACACCTCCTACCTGAAATCAATTAATAAACCAAGGAATCTTTCGCTAAAAGATGGCATAACAACAAAAGCTACAACCCGAAGAATTCAKGTAGCTAGACGACTCACAAACAGAGCAGTGGTGAGCACGAGGAGGTTTAAATTGTTTGCACTTGTGACAGAAACGTATCTCCTGGCTCGCAGCTACCATA
i00881Gh	Ashrafi_RNA_Seq	Gh_M_012020_Class_I	N/A	FunctionalMonomorphic	0	0.99308	0.736424	N/A	N/A	N/A	N/A	*	0	*	0	GTGCAATATGCAACCAACCCATCTGGAATTGGACCCTTCAGGGAATTAAATGATAAATTTGAGGTTTACACATAAACTAGAATTTCCAGGAATCATGCCCRTTAAATTATTCCGACTGAGATTTAAAATGTTTAATTGAGTTAAACTCTCAAACTGGGAAGGTTTCACTACTTGGAGAAGGTTATGGCTTAGATCAAGCTA
i00882Gh	Ashrafi_RNA_Seq	Gh_M_012023_Class_I	N/A	FunctionalMonomorphic	0	1	0.821142	N/A	N/A	N/A	N/A	*	0	*	0	AGTCAGCCACCGCAAAATAAATCAATTGTCACATTAAACCAATATGAAAAAAGTTCAAAGACTACAGATCAAATAACAAACCTTGAGCAAACATTGTTGTRTAACCACTTCCTCTCCACAAAGGAATGACAAAATACCGGCAATCTGAGCCTCTTTGTTCCAATAAACGGTAAAGTTTTGCCTTCATGGTCAACCCAATAT
i00883Gh	Ashrafi_RNA_Seq	Gh_M_012033_Class_I	N/A	FunctionalIntergenomic	0	1	0.714674	N/A	N/A	N/A	N/A	*	0	Ca13	28225679	ATGTTATTCGGATTTGAATACGATCCCGATTTCCGAAAAAGTGTTCTTCAATCATTTGTCTCATGTCTTGGTTTTTGAAACTTTTCAGCTGCTAGGAAAAYGAAAGGTAGCATTTTGAAGGAAAATGAAAACCCAGATTTTGTTACAAACCCATACCAGGCCATTGTAATGGCCAGAGATTCACTGAAACAAAGGGAAGAA
i00884Gh	Ashrafi_RNA_Seq	Gh_M_012043_Class_I	N/A	FunctionalPolymorphic	0.35634	0.986159	0.381742	183.82	5	192.2	5	*	0	*	0	TGGTTGTTTATTTACCCATAGCACTTTTAAAGGTATTGGATCTGCAAACTTATTTAATTCGAATTTATATAGAAACCTCTACGATGGCAGCTCGGTTATCRATACCTCAATTGGACTTGATGAGTTGCCCCAAAGTGCAGAAGCTGACCTTAAAAGATGCCTGATAACTGACAAGGATCTTAGTGAAAGAGAAGAGGGGCA
i00885Gh	Ashrafi_RNA_Seq	Gh_M_012075_Class_I	N/A	FunctionalPolymorphic	0.0101881	0.999135	0.440671	N/A	N/A	N/A	N/A	*	0	*	0	CCAAACTCCTACCAAACAACAAAGTTGTACTATCTTTGACCGTACGGATTTACGGCTCTTCCAACATTTTCATTACCCCCCGGCAGCTTCTGTCCTAAAAMCGACTGCACTACCCACTCTGTCCTTTACGAATGTCGTATCCAACACTCTCCGTCCCCTCCACGTCTTAACAGACACCTTTTGCTCTTCCGGTGCCCTCGA
i00886Gh	Ashrafi_RNA_Seq	Gh_M_012086_Class_I	N/A	FunctionalMonomorphic	0	0.99308	0.858715	N/A	N/A	N/A	N/A	*	0	Ca10	2926630	CGCACAATAACTTTTCAAGTTTCCATCACTTCATATTGAAAATCTCCATGGTTAGCTGGACAACAACTGAAGGTATGATATGATATTGATTTTGGGATTAYAAACCGTGCAAGAGGCATCATATTCCTTAAGTTGACATTCTCGCTGCACTTTTTTCTGTTTTTTTTATTGTGGCGGGTAGAGGTCTTGCCTTGTGTAGGT
i00887Gh	Ashrafi_RNA_Seq	Gh_M_012095_Class_I	N/A	FunctionalMonomorphic	0	1	0.760982	N/A	N/A	N/A	N/A	*	0	*	0	TTCTAGATATTACACAACGGGAATCACCAGCATTAGCAACAACTAAGTTGCTTGTTTCGAATTATTGCAACACAGGCTGTGCATCCAGAAGTAGGTCCATKAAAATCGGAGACCATACAAACCCTTCAAAAAAACCAGAAACTTTGTCCATTTTATCTCCCAGGACTGCTAWTTMYCTCCATGACCATCATAAACACCAAA
i00888Gh	Ashrafi_RNA_Seq	Gh_M_012096_Class_I	N/A	FunctionalPolymorphic	0.181669	0.967128	0.867366	N/A	N/A	N/A	N/A	*	0	Ca3	11480977	TTATCATTGCGAGCACAATCTCGAAGAGCTTTATCAATGAATAGCATATGGCTACGAGAAGAAGGTGAAGGAAAATTGGAAGGAAGCTGAAAGGATAATCRGGCTTTGGGGATTAGATCATGGGATGGGGCTAGCAAAGAAAGAAGTCGAAAAATCATTGATCCAATTCTGGGGTTTAACATAGAAGGGGGAACGTCATCT
i00889Gh	Ashrafi_RNA_Seq	Gh_M_012098_Class_I	N/A	NotSynthesized	N/A	N/A	N/A	N/A	N/A	N/A	N/A	Chr11	54943769	Ca8	14802062	TGACTGCTTATCCCTTTTCAAGCATTCCAACACTGAAGATCCCCATCTCACAAGTTTCTTAGCTCTTCAGCTACTTCCTGCCCACATTGTTCAAGGATTTYGATCAACGGGCCAGCATGCTGCGAATCATCTTTAGTTAAAAAACTATGCAATACACCATTGACTGTGTGCCGTGCCATCCTCGTGAGAATTTGAAGATAA
i00890Gh	Ashrafi_RNA_Seq	Gh_M_012122_Class_I	Scaffold_03_3637034	FunctionalPolymorphic	0.330128	0.987889	0.407883	33.39	2	N/A	N/A	*	0	*	0	AATAAGACCATTTAGGACTAAAACGACTGGCCGCTTCTTCAAAGAACAATGATGAAGTTGATGGAAAGCCCGGTCCTGGTGCTCTTTTTTGTCAAGGTCAKTATGGACGGAGCTCCCTATCTGAGGAAGGTAGATTTGAGAACTTATTCTACATATCAGGAACTGTCTTCTGCTCTTGAGAAGATGTTCAGTTGTTTTACC
i00891Gh	Ashrafi_RNA_Seq	Gh_M_012135_Class_I	N/A	Failed	0	N/A	N/A	N/A	N/A	N/A	N/A	*	0	*	0	TATTCTTCCATATGCACCAAGCTATTATTCCAAATAAAGACGACCAAATGAGGCCGCTATCCTGCATTCTTCATGACAACAAAGATTAAGTAGCAACCAAYTTGAAAAAAGAGAAAGAGAAGAACCTTTGTTTAAGATGTTGGTGGAAGAACAAGACAACAAAACATCATTCGCGGAAGGCAATCACGAAGAACATGAGCC
i00892Gh	Ashrafi_RNA_Seq	Gh_M_012157_Class_I	N/A	FunctionalPolymorphic	0.244038	0.985294	0.397542	39.83	25	N/A	N/A	Chr10	54140228	Ca8	27807984	GTAAGCTGCAGTTATGCCGTTGGCCGCCACCAAAAACCTGCGTTATGTACATCAAACTTGATCAACAAAAGCAACTCACAAGAGGGAGTAGAGAGGGTATRTATATTTCTTACACAAGAGCTTTCATGTCTGTAAATCTAGCTTTCTTTTGAATAGTGAAGATCTCTTTGATCTGGGTATCTGTTCCAACAAGAACAGCTG
i00893Gh	Ashrafi_RNA_Seq	Gh_M_012162_Class_I	N/A	FunctionalPolymorphic	0.490354	0.984429	0.926772	75.25	10	70.9	10	*	0	Ca12	1994191	AACCAGTTTGTTCATGAGAGGAAAACAATAGCAGGACGAGATTTATCAAAAAGAGTTCAAAGTTACATAGCAAAAATTGATGGATCAGAAGAAAAACCACMTACTTTAGGTGATAACAGAAGACAGAGACAGATCACAAGAAATGTCAAAGCAACTATCTATTTTGATGCAGCATTCGACAGCAAATATTCAAGATCGACC
i00894Gh	Ashrafi_RNA_Seq	Gh_M_012190_Class_I	N/A	FunctionalIntergenomic	0	0.99308	0.784941	N/A	N/A	N/A	N/A	*	0	*	0	TCCAAGGTCAGGGTGTGTTCCTTACATCTAAGTCTGATTCATCGAAAGAAACAATGGCTGAGCCTTGAAGAAGTACAGTATCTCGACGTTCTCACTAAAAYCGGTAAAAAAACTGGCGTTTCCAAGCCCAGGCACGTCCCTTCATTTTTTTCCATTTCTGGATTATCTGTTTTTGATATTTCAGTATAAAGGATTACTTTA
i00895Gh	Ashrafi_RNA_Seq	Gh_M_012193_Class_I	N/A	FunctionalPolymorphic	0.022943	0.992215	0.717214	68.04	6	N/A	N/A	*	0	*	0	ATCTTTGGACCATTTTGTAAGAGATTGTTCTGAACCTGCTGAACAAGAGAATGTACAGAATTTGAGACTGAGCAACACCTCAGTTAGAGGTAGACCTTMCMAAAAATACGAGAAATGTAAGTGGTGGTCAAAGAGTTGCTAGGGACACTGTTGTTAGATCTGAGGCCAGAGCACCTGCCAAAAGCCTATGCTATCCGAGCT
i00896Gh	Ashrafi_RNA_Seq	Gh_M_012222_Class_I	N/A	FunctionalIntergenomic	0	1	0.422541	N/A	N/A	N/A	N/A	Chr11	11151328	*	0	CATTGGGTAACCTATGACAACTCTTCCCTATCAAATCCCAATCAAAGGTAAGGGCATAAGCTCAATGGAAGCAGTAACTCCTACTTCAGAAAACCTGCCAKAGTGCATTCACATTCATTGAAAAGCATAGGAATTTACATTGGGTAGCCTATGACTACTCTTCCCTATCAGATCCCTATCTAAGGTACAGGCGTAAAGCAC
i00897Gh	Ashrafi_RNA_Seq	Gh_M_012232_Class_I	N/A	FunctionalIntergenomic	0	1	0.738155	N/A	N/A	N/A	N/A	*	0	*	0	AAACTGTACCACTGCCTGATAAGATGCAGACAGCTCTTGGCCTTTGTTGTGAAAAAGGACAACATTTTCGCTACAATGTCCACCATAACAACACATCTGTYGGATATGGGCATGCTTGTAATCCCCATGCATGTTTAGTCTGATCAATAATGCAATGGAAAGGACCTGTTTCCAAATCATCTAGCTCAACAGCTACGCTAT
i00898Gh	Ashrafi_RNA_Seq	Gh_M_012252_Class_I	Scaffold_11_28114480	NotSynthesized	N/A	N/A	N/A	N/A	N/A	N/A	N/A	Chr11	28114480	*	0	AGGGAACCTCTCTTCACCAAATTCATAAAGGTTTTCATACGATGTGCGGCTACTTTGTTCTCTAAGCAGTAAACATTGAAAATTTAAAGCAGTAACAACAYAGGTTTTAAACCTACACACGTATTAAGTGCACTCAACCATTTTATTTTCCTACCTCAAAGATCCCCCGTACCTCTTGGGAGCGGAATAACAAAAATATAC
i00899Gh	Ashrafi_RNA_Seq	Gh_M_012260_Class_I	N/A	FunctionalPolymorphic	0.0101881	1	0.423709	N/A	N/A	N/A	N/A	Chr09	7339319	Ca6	88506624	ATTGCTGAAAGTAAATGTCCCTGTAATAGAAGGCCTAGACCAAACAGAAAAATGGTCAATCACAAGTAGTAACCAATCCATGAAATGCAACACAGACAAAYCTTAAAGGTAAAACAGAAGATATTCCTGAAGAGTATGTTGAAGGAACTTTTACCTGTCAAGCTGAGGAATACAAGAACATGATGTCGTGTAGAATATTTG
i00900Gh	Ashrafi_RNA_Seq	Gh_M_012262_Class_I	N/A	FunctionalPolymorphic	0.00862069	0.999135	0.365779	N/A	N/A	N/A	N/A	Chr10	2121062	*	0	TTTACTCAAAAAATAGAGTAAATTAGTCTCTATACCTTATATTAAAGAGTAAATTGATCATTTCTGTTAAAAATTTATTTCATTTCTATTGTTAAAAACTKGTATAACTGATTGAATAACCAGACAACTACTCGTGATCTGTCATGTGTACCTTATACTGACATACGAGATCAATTTTTAACAATAGAGATAGATGAAATT
i00901Gh	Ashrafi_RNA_Seq	Gh_M_012302_Class_I	N/A	FunctionalPolymorphic	0.255924	0.995675	0.695005	N/A	N/A	N/A	N/A	*	0	*	0	AAGAAAACAAATAGAAAAGCAAAAAAGGAAAAAGAAAAGCGGACGATGACCGGTAGCCACAATAGGATCAAAGGATTAAAAGGGAGGGGAAGAGACTCGARATAATAAAAAAGACTGATCAAACTTACTTTCTTTCCTTTTATATTATTACTATTTCTGGCAAGTACGATTGAATGTACTGCAATTGTTAGCAACCTTCTT
i00902Gh	Ashrafi_RNA_Seq	Gh_M_012303_Class_I	N/A	FunctionalPolymorphic	0.230707	0.995675	0.765857	N/A	N/A	N/A	N/A	Chr07	4983542	*	0	TACTGCAATTGTTAGCAACCTTCTTGTCACCCATGCACGGACCATATTGTTTACCCGTGCCACAACTTGGAGTTTTTTTAGCGTTGTTAGTGAATGCAGTYTTTGATTTTCCGTTGCTACCGGCGAGCACTCGGCGGATGTAGGAATCCGTCAACATCTCCAACTCCATATCGTCACCGATGAAGCTGCTGTAGTCATCAT
i00903Gh	Ashrafi_RNA_Seq	Gh_M_012315_Class_I	GH_TBb079A07r356	FunctionalPolymorphic	0.169316	0.990484	0.815931	98.16	9	N/A	N/A	*	0	Ca10	77445796	GGCGCCATCTCTCTCTACTATTTTGCAAAAATAAAAATAGAAAATCACAGCTCGAAACAGAAGAGGAAGAAGAAAATAGGTTTAAGGGAAGGATGAATTTRATGTTTTATTGTAAGATCGGTTTATGAATTAATAAAATGGGGAATATCTTCTCTCTATCTTTCTTTCTTTCTTTTTTTCCTTAGTTTATATTTTTTATAA
i00904Gh	Ashrafi_RNA_Seq	Gh_M_012380_Class_I	N/A	Failed	0	N/A	N/A	N/A	N/A	N/A	N/A	*	0	*	0	TCTGAAAACAAATGGTCAGTGCTGGTCTCTTTTTCCTGTAAAATATTCCAGATCAGATTATTGTGGAGTTAAGAGTAAAAGAAAGAAAAATAGTTCTTCCYTGCCCTAACCCAAGAAATGGGTTTTAAGCAAAGAGTTTTTCGTTCCTGATAAATTGTAGAAAATAAACGAAGGAGAAGATGAACCTGGGCAGAAAAGACC
i00905Gh	Ashrafi_RNA_Seq	Gh_M_012392_Class_I	N/A	FunctionalPolymorphic	0.3267	0.944637	0.935451	N/A	N/A	N/A	N/A	*	0	*	0	GAACCAATTTGTACATGAGAGGAAAAATACAAAAAGAAGAGACCTAACTCAGAGAATACAAAAGTATTTGGCAGAACAAGGAGTGACAGCAAAGAAGATCRCCTTAAATATGGATAAAAACCAAAACATAGAGAGGACACACCGAGGATAATGATTCAGTTTAATGCAATGTTTGAGAAAAGAAATTCCAAATCGGCATTG
i00906Gh	Ashrafi_RNA_Seq	Gh_M_012397_Class_I	Scaffold_06_3078091	FunctionalPolymorphic	0.302215	0.991349	0.436584	8.1	9	N/A	N/A	*	0	Ca10	25415872	TATCAGTTCCTTTAACAACTGGATTATCAACCTTAATCCTAAGAGCAATTAAAGCATTCATTTGCTTACTCAACTCATCAGCTTCCAATATTACTTCTTCRACTTTTTTCTTGTAAAATCTAAGAACTTTGTTGAACTCATCATCAAGTCTCCTAAAAAAGAGTAGCTCAAACTCACCTCCTTCTTCACCTGACATAAGAA
i00907Gh	Ashrafi_RNA_Seq	Gh_M_012430_Class_I	N/A	FunctionalIntergenomic	0	1	0.811228	N/A	N/A	N/A	N/A	*	0	*	0	GTGTTTTGAAATTCCCAAGTAAAACTTTTATAATGAATTAGCAAGCTAGCACCAACTTGTGAAATTGACTCTCATTGTTTGTTTGATTGTAGTTCTGAGGYATCTATACTCCAGTCGACTATGACTGAGCACCAGAAAACTTTGTCACTGGAGAAGGAAGATCGGTGCTACACAACAAGGGGATCAGCGGTGAGTTTAATT
i00908Gh	Ashrafi_RNA_Seq	Gh_M_012434_Class_I	N/A	FunctionalPolymorphic	0.476688	0.982699	0.487826	5.56	4	N/A	N/A	*	0	*	0	ATGGAGTGGAATTAAAAACTTGACACCTATAATAGCAAGCCCACAGTCACAGTACAAATTGTTTCGAAACCCGAGGTTCAAAAATGCTGGGAAGTTCTTARCATTATCCAAGTTTTTAACCATGGCAAGCAATGCTAGCTCTCTTCAAGGTGTCTTAATCAGCATTGAGAATGCTCCTTTCCTTTTAGAGCAAGGATTTGC
i00909Gh	Ashrafi_RNA_Seq	Gh_M_012447_Class_I	N/A	NotSynthesized	N/A	N/A	N/A	N/A	N/A	N/A	N/A	*	0	*	0	TTTCAACAGAGAGAGGTTCAGACGGTTCAAAGATTGAACCCGAACCACTGTTGGGGCGAAAACAATCCAAGGGGAAGGGCGTTGAGGAGGGAAGAATGATRACGTGGAACTCGAAGAGGATTCTGTGAGAGAAGGGGTGGCGACAAGGGACCAAACTCGGCCTCCGGTTCGAACGCGCTTGCTTCTGGCTTTTGCTGGAAC
i00910Gh	Ashrafi_RNA_Seq	Gh_M_012456_Class_I	N/A	FunctionalMonomorphic	0	1	0.936152	N/A	N/A	N/A	N/A	*	0	*	0	ATTGAATTCGAGCATTTGCAAACCCTTCTTCAGATAGTAAGTTGTAGCAACAGCCAATGCTAATAACTGCTCTAACTTCTTCACACTCTAAAAGGGTCTTRAGCATTGTTACTGAGAGATCTCCACAAGCATGAAGGCCAGCCAGAACCAAGGAACTCCCTCTGCCTGCCAAACCAAGTTCAAGATCTTGCTCAATCGATT
i00911Gh	Ashrafi_RNA_Seq	Gh_M_012461_Class_I	N/A	NotSynthesized	N/A	N/A	N/A	N/A	N/A	N/A	N/A	Chr07	4583260	*	0	TCACATTCAACAAAAGCTTCTGGCCTAATACTTTCCTTTTCAAATAATACATAACAAGTTCTACATCGGTGGGGTGAAATCGAAACCCCGGGGGCAATGTRTTTTTCCCCATCAGAAAAATCCAAAACTTGGAGTCTCGGTATCCAATAACAAACAAATGGCTCACGAGAAAATGAACAACAAAATTTGTGATTCCGCTTC
i00912Gh	Ashrafi_RNA_Seq	Gh_M_012468_Class_I	N/A	FunctionalPolymorphic	0.0297806	0.999135	0.353116	N/A	N/A	N/A	N/A	Chr07	8391359	Ca3	7861495	TGGGTGTCCTCCAGTAACTTCATCGCCATCTCAAGGAGCTTCAGAGCCTCTACAGGCTAATTCAAAGCTTCATAAATGGCTGATACTTCAGTCAATCCACYGGCAATCTCCTCTGGTGTAGTACCAGGAACCTGTTTAGAATATATCCTAAAGGCATTCTCGGAATAGAATTTGGATTCCCTTAGCTTGCCTGTCTTGTTG
i00913Gh	Ashrafi_RNA_Seq	Gh_M_012476_Class_I	N/A	Failed	0	N/A	N/A	N/A	N/A	N/A	N/A	*	0	*	0	AATTACATGAAGTCGATTTTCGGTCGGGAATCTTTCGTGAAAACTAAGGCTGCCAAGGAACATGTGATCGCGGGATGGGCACCGAAGGTGAATGCATGAAYTTTACTTCAAAAGCTTTAGGTTTTTCAAACTCTTTCCAGAGCATATAAACTATGAAAGTGTGTAGAGGCTATGAAAACTAGATGAAGACTGGGTGTTCCA
i00914Gh	Ashrafi_RNA_Seq	Gh_M_012481_Class_I	N/A	Failed	0	N/A	N/A	N/A	N/A	N/A	N/A	*	0	*	0	CCAAATTTGATTTACGGCTATTTTCTTCACAGAATCAAGTGAGAAAGCGTTATATCGGAGAGCCAGACAACGGTTGAACATTTAATGCCCCACTTCTTTTYATCCAAATGAAATACTGCCAAAGCCCTCTTCTGGCAAAGTATTTCAGGTTCATCAATGTACTCATTGCCACCATAGTAACTTTTCCCAGGTAGTCCTTTG
i00915Gh	Ashrafi_RNA_Seq	Gh_M_012484_Class_I	N/A	FunctionalPolymorphic	0.0266876	0.999135	0.38837	N/A	N/A	N/A	N/A	*	0	*	0	TGAATTGATTAAAGCACCATTTTGTCACCAAAAAGAAATGCCAATGCACAAAAAAAACATTCATCGACAAAAGTTTGCCATGTCAAATTGTCAGTAACTCRGCATACCTTCACCATCAGATGGGGCACAAGGAGACTTCCTGTATCTTGTTTGTTGTTGTGTGGGCTGCAATTTGGGCCGAGGGCTTCAAGTGGTCCTTTG
i00916Gh	Ashrafi_RNA_Seq	Gh_M_012485_Class_I	N/A	NotSynthesized	N/A	N/A	N/A	N/A	N/A	N/A	N/A	*	0	*	0	TCGTTGTACGCAAGACTAGGGCCCATTGTCCGTGCAGTCCGATAAACCATCTTCGGTGCCGTATATCTTTGAATCATTGTGTAGTTGATTGGCATGGAGGYGTTCACAGTAACATAGCTATTTTTTGTCATGTATAAAGAGTCATCGGACCAAAGCCTGAAAAGGCSAGKATCATCGTTGGGCGAAATGGATTTGCCCTCA
i00917Gh	Ashrafi_RNA_Seq	Gh_M_012494_Class_I	N/A	FunctionalPolymorphic	0.49359	0.986159	0.415166	88.48	24	N/A	N/A	Chr04	5835608	*	0	CCTTCATTTCATTCCTCAATTCTCAATCCTTTTCTCCTGCTTGAAATTTACTCCGTTTTGATTTTTGTTCGAATTGTTGTTGCACTCTTTTCCCTTTTTAYTGGTACTGGGGTGTGAAGACTGCTGAACAGAAGAAGAGGAACGTGCTTTGCTTTCTCGTGATCTGTAAAAGCATCTCAGCAACTTTGCTCCAAGTCCCTA
i00918Gh	Ashrafi_RNA_Seq	Gh_M_012505_Class_I	N/A	FunctionalPolymorphic	0.00239234	0.99827	0.231885	N/A	N/A	N/A	N/A	*	0	*	0	CAGCAGCAAGGAATTGAATAAATGCAACAAATAAGAGTACTATTGGTTTAAAAAACAATCAGCACTAGCAAGTAAATTTGACCAGAAAAACAGGCAAACAKTAACTGTAATATCTAAGGAAAAAAGAATACAAGATTATAGTTTAAAGATAAAAGATAGCTGATGACTTTTGAACTTTTGTAATGCCAAAAAATGCCAGCC
i00919Gh	Ashrafi_RNA_Seq	Gh_M_012510_Class_I	N/A	FunctionalPolymorphic	0.0259843	0.993945	0.250453	N/A	N/A	N/A	N/A	*	0	Ca6	82020865	TCGTTTTCTTCTGATGATCTTTTATAGAGATGGACTTAACCAAACTTTCCTCCTACCTTAATTACTGGCAATGACTAGCATAGATTCCTCATATGTGGCAKCTAGGGCAGAAGATACAGAGTTAAATGGCAGGCTTTCATCCAAGTTAGTTGTTGGAACCACCCCGGAATGTTTAGCTGTAGCTAATAACAACTTAGATGT
i00920Gh	Ashrafi_RNA_Seq	Gh_M_012512_Class_I	N/A	Failed	0	N/A	N/A	N/A	N/A	N/A	N/A	*	0	Ca6	49881633	AATACACCTTTCAAATACCAATTACCCAAATATGGCATTGGCTATTCAAATTCTTCCCTTTTAAAACTAAGCCGGAGCTCCAGAAATCTAACAAATAAAAMCCCCTCCCAAGAAAAACAAAAGCAACCCAAAGCCGTAAATATCACGAATTATCCAAAAACCAAATATTCCAATAGTGGTAGATCCAGTAAAACCCTAACT
i00921Gh	Ashrafi_RNA_Seq	Gh_M_012513_Class_I	N/A	FunctionalPolymorphic	0.461228	0.978374	0.503903	87.25	5	68.2	5	Chr09	26057597	Ca6	82082842	ATATTGGCTATCACATTCAGCACAGAATTCACATTATCCGGTGCCGATGCCATCGCCAAACATGTGATGCTGCCTGCAGTGCTGTGGATTAACAGATTGTYTTGTGGCAATGTCACGTTCATGTTGGTGAACATGAACGTTATCGTCGGAGCCACAATCGGGACTGTGTAACATGTGTCGAAACCGCCAAGAGATGTTACG
i00922Gh	Ashrafi_RNA_Seq	Gh_M_012516_Class_I	N/A	FunctionalIntergenomic	0	1	0.758261	N/A	N/A	N/A	N/A	*	0	Ca1	64423208	CAATGACAGTGAAAGGTCTCCATTATCGGCACACCAAGCAAATCATTAAACGTTTTCTGTAGGATGTTATAAACTAAGGCACCAAATACAGAGATAAACCYAAAAATNTTTAAAAAGCTTCAGATAAGCTGAGACAAAGGCTCACGTTGTACTCCGGATTATCCAGAATGGAAATAACGACACGCGTAGAATGGTCCAAGA
i00923Gh	Ashrafi_RNA_Seq	Gh_M_012553_Class_I	N/A	FunctionalPolymorphic	0.269048	0.990484	0.388811	142.37	5	N/A	N/A	Chr09	12743923	Ca6	19138545	AAGTGGCTATGGTTATGAAGAAGGCAAGTGCTAAGGGCCAGATTATGATGATATTATTTTTGCTAGTTTTGTTCATTATTCTATTCATTCTGGTCTTCCTMACTTAGTCTTCTGATTGTTGTACACAAGTCTGATATTTGGATATAACCATCGGAGCTGCGGAACATAGAGGAGTTGGTTGGTGTGATATCAAAGTGTTGA
i00924Gh	Ashrafi_RNA_Seq	Gh_M_012575_Class_I	N/A	FunctionalPolymorphic	0.323955	0.977509	0.243117	N/A	N/A	N/A	N/A	*	0	*	0	TCAGATTGAATGTGTTTAATGACCGTTAATTTGTCCAAGACATCCCTTGAGAGTTTTCTAGATTTAGGTAACGCCAGCAGCCTTGTTCACATTGTGACATKTGCATTCCCAATCAGCCAATTTCCTTGGACCTTGAAGATTAGCTAGAATGTGCATGGAGTTGAACGGTTGAAATGGTGTGAACATGAATTGATGCTACTT
i00925Gh	Ashrafi_RNA_Seq	Gh_M_012591_Class_I	N/A	Failed	0	N/A	N/A	N/A	N/A	N/A	N/A	*	0	*	0	CTTCTTTCTTCAGCTGTTGAATTTGCAGTCTCATAGCAATAACATCTCCAGATGCATCTTCATTTACCACTTTCGGCAGTGGCGAGATTGGTGGGCACATYGTCGGTGCAAGCRAATTGCAATGCTGAAACAACTACTTGCCTGTTTCCCTTCTCCATTTCTTTTATTCTTCGATTCTCTAATCCCCAAACCACCAACGAC
i00926Gh	Ashrafi_RNA_Seq	Gh_M_012602_Class_I	N/A	FunctionalPolymorphic	0.0101881	0.999135	0.515903	N/A	N/A	N/A	N/A	Chr07	47569414	Ca3	127452897	CATGCAGAAATCTGTGGAAGGGAAGTATGTCCTATCCTGAAACCATTTTATAAAATCGGGTAGCGAATTGAAGATATTCAAGTTGAATGTCCTTAATGGAMAATGCAATATGTCATTCAAAACTATCTCAAGCAAGCACGGAACATGTTGAAAAAGACAAATCATGAGTAAGTGTATATATTGTGTAAACAGTATCTTACK
i00927Gh	Ashrafi_RNA_Seq	Gh_M_012626_Class_I	N/A	FunctionalPolymorphic	0.32194	0.992215	0.67482	31.2	12	N/A	N/A	Chr08	6208563	Ca9	28639524	TATGATCCATCAGAACGGCGAAGGGTCCATACACCACGGTCTGGCCTGTCTTTGTTTCTCCTACGCCTCTCTGGCTTCTCACTACCATGCAAGTCACTCCYGACCTTATTGTCTGAACTGTTAGTATCCTTCAGCATTAATTGTGCATGTGAATGCCGAGAAGGTCGTCTGTCCTTTTCCAAATTTGGGGTCTGAAGCTGC
i00928Gh	Ashrafi_RNA_Seq	Gh_M_012633_Class_I	N/A	FunctionalPolymorphic	0.440096	0.989619	0.759965	N/A	N/A	N/A	N/A	Chr01	950805	Ca1	1297587	TTAATGGAAGCCGAACCGAGAGAACGGCTTAGCGACTGAGCCATCGGCGAGACCGGAGGGGAAGAGCAAGACTCGGCACGGGGACTAACCGGAGGTGAGCYAGAACCAGGTGAAGACCAAAACGTCAGCGTTTTACCACACGGTGAACCGTCGTAAGTATCAGTAGAGCTTACGAGACGGAGCTGGTCAGGAGTATGAGCA
i00929Gh	Ashrafi_RNA_Seq	Gh_M_012634_Class_I	N/A	FunctionalPolymorphic	0.0806709	0.99827	0.791526	106.32	19	N/A	N/A	*	0	*	0	AAGGAAAACATCCAAGATGTCTAACCTAATTCCTAAATTTTATTACTATCCTTTCCCTTGCATTAGGAGTGTACCTTTTATTCTTGAGCCTGAAATGCTCRTCTTGAAACTGACTAAGAACACTTCTTTCGTTGTTGCAGGTCTCCAAATCAGACCAATCATATGTTTCAGATGTTCTTCCAAGCTTGTACCTTGTGCTAG
i00930Gh	Ashrafi_RNA_Seq	Gh_M_012656_Class_I	Scaffold_08_51943496,Gh_M_014160_Class_I	NotSynthesized	N/A	N/A	N/A	N/A	N/A	N/A	N/A	*	0	*	0	GATTACGACCCAGACAAGTCGAAGTGTGGTTTCAAAACAGAAGGGCAAGGACCAAGCTGAAGCAAACGGAGGTTGACTGTGAGTTCCTCAAGAGATGCTGYGAAAATCTGACGGAAGAGAACCGACGGTTGCAGAAAGAAGTTCAGGAGCTGAGAGCACTGAAACTTTCCACATGAACCCTTGGGCTCCATCCGCCGCTCA
i00931Gh	Ashrafi_RNA_Seq	Gh_M_012668_Class_I	N/A	Failed	0	N/A	N/A	N/A	N/A	N/A	N/A	Chr13	1154370	Ca5	74695637	AGTTCACCACATTCATGTAATCGTTTCACTTCCTCTGCTCCGCCGATATACGTTCCGCCGATGAAAACCAAGGGAAGGGTGAAACTTTTGTTACGCCCAAYGATCCCCTGTAACTCGTCTAAGAAACTAGAATCCAATGACACATCTCGTTCGTCGATGGGAACATTGAATCCTCTAAGGATTGATCGAACGGTCTTGCAA
i00932Gh	Ashrafi_RNA_Seq	Gh_M_012670_Class_I	Scaffold_09_40952789	FunctionalPolymorphic	0.0801587	0.989619	0.521687	81.86	19	N/A	N/A	*	0	*	0	TATTTCTTGGCTCTCATGAACTTCATGACCTCTTGAGAAGTGATAAGGCGATAAGCGTGGCCGAGGGTAAGAGTATCGGTGGGGCGGAGGAGCTTAACACRGGTGAAACGCACTGTATCTCGATCTTGATGATGGTTGGCTTCCTCCTCTTGGGAAACAGGCAAGGGAATGATGAGAGAAACGTAATGACCGGGATTCATT
i00933Gh	Ashrafi_RNA_Seq	Gh_M_012672_Class_I	Scaffold_06_43165321	FunctionalPolymorphic	0.365446	0.988754	0.348828	N/A	N/A	94.9	9	Chr06	43165321	Ca10	77483243	CTGTTACCACCTCATCCATGCTTGGCCTCAACTTGGGTTCTACGGCTAAGCACTGGTGTGCAAGGTTAGCAGCCTCTTGTGCCCGAGTCAATGAATACTGRCCTTGGAGACGGGTGTCTAGCACACGGAATAACCTACGTTTGTTGGTCAGGTAAGGTTTTGCCCAATCGACCAGATTGTGTTCTCCAGATGGTCTGTTAT
i00934Gh	Ashrafi_RNA_Seq	Gh_M_012678_Class_I	N/A	FunctionalPolymorphic	0.137931	1	0.488102	103.58	16	N/A	N/A	*	0	*	0	TTCAACAGGATCACCATCTATTGACACATCCATAAAAACTAGAGGATTCTTCTTCTTTGCCATCCTTGCTCACCAGATTCACAACTCAAGCCAGTACAACMAACAATTTCGTCAAAGCATTGCCAAATTCACCAATCTTCATTAAAGAATATAGCAAAGCAGAAAGGACCTTTTCCCCTATATATGCATTATTTCTTTCGT
i00935Gh	Ashrafi_RNA_Seq	Gh_M_012682_Class_I	Scaffold_09_22931887	FunctionalPolymorphic	0.443651	0.992215	0.369169	N/A	N/A	62.7	19	Chr09	22931887	Ca6	46545042	TGATCAAATCATTGGGCAAACTTTGTGGAGCAATGGGCTTCACAAGATTAAAGGTTGGAGAAGTTGGCATTTGAGAAGTAGAAGGTGCAAACTTTTGAAARCTTATCCATTGACCCGATTCGATTGTTGATGCATCAGACTCATCACATTCAGGTATAGCAGCCGGGGCATGAAAATGACAGTGAGTGGGACTAGCTGGGG
i00936Gh	Ashrafi_RNA_Seq	Gh_M_012690_Class_I	Scaffold_13_7389638	FunctionalPolymorphic	0.4424	0.987024	0.547522	52.69	13	N/A	N/A	Chr13	7389638	Ca5	109040180	ATCTGTCTTGGATAAACCAACCGATTTTAAGAACTCGGTTGTAGGACGTAGCCTTTTGTTGACATTATAACCCATTATAAACGGGTATTTTGCCAGAACTYTACCGATCATCCCTTCTCTGGTAAGGCCAAGTGTGGCAAGGAAGTTAACAATATCTGTGAGTTTAGATTCAATGCTATAACTGATAAGCCTAGGATTTAG
i00937Gh	Ashrafi_RNA_Seq	Gh_M_012691_Class_I	N/A	FunctionalPolymorphic	0.359873	0.991349	0.258925	N/A	N/A	81.8	7	*	0	*	0	TTACTTGCTGGCCACTTACATCAAGCTTGACCCCAGCCGACTGGGTGAGTGCCTGGTGAGCTGTAAGACCAGCAACAGGCAAACCTGCACCTTCGGCAGCKGATACTTCTGGTGGCCTTGCAACGGTCAGATTCTCCTTAGCCACAGCATATTCAGCTAGTCCACCTCCAGTAAAATGATGGAGCATAGACACAACTTTAT
i00938Gh	Ashrafi_RNA_Seq	Gh_M_012709_Class_I	Scaffold_13_4910233	FunctionalPolymorphic	0.42504	0.988754	0.458953	40.32	18	N/A	N/A	Chr13	4910233	Ca5	70611261	TTTCTAATTTCAATTCTGAAGGTTATTTCCCTCTGCATGGAGCAGAATTGAACCTCTCTACAGTTAAGTGCCTCATAAACGTCATGCTGGTGCTTGTCTTKACTGGTGCATTCTCATTTTTAACCTTTTTCTCTTCCATTTGGTTTAAGATTTTTGYATCGTTATCTTGTTCCTATATGGTTTCGGCAACTTATTTAAACA
i00939Gh	Ashrafi_RNA_Seq	Gh_M_012710_Class_I	GH_TBh019C19r530	FunctionalPolymorphic	0.336851	0.988754	0.303132	6.83	19	0.5	19	Chr09	69249718	*	0	AGGAATAAAAATCAAATGCTGTGTGCTATAAAAACCATGAAATCTTACTAATTGGTCTTCATAGTTCATACATCGAGTAGCAGCCTGCGAGGGTCTTCGAYAACATCCTTGATACGACGCAAGAAGAAGACAGCCTCTCTTCCGTCGATCAATCTATGGTCATAAGTGAGTGCAATGTACATCATCGGCCTTGGGACTACC
i00940Gh	Ashrafi_RNA_Seq	Gh_M_012712_Class_I	N/A	FunctionalMonomorphic	0	0.989619	0.802996	N/A	N/A	N/A	N/A	Chr01	23746815	Ca1	138078107	CATTGGTAATGATTCTACTACGGTTCCACAAATTCGCAAACTGATCCTAAGTAATCGTTGTTGTTCATTGGATTCCAAAAGAACTACTTCGTTAGGATTGRGGAATTGCTGCAATTCTTCCTGAATAGCCTGGATTCTCCCGTCGAGAGTCACTTTGAAAGTCTTACCTAAACTCTTCCGACTGAATATGATAAAGCCTAT
i00941Gh	Ashrafi_RNA_Seq	Gh_M_012723_Class_I	N/A	FunctionalPolymorphic	0.106804	0.993945	0.445656	N/A	N/A	N/A	N/A	Chr12	35029999	Ca4	106364707	TGCGAGTCAACTTCATGCTTAATATCACTCACTGTCCTCTTAAGTTCCATTGCTTCATCTACTTGACCAACGGACCTAGCATGTTTAGCACCGGCCTCCGYTAGAGCTTCTTTAATTTCGAACGCGGATTCACCGTACTGGAGTTTATCAGCCAAATCCATCGCGGTTTCGTGTTGATTATTTATGGCGTTGACATCGGTA
i00942Gh	Ashrafi_RNA_Seq	Gh_M_012728_Class_I	N/A	Failed	0	N/A	N/A	N/A	N/A	N/A	N/A	*	0	Ca2	122862718	TTCTAGTAATGTCATAAATTCCATATATAATCTCTTCCCGACAACAAAGTTTTTAATCCAACGGGAAATAATAATCGTACAGAATCACAGCTAAAAAAGGRAGTATCAAAGGAGTTCAATTCATATCCAAATGCTGTTGATAAGATGTTTTATTTAATATGTGGTGCATTTCCTCCCATGATAGAAGATTGCCCTTTTTCA
i00943Gh	Ashrafi_RNA_Seq	Gh_M_012729_Class_I	N/A	Failed	0	N/A	N/A	N/A	N/A	N/A	N/A	*	0	*	0	ACCAGCCAAAGTTCCATCCAAATATGGCGGAGGGTCAAGTCCAGGGAGCCATGTTGGTCGCTGCTGAGCTTGAACTGCAACTTGTGCATAACGCTGAGGGRCAAAAAGTAGACCAAAATGTGGTTGCTGAGCCCAACGAGGGTTTGTATATTTTGTTGTGAAATGTGGGTGAAGAAGAATAAGAACAAGGTTGAACAAGGA
i00944Gh	Ashrafi_RNA_Seq	Gh_M_012733_Class_I	N/A	Failed	0	N/A	N/A	N/A	N/A	N/A	N/A	*	0	*	0	GCACCAGCTCAATTGACTATCTTTTATGCTGGATCTGTATGTGTGTACGATGATGTATCTCCCGACAAGGCCCAAGCTATTATGTTACTTGCTGGAAACGKTTCTTCTACGACTCAAAGTAAAACGGCACCTGTGACTCAACCGCAGACACATATTCCACGACCTTGTACCTTGTCCCCTTTCTCGGGTCTTCCAAATCAC
i00945Gh	Ashrafi_RNA_Seq	Gh_M_012740_Class_I	N/A	FunctionalPolymorphic	0.402597	0.978374	0.626694	N/A	N/A	109.9	26	*	0	*	0	AATGAGGTATATCATTTGGTAATTTTAGATAACCACTTGGAGCCAGATGAGCTTGGATATAGTCGCTGTATATCTCTGACTTGATTAGCTTGTCCGCAATYAGGCACGGAAAACCAGAACCACAAAGAGGAACAGAAGCAGTACCAGCATGAGGCCCTCCTAAAGAGATGAAATTCTTCACCTGGGGTGCACCATCACAAA
i00946Gh	Ashrafi_RNA_Seq	Gh_M_012759_Class_I	N/A	FunctionalPolymorphic	0.383663	0.981834	0.768005	N/A	N/A	N/A	N/A	*	0	*	0	AGAGTTGCGCTTATTATATGAAGACTGGACTTTGCAAGTTTGGATATAATTGCAAGTTTAATCACCCTATTCGAAGGACGACCCAGACAGCTGGTGGAAARAATTCCATCTTTCCTCGCTGAAGTGGTTGATCATCATACAACAGCTGAGATATAATCTAATATTGGGATTTGAGTATCTTCATGTCGATATAAATACAAC
i00947Gh	Ashrafi_RNA_Seq	Gh_M_012760_Class_I	Scaffold_04_56924170,Gh_M_013887_Class_I	FunctionalPolymorphic	0.25639	0.989619	0.442868	N/A	N/A	32.4	24	Chr04	56924170	Ca7	88586368	CCGTCTTCGCCTTTTCGGCTTCGGCTACAAAAGCCCACGTCTGGGTCTCTTTTGTCAACGCCATCGTCTTCTTCGGTTTCGGGTTCGACGATATTGAAGARGAAGAGGCCATCCAGGCTGGATATACCGGTGTCCACGACGGCTTTGTGTTTTGGGGTTCCGGCTACTCCCTGTGAAGTGGCGAGAGAGGTAGAGAGAGAA
i00948Gh	Ashrafi_RNA_Seq	Gh_M_012761_Class_I	N/A	NotSynthesized	N/A	N/A	N/A	N/A	N/A	N/A	N/A	Chr09	27083204	Ca6	111629618	GAGTGTCCATGGAGATACCTCCGAGGTCTTTACAAAGACGATATTAAAGCTTTGGTTAATGATCCTGAGATCTCATCAGTATGTTTGAAGGTTATAAACAYGAAAAACAACTACGTTTTTGCGCTGAAAATGCTTCTCGATCTTCTTTGTCATGGTTTTCAGCCATGCCATGAGTTCAGAGATTCTGTAGTCGCTCTTCGG
i00949Gh	Ashrafi_RNA_Seq	Gh_M_012763_Class_I	N/A	FunctionalMonomorphic	0	1	0.788454	N/A	N/A	N/A	N/A	Chr01	51980866	Ca9	43404753	TACTCAATAGCCTGGTTTGCTGCATCATATGCCATAATTCCAGCACTGACAGGAACAATGTTCTTTTACCAAACACAGTATTTGAAGATTGATGCCGCTGYATTGGGAATTTCTAAGGTGTTTGGCCAGGTAGTAACTCTGTTATGGGGTATCATCTACAATCGTAGCTTAAAGTCAGTCCAACCAAGGAAACTGATTGAA
i00950Gh	Ashrafi_RNA_Seq	Gh_M_012768_Class_I	N/A	FunctionalPolymorphic	0.254443	0.990484	0.661994	N/A	N/A	N/A	N/A	Chr04	46192578	Ca7	59888689	GAGCTTGAACCAACCATGGAGGGAGCAGATAAAACTGCGTTGAAATTTTATCAAACGGCAGAAACTAGAGTGCCAGGCAGATACAGCTGACTCTAGATCGMGTGTTGCCTGGCGGTGCAGTTCAGAAGTTGAATCACCTTTCCCTGATCTGTTTATGAGGCCACGGACTTGCTGCACAATATTGTTCTGAACTTCATGGTA
i00951Gh	Ashrafi_RNA_Seq	Gh_M_012770_Class_I	N/A	FunctionalMonomorphic	0	1	0.830038	N/A	N/A	N/A	N/A	*	0	*	0	TTCCTACTGAAGCGGGCTTGTTTGATTGCTTCCTCCACCCACAGTGTACCGTCTTCTTTTCACACAATCACTAACAATATGTCAGGTGTTCCACCAACGGRTGCTTCTTCTCAAGCTTCTCGAGGAAGCAAAAGAAAATGGGTTCCAGAGGAGGATGCAGCCTTGGTTTCTTGCATGGTGGATTTGCACAATGTAGGAACA
i00952Gh	Ashrafi_RNA_Seq	Gh_M_012771_Class_I	N/A	FunctionalPolymorphic	0.0769231	0.999135	0.365985	10.7	15	N/A	N/A	Chr02	60883842	Ca12	68517724	AGAGGTTGGAGCCTTTCATTGCTGATACTGTGCACGTAATGAATGAATCGATTGCACAGAAGAAGAGGATATTGGTGGAAGGAGGTCAAGCTACTATGCTYGACATTGATTTCGGTACTTATCCTTTCGTAACTTCCTCCAGTCCATCAGCTGGTGGAATCTGTACTGGGCTCGGTATTGCTCCTAGAGTTGTGGGTGATC
i00953Gh	Ashrafi_RNA_Seq	Gh_M_012773_Class_I	Scaffold_07_5717866	Failed	0	N/A	N/A	N/A	N/A	N/A	N/A	*	0	*	0	GCATTCTCCAATCCAGCTCTTATATCAGAAACTTTTTGTTTTTCTGCTCTCCACCAAGTGCAGCCGCCGCCGTACACTTCTTGGAAAGATTTGCCGACAGYTCGCAATATTGCCGTTCATATCCTTCGAAAACTTCACTCATCTTTTAGCTTYYTTATTATCTAACAATTGATTTCTCTTCAAGATCAACTGAGATGGCAA
i00954Gh	Ashrafi_RNA_Seq	Gh_M_012774_Class_I	N/A	FunctionalPolymorphic	0.0282132	1	0.372383	N/A	N/A	N/A	N/A	*	0	*	0	CTTCCACCAAAGCAAATAGTAAAAGCTCTGCAACAAGAGCCAGTAGAAGACAACCAAAAACCAAACTTAAACCAATGCTTAACCCACTGAAAGATGTCATYTTTGCTTGCAAATTTCACATCTCCTGGAATATATCGTATCTTGGTTTTGCAAATTCCACAATATTCTCTCTCTCCTTCTCTGAGAACTCTTCACTTTTAC
i00955Gh	Ashrafi_RNA_Seq	Gh_M_012781_Class_I	N/A	FunctionalPolymorphic	0.302568	0.985294	0.644171	N/A	N/A	48.3	14	*	0	*	0	GTAGTCTTACCGGCTGCATCAAGGCCCACCATCAAAATTCGCATCTCCTTCTTGGCAAAAAGCCGGCTGAAAAGCTTAGCGAATGACAGCCCCATTTATCYTCTCTACCTGTTGATCCCTTTGGAGATAATCGCAGAGGGATCCGCGAGAGAATTTTGAATTTGAGCCAAACGGAAGAAAAGCGAATGAGAGAGAAATTTG
i00956Gh	Ashrafi_RNA_Seq	Gh_M_012783_Class_I	N/A	FunctionalPolymorphic	0.41357	0.991349	0.707809	47.46	17	59.5	17	Chr03	30575167	*	0	ATCAGATTTACAACTCTCCACGCACACTCCCGTCACTTTAACCCACACCACCACCTTCGTTTTCATCCCTTCCATCCCGCTCAACTTCCCCTTCGATAACRTGCCTTTCACCCGCCTTCCGTATCTCACCGCCGATCCGTCCTTGAACCTCACTTCGCATGCCGCCGGCATATACACGCTCAGCTTTGATTTCGATTCGTC
i00957Gh	Ashrafi_RNA_Seq	Gh_M_012788_Class_I	N/A	FunctionalPolymorphic	0.460987	0.991349	0.531099	N/A	N/A	73.1	1	Chr02	11659152	Ca4	43247963	ACCAAAGCTCGAAATCTGTGATTACAAACCGCACCCTGGATCGGAAATGGCGAGTAGTGATGAATAAAGGGATGATAATCTCATTAAACTCATGAAAAACRTTGCCGGTGAAGCCTTTGGAAGAGAAGACAACAGCTGTGACATTGTGGGTGAAATTGCAGGTTGGTGGATCAATGGTGTTGTTCCCATGCAGTATCTGAA
i00958Gh	Ashrafi_RNA_Seq	Gh_M_012789_Class_I	Scaffold_14_662894	FunctionalPolymorphic	0.476346	0.987889	0.911236	N/A	N/A	49.2	16	scaffold_14	662694	Ca3	92195893	AGTGACAATCACTTGATATAATTGATATTCGTTCCCAAAGGATCGTCCTGGATACAAAGATTTACATTAAAAAAGGGACCAAGTAAAACATAGATCAAATRATGCTCTACTTAAAGTAGTAAGGAAGGTCGAGGACATACAGGAGGAAGTAAGCCCAAGTGACACCAGAGATTCCACCAAAGAAGAACCCTCCAGTGAACT
i00959Gh	Ashrafi_RNA_Seq	Gh_M_012794_Class_I	N/A	Failed	0	N/A	N/A	N/A	N/A	N/A	N/A	*	0	*	0	GAAATGCTTTGACTGAAGTAGCTAACATCAAAGGATGGCATTTACATAATCGGCACGAATCAGCATTTATCGGAGACATTGTTAAGAATATATCAGCAAAMTTATGTCAGACTGTTACAGGCCAATTTTGGGCCATTTTACAAAACCCAAATGGCCCATTAACAAACCCATTTCATATTAAACCCCAAATAACCCAATACC
i00960Gh	Ashrafi_RNA_Seq	Gh_M_012800_Class_I	N/A	Failed	0	N/A	N/A	N/A	N/A	N/A	N/A	*	0	*	0	AACTAGCTGTAGATAGATCATTGTTGTCAATGGCTTGACCTATTTCGCTTAACTTATACACCACATCCTGCAAATACCCTTTCTCTTGACCCGATGAACTRATTACTCCTTGTCTTTCAAGCCTCTTCTTTCTATCCTTCTTGACTTTCTCCAAGAGCTCTTCATCATCATCGGCCTCTAGAATTGCTGCAATGGCATTGG
i00961Gh	Ashrafi_RNA_Seq	Gh_M_012808_Class_I	N/A	FunctionalPolymorphic	0.120094	0.997405	0.478867	107.62	26	N/A	N/A	*	0	*	0	GCATCAGGTCTCCAAGGTGATAGCATCAGTAAAGATTATCAGACGCAAATTACCCATTGCATAAAGGAATTCATCAGTTGCCCAAAAACATAAACATGAGRGGACAATTGTTGAATTGATAAACGAACAAATTAAAAAAGACAAAGCTTTAGAATGAATTAGCGTAACAAAAAGTAGAAACATTACTTTAAGGATGTAAGA
i00962Gh	Ashrafi_RNA_Seq	Gh_M_012810_Class_I	N/A	FunctionalPolymorphic	0.16877	0.99654	0.468405	86.68	8	N/A	N/A	*	0	*	0	CCGTGGTTGCGAGCTTAGTTCGAAGATTGGATCGAGAGTTCTCAGAGCGAACAAAGAGAACGACAATAGCAAGGCCGGCGAAAAGACCGAACAGCAGTCCRACAAAGAAACCCATTTTCCGAAGACAATAGTAGGATTGGAATGTGAGAGCATAATATTTATATTTTATATTTATTTATGCTTCAGATGGTGAAGAAGAAT
i00963Gh	Ashrafi_RNA_Seq	Gh_M_012816_Class_I	N/A	FunctionalPolymorphic	0.180952	0.992215	0.316007	85.6	25	N/A	N/A	Chr10	8978942	Ca11	78543294	CAATTCAGACCCGATATCGGTCAACAACCTTGCAAAATGCTTGAAGAGGATGAGGCATGAATTTGCAGTCCCTTTAGCCAAAACAGTGTTTCGCAGCGACRAAAGGGACATCCTAGACAAGGTAACCACACCATGCACCATTATCCAGACCACAAATGACATTGTCGTGCCGGGTTCAGTTGCCGACTACATGCACAAGAA
i00964Gh	Ashrafi_RNA_Seq	Gh_M_012820_Class_I	N/A	FunctionalPolymorphic	0.286499	0.997405	0.274266	11.1	5	6.5	5	*	0	*	0	AGCCCTCCAAATTCCTTAACTCCATCTCTTCTTAACCCTAACCATTAACCCYTTCTTTCATCTGATAAAAATGCACTGTTTTTGGGACCAATAGTCTGCCYTTCCACCACATGAACGTTGTAGTTATGAATGATTGCTGTTGCGGTAGCCTTCATCAAGAGAAACGACACCTCTTTCCCTGGACAAATCCTTGGCCCCACA
i00965Gh	Ashrafi_RNA_Seq	Gh_M_012822_Class_I	Scaffold_5_2718750	FunctionalPolymorphic	0.38959	0.989619	0.427994	138.11	14	N/A	N/A	Chr05	2718750	*	0	GATTGAGAATCCCTTTATCTCTAAACACTTGAAAATCAACAAAAAGACATGCAAAATCATCAACTTGGGGAAGTGATCAAAGCCTTGAACGTAGTAAACTMCTTGAAGACTGTGCCTTTGCATGGGCTAAAGTTGAATTCCCCTCCCAAAAAAAAAGCCAGAATTATACCATATTTGTACAATTGACATAGTTGAAGTACT
i00966Gh	Ashrafi_RNA_Seq	Gh_M_012834_Class_I	N/A	FunctionalMonomorphic	0	0.99308	0.938268	N/A	N/A	N/A	N/A	*	0	Ca2	96653730	CCGACAGAATTTTGTCACTGATTATGAGGGTGCCAAGTTCTTTGTGATAAAATCTTATAGTGAAGATAATGTTCACAAGAGCATTAAGTATGGTGTCTGGRCAAGCACTCCTATTGGCAACAAAAAATTAGATACTGCTTATCATGAGGCAAAAGCTAAACAAGGAACATGCCCTGTCTTTCTCTTATTTTCGGTCAATGC
i00967Gh	Ashrafi_RNA_Seq	Gh_M_012837_Class_I	Scaffold_06_43744528	FunctionalPolymorphic	0.169291	0.99654	0.477809	103.29	9	N/A	N/A	Chr06	43744328	Ca10	21034235	CTTTTCCCCATTGTTTAATACCAAATTGACAGATGATAAATTTCTCACTTTAACTGATACAAGACTACCCACATCAATCCCCACATGGTTTTCATTCAAAYCACCATACTTGCCATCTTTGGAGGTATCAAATTCTACATCAACAATACCCTTTTTACCTTTCTCCTTCAACCCAAAGGAAATCCCAAACGAACTATTGCC
i00968Gh	Ashrafi_RNA_Seq	Gh_M_012843_Class_I	N/A	FunctionalPolymorphic	0.409968	0.972318	0.342478	N/A	N/A	45.9	13	Chr13	19026855	Ca5	85751127	GAGGCTAGACTCAGAAAGGACATAGGAGTCCAAATGATAGTTTGATAGTGAAGAAACTATAGTGCACTCAGCTGGTCCTAGAATCTCATCCAGCTGGGCTYTCGACAATGATCTGAGACCCTTTCCTTCAGGGTCAACCAAGGCACCAGGCTCAAAAAATGAAATCTCGAGCCTCTTTTCATAACCCTCAAATCCAATTAC
i00969Gh	Ashrafi_RNA_Seq	Gh_M_012854_Class_I	N/A	NotSynthesized	N/A	N/A	N/A	N/A	N/A	N/A	N/A	Chr09	27736042	Ca6	63780800	TGGCGGGATGGAAAAGAGAAACTGGTTAATGACAAAAAATCTCAGCAAGTGTCACGGTCAGGATGTTAGGTACTAATCATTTGACTATAAGGGATACCTTYAGTAGAAAGAGATACTATACAACAGCTTCCTACGGTGCTTATTCTCGAAAGAAACCATAATATCATCAATCGAATCCTCCCATGACTCAACAGCTTCGAT
i00970Gh	Ashrafi_RNA_Seq	Gh_M_012859_Class_I	N/A	FunctionalPolymorphic	0.268446	0.999135	0.265385	85.62	23	N/A	N/A	Chr06	43521907	Ca10	21270032	ACGGCGGAGAGCACCGGCGGATTCCGTGGCATGGAGAGTTTGTTCTCGTTTCTATGGTGTTTGAGACCGAAATTCAATGGTTGGTTGGGAAAGAGGCGCGYCGAACGATGATTGTGGTTCCCGTTGCACTGGAAAGTGTTTGGCAAGAGACTTGTCGATAGGGAAATCGCCATGTTTGTGAACTGTGAACACTAATTCGTT
i00971Gh	Ashrafi_RNA_Seq	Gh_M_012872_Class_I	Scaffold_05_46899453	FunctionalPolymorphic	0.428914	0.988754	0.357475	74.54	3	N/A	N/A	Chr05	46899453	*	0	AAGGCAAGATAGGGTCAGGAGGGGGCTGACCATATAAAGAATTACCTCCACCATAAGGTGGTGGTGGATAGTAATATGGTAAGTTCCCTGTAGGTGGAGGRTATACTCCTGTTTGGGAGGGTGGTGAGTAACTAGCTGGAGGTGTTTGTGTCACTGTGCCGCCGCCGCCGCCGCCGGTTCCTGTTGGTGGTGGGTAACATG
i00972Gh	Ashrafi_RNA_Seq	Gh_M_012883_Class_I	Scaffold_12_10389894	FunctionalPolymorphic	0.391374	0.986159	0.50959	50.35	5	N/A	N/A	Chr12	10389793	Ca2	8957783	TGACTGCAATCTCCTTAAATGCCCATTGCACTGTTTATGGGCAGAAAGAATATTGCCACTAATATTGTGTTCATCGGGAGTGAATTTTCGCTGGTAAGGCRAGTGCCACTTTGCTTGCAAATAAGCAAGCGATCTCCATGGAGGAAATGGCATTGAGTTCTGCTTAAGAGACGACCTAGCTGCGTCGACCATAACCTGAAG
i00973Gh	Ashrafi_RNA_Seq	Gh_M_012897_Class_I	N/A	FunctionalPolymorphic	0.219685	0.995675	0.546776	4.26	25	N/A	N/A	*	0	*	0	TTCTTCCCTCTTTTCTTTTCGATATTAGGGACCTCGCGAGGAATGAGTTCTGCTATTGCTGTCCAGTATTGTTTGTCCGCAGTCTTATGGAACTTCTCTTRGTTAGCCACGTACAGCTTTTCTCTTTCTCTGTAATTAGTTTTGTTGGTCTCAATTGTTTTTTCCCTTTTCTCATAGAAAGCCCGCTTAAACACTTCGGCT
i00974Gh	Ashrafi_RNA_Seq	Gh_M_012898_Class_I	Scaffold_10_62032222	FunctionalPolymorphic	0.223892	0.992215	0.530001	4.26	25	N/A	N/A	*	0	*	0	GCCACGTACAGCTTTTCTCTTTCTCTGTAATTAGTTTTGTTGGTCTCAATTGTTTTTTCCCTTTTCTCATAGAAAGCCCGCTTAAACACTTCGGCTTCTTYGACTATCTGGCTCCTCAACTCTTTCTCCTTCTTCTCCTTTTCCTCGAGCAGAATCGCATTTTGACGCCGCCACTCGCGAAGAACGAAGCCTTCCTCAGGC
i00975Gh	Ashrafi_RNA_Seq	Gh_M_012918_Class_I	N/A	FunctionalPolymorphic	0.30941	0.986159	0.557899	66.61	26	N/A	N/A	*	0	*	0	ATGATGATGATGAACTATTAGTTAAGTAACAAGGCTCTGATTTGATCTCGATATTGTAATAAGATTGTGGGGTTTGATTTTGTAAAGCAGCCGCCATTAAYAAAGGGCTATTAAGCAACTCAGTCCATTTGGTTTCTTCTTCTTCTTCTTCTTCTTCTTCTTCTTCTTCAGTTTGTGTTTGAACCAATCCCCAAGTGGTGT
i00976Gh	Ashrafi_RNA_Seq	Gh_M_012919_Class_I	N/A	FunctionalPolymorphic	0.232704	0.99481	0.283285	N/A	N/A	N/A	N/A	*	0	*	0	GATCATGCAGGAATCTTGTCTCTAAGGGTATGAGACCGGTGTCACCTAGATCCAACGTTTGTTTAAAGTTCACCATCAGGCCAACTATACACATGCAGATRTCTCCCATACAGACCATCCGTGACATGCTGAAGATCGAAACCTTTGGTGAAGGCAACAGGAGCACCCCACGATGAGCTGATCATTGTTTTATGTCGAGGT
i00977Gh	Ashrafi_RNA_Seq	Gh_M_012921_Class_I	N/A	FunctionalPolymorphic	0.0101881	1	0.455364	N/A	N/A	N/A	N/A	*	0	*	0	GGTGAATATATTTCCAATATAACAGCAATCACTGGAAATGTTTCATACGAAAAAARGGAGGATATTTGCCTATATATTTAAAATGTTAATTAATAGCAAGYATTTACCCGGAGGCGAGAATCAGTAACATCCACATGTTGGTCCAGGTCATCAATGAGTCTGGTGTGTAGATCAAGTTCTTCATTGACCGCCAATGCAATA
i00978Gh	Ashrafi_RNA_Seq	Gh_M_012934_Class_I	N/A	FunctionalPolymorphic	0.340223	0.992215	0.830154	N/A	N/A	N/A	N/A	Chr02	61793049	Ca12	69455978	TAATTTATACCCTTACGTTCATCTTCTTCCCAATAGTCACCTTTTCATTTTCGCCAATAACAAAGCTGTAATGTACGATCATGAAGATAATAAAGTAATTMATGAATACCCAGAATTATTCGGTGGTCCCCGGAATTACCCATCGGCAGGATCATCGGTAATGTTAGCACTCGACGGCGATTTTAAAACAGCGGTGATTGT
i00979Gh	Ashrafi_RNA_Seq	Gh_M_012940_Class_I	N/A	NotSynthesized	N/A	N/A	N/A	N/A	N/A	N/A	N/A	*	0	*	0	TCCATGAACAATGGCCGGCAGCTGTTGCATGGGATTTATTTCTGAGAAATTCAGGAGTTAAATGTTCACGATTTGCGAGATCTACTTTGATTTCCTCATAKTCTATTCCATTTACCTCTTCAGAGTTTGTTTTGCGACAAAAGCATCGGTAGATTTCAATACCAGTTTGAACAAGTGCCGCTGCCACAACTCCAAGCAGGT
i00980Gh	Ashrafi_RNA_Seq	Gh_M_012947_Class_I	Scaffold_09_49135090	Failed	0	N/A	N/A	N/A	N/A	N/A	N/A	*	0	*	0	TCACGCATCTGCTCGAGTTCAGACTTTGTTATCGGCTGAGGATGTTTCCATGGTTTTGGCTTCCGAATCTTTTTCGCATTCCCGTCTCCTTTGGCCGGCGYCGATCCAACACATCCCATTCTGCTATTCTTCTAAAGCACAAAAGCTCACCAATCTTCAAAGCCCGAAAAATGAAATTCAGAGCAAATTCTTGTTCATTGC
i00981Gh	Ashrafi_RNA_Seq	Gh_M_012948_Class_I	N/A	FunctionalPolymorphic	0.219841	0.978374	0.515257	N/A	N/A	N/A	N/A	Chr04	26788041	Ca7	46047709	CGCAACCATACCCTGCCCGTCAATTGGGATTACAGGAGGGTGCTTACATGGCTCTACCCCGCGCTACTACAACCACCGATAACATGTCGGAGAAGACTGTYGAAATGGACGATGTGACACCAATAAAATCTGGCTCATACCTAACTCAGCAGCAGCTGCAATCAGACTCTAGTAGTGTCCCTAGCTATATGGTCACTACCC
i00982Gh	Ashrafi_RNA_Seq	Gh_M_012950_Class_I	N/A	FunctionalPolymorphic	0.137363	0.997405	0.506323	103.58	16	N/A	N/A	Chr01	4295467	Ca1	66226458	AAGGGGTTCTGTATCTTCGTGCATAAGAGTAGCGCTCACTGAAACCCCGACCCCTTCTGATACGCTTAGGTGATGCGTCAGGAGAAACACTTGTTGACATRCTTCTACCTCGACCAGGAGGTGACCTTACCCGCCGCACAATGGTGGGGCTCCTTGAATAACTACGCCGATAATTCCTACTTGGTTCCCTTAATGGACTTC
i00983Gh	Ashrafi_RNA_Seq	Gh_M_012962_Class_I	N/A	FunctionalPolymorphic	0.495215	0.987024	0.871766	62.79	11	N/A	N/A	*	0	*	0	AGGGGCAGATATAAATAGACAGATTCTTACTGTATACTTCAAACTTCGCTCCCTTAAATTCTGCTCGAGCACACTAAAATAGTAAGGTACCCAATGAAGGMAAATTGCAGAGAGCCAATTAGTGACCTCTGCCACGACCACGTCCACGCCCCCTACCCCGACCACGTCCCAAAGGCCGTCCTGCAGCTGGCTTCTTAGGCT
i00984Gh	Ashrafi_RNA_Seq	Gh_M_012963_Class_I	N/A	NotSynthesized	N/A	N/A	N/A	N/A	N/A	N/A	N/A	Chr13	41087247	Ca5	127289511	GCCGCAGTTCAAATCATGATCGAGGYCTAAGTTGGTGTTGATTTCTTTGTATCTCCAACTAGGCAGCCTGGAGATCTGATCATCAGATGCTCCTCTGTCARTGGAACCCATGTTCATGTTGTAACCTAGGAGGCTGCTAGTAAGTGGCACACAACAGCACAGAAGTAGGAATAACAGAAATGGGAAAGAGTAGCTCAGAGC
i00985Gh	Ashrafi_RNA_Seq	Gh_M_012971_Class_I	N/A	FunctionalPolymorphic	0.356688	0.990484	0.436609	N/A	N/A	N/A	N/A	*	0	*	0	GATACAGGGGTGGGGGGACTAGAATTGGAGCACGAGGTGGTAAAGAGGTTGGCCCTTGGAAGTGAGGTGAATTTCTCCAAGGTGTTGTAACCGGAGCTGGRGCAATTGGCTCCTTAACAGGTGCCTTGCTATTTGATGAATTTTCTTGATTAGCACTCGGGGTTGGGGCCAAAGCACGTGGCATACTGGAGTGCACTGGTG
i00986Gh	Ashrafi_RNA_Seq	Gh_M_012975_Class_I	N/A	FunctionalPolymorphic	0.355326	0.992215	0.469552	N/A	N/A	N/A	N/A	*	0	*	0	GTTAATGGATGGGGAATTTTGTGGACTATTCCTGAACTGCGGTGCAATTGGAGTTTGATGGACGAATGGTGAATTTTCAGGAGAACTATGTGACGGAGGTMCTGATGGAATTTGATGGACTGGTCGATTTTTGGGAGAATTCTGTGACGGAGTTATTGATGGAAATGGGTCAATATTTGGTGAAATTCGAGGCAAGGTCGG
i00987Gh	Ashrafi_RNA_Seq	Gh_M_012978_Class_I	Scaffold_06_32410146	FunctionalPolymorphic	0.230586	0.99481	0.393702	54.89	9	N/A	N/A	*	0	*	0	GATTCCGATGCTACAAAGTCATCGTTATTTTTTGCACTATAGTGGTCAGATATATCTGGTTGTTGAGAATTTGGTAGTCTCATTAATTCTCGACGGATCAYACTTGCACTATTATCATTCTCTTTTCCGGCTCCAATGGTTCTCTTCACATCTGCCACCTGAAGACGAGCATTGCTGGTCCATCTCCTTCGATTTTCGAGC
i00988Gh	Ashrafi_RNA_Seq	Gh_M_012980_Class_I	Gl_078268_Class_II	Failed	0	N/A	N/A	N/A	N/A	N/A	N/A	*	0	scaffold2001	56518	CAACAAGCCACATTCCCTCCAATATCGTGGCCCCACCGGGGTCTATTCCGTGCCCACTTTGTAGACATGGCATTCTCTCCTTCGTCAAATTGCCCATTTCKCCGGTAAAAGAAAATAGGCTACATGTATCCCTTGGCCTTTGTACATCGTGCATGCTTCATCCCTGTGATGCAGATTGCGCATCACCTGCTTCAGAGATCC
i00989Gh	Ashrafi_RNA_Seq	Gh_M_012984_Class_I	N/A	Failed	0	N/A	N/A	N/A	N/A	N/A	N/A	*	0	*	0	GAGATCCTGTTCAATCTTCCCATACAATTTTCTAAATGTTGGCAGCGCAGCAGTTCGCATCCAAACAATGAGGTCTTCTTGCTCACTTAACGGGATAGATRGATTAAGCGTTGCACCACCTTTAAGACTTCCATTCTGAAAATTTTGGGAAATACATCTTTCCCGAATTTACTGTCCCTATCACTTTTCCAGGAGATGCCC
i00990Gh	Ashrafi_RNA_Seq	Gh_M_012993_Class_I	N/A	FunctionalPolymorphic	0.117925	0.999135	0.329378	N/A	N/A	N/A	N/A	*	0	*	0	AGTCTCTTCAACAAAGACTCGAGCTGCTTCAATTGCTTTCATTCCCATCATTTTTGCCTTAAGAGACCAATCAAAAGTTTTATTGAATCTAGCAAGAATCRTTTCCTGGACTTCAGTGTAGAACTTCTCTGTGTTTTAAACCCAAAGCCTAGCTCAGTTCACTCATGTAATCATCCTTGAGAATTCATATCCAACAAATCT
i00991Gh	Ashrafi_RNA_Seq	Gh_M_013002_Class_I	N/A	FunctionalPolymorphic	0.470305	0.987024	0.495008	N/A	N/A	N/A	N/A	Chr13	7391187	Ca5	109038631	AGCTTGAATTTTTCCAAGAAGTTAACATCAGATTGAGAACCTTCTCTCTTCTTTGTAGGATCAGGAGCAAATTTGGCATTAGGGGATTGAAACGAGGAACMATTACGATCAAAGCTGGCTCCTTCGGTTTCTCTAAAAGACGGATTGAAAGGCCTTCGACCGCTTAAGGGTCGTTTGGGAATATGTTGGGTAGCCCCATCA
i00992Gh	Ashrafi_RNA_Seq	Gh_M_013044_Class_I	N/A	Failed	0	N/A	N/A	N/A	N/A	N/A	N/A	Chr08	35540303	Ca9	19778633	TGCGTAAGTCGGCAAGTCTAGTAAAAAATCGTCATGGTGGAAACCAAATGTCCAATGGTCTTACCTCTAAACATGATGGAAGAGAAAAGGTAATGGCACTRTTTCCCCCCCTCTATTTTATTATAAGAGGCACTATTAGGATGTTGGAATGTAATTGGTGTTCACCTGGTAATGAAACCTTTTGCTGTTTTGCTTTTTCCC
i00993Gh	Ashrafi_RNA_Seq	Gh_M_013047_Class_I	N/A	FunctionalPolymorphic	0.444265	0.980104	0.302631	92.18	9	90.6	9	Chr13	49116386	Ca10	93058547	AATTGTAAACGCTAACGGTCTGTTTGCAACCTAAATTAGTGCTTTTGTTGAAAACCTCCACAGCCTGGTCTATGAAGCCGTTCTTCCCGTACTCTTCAATRATAAATGAAAGGGTATCACAAGAAAGGCTAAGCTGCTGCTTTTGCATTTGTTGAATGGTTTTCCACATGGATTCATACTTCCTATGGAGAATAAAGATCT
i00994Gh	Ashrafi_RNA_Seq	Gh_M_013048_Class_I	N/A	FunctionalMonomorphic	0	1	0.836879	N/A	N/A	N/A	N/A	*	0	*	0	TCAACAGTGTGCATTTCACTATTAGCAGTTCATAGCGGGACACTTGGAGATGTGCATGATAGAACAGCAGGAGGGGAGCTCAAACATTCATCCTCCCAAGRCTCAAGTTGGTTCAGCATATCAACAGTGGCTTCAAAGTCTCCATCATTTGCCAAGTAGACATCCAAAAGAGACTCATTGGACAGACCAGGAAATGACATG
i00995Gh	Ashrafi_RNA_Seq	Gh_M_013050_Class_I	N/A	FunctionalPolymorphic	0.427778	0.988754	0.224666	9.39	22	N/A	N/A	Chr12	1923762	Ca2	93371043	CGTACCATTAATGCAGCCTTCATCAACAGCCTTATGGATGCATGTTCTAGTTCTCAAGTCCCAATGGTAGACTTCTCCATCCCCGCCAGAGCTCAATAATYGGTTCCCGTTATCAGCAAAAGCTAGAGAGCGGACTGTTCCGTTCATCTTAAGTGCTCCAATCAGCTCCTTTGTTTTGGATGAAACCAACAAGATATAACC
i00996Gh	Ashrafi_RNA_Seq	Gh_M_013052_Class_I	N/A	NotSynthesized	N/A	N/A	N/A	N/A	N/A	N/A	N/A	Chr02	30766797	Ca2	99783281	AGGAAGATGCAGTGCTGGGACATTAGGCTGTGGCCAGCCAACATTAGAATGAGGCATGCCATTCACAGACGGAGACATTGGTGGAGTGAACGGAGACGGTRACATAACAGATACAGAAGAAGGTGATCCAGGCAAGAGACTCATGGCAGCAGCAAAATCCATAGCTGTAGCACCTGAAGTACTAGATCGAGGAGATGGAAC
i00997Gh	Ashrafi_RNA_Seq	Gh_M_013057_Class_I	Scaffold_09_18564227	FunctionalPolymorphic	0.480222	0.992215	0.348131	137.54	19	83.3	19	Chr09	18564227	Ca3	34796460	TCCGATYAAGATGGTGGGGCTGACATCGACTGCTCCACTCTTCAATGTCTACCTCTTGCCAACAATAGGGCCCTGTGACAGCCTTCCTCCAGGATTTGCARACGCTGGGAATGACTGTTAGTATCTCTTGTAGGGACAGGTTGCTGAAGATCAACCCAAGTGCATCAGGAATTAGTTCATCCCAGTGACGAAACTCAATTT
i00998Gh	Ashrafi_RNA_Seq	Gh_M_013065_Class_I	N/A	Failed	0	N/A	N/A	N/A	N/A	N/A	N/A	*	0	*	0	ACCAACGTTTTGTAGTTCATCTTCAGTGAATCCTCCTGTAATCCGTAACTATCAGTTAGCATTAACCAAATTAACTTGTTCAGCTCCTCCATTTGCGTCGYTAGGGTATGTATAGTGTCAGTAAAGCGTGGCTGGCCATTAGGCCACATAAGTTGAGCAAAGTTGTTAACAGAATCATAGTTGGAGGCATCTGCGACTCCA
i00999Gh	Ashrafi_RNA_Seq	Gh_M_013067_Class_I	N/A	FunctionalPolymorphic	0.458671	0.981834	0.550301	99.18	24	N/A	N/A	Chr04	4246223	Ca7	37960487	GCCCAAATGCACAACAATTTATACATGATTCTTATTTCATATTAAAGACTTAAAACACATAATTTGATCAATTGACTTCCTTAACGTTAACGGTGGGAATKGTTACATACCCAATCTTCTTAGGGCTAAGTTCTCCGTCGCTCTCATCATCCTCCAAACAAGCACGATGATAATCAGACCGGGCCGAGAAGAGGGTCCAGA
i01000Gh	Ashrafi_RNA_Seq	Gh_M_013072_Class_I	Scaffold_05_2714655,GH_TBb024P07r96	FunctionalPolymorphic	0.491297	0.993945	0.581717	138.11	14	N/A	N/A	Chr05	2714655	Ca13	58454738	CAGCCTTAGCCATGTCTTTTCTAACTATCTGGTCCAGAGAACGAGGCAATGGCATTGGGAGCATGTGCCAATAAACCCCTTGCCAGACCTCTTCAATGGTMTTTTTCAAGTTTGGGATAGGACGGATGTTGGTTTTAACAAACGATACGCCAGGGGAACCCAAATAGTACCCACAAACCTCCACCAGAACTTCATTAATGC
i01001Gh	Ashrafi_RNA_Seq	Gh_M_013082_Class_I	N/A	Failed	0	N/A	N/A	N/A	N/A	N/A	N/A	Chr09	47337338	*	0	AATCATCCGATGCATCAACTGTTCTTTTATAGGATTCCACCCTAGACCAGTATCTTCGCCTTTAAGTTTCTTCCAAGCTTTCCATTCTTTTTTTAGGGCAYTCCACCTATTTTTAAGTTGTCTTTGTGAAAAAGCCTTGCCCGTTTCTTTCTCAAAGTTGGTCATTATTTTCAACCATCCATCTTTTGTGAAATGTGTACT
i01002Gh	Ashrafi_RNA_Seq	Gh_M_013084_Class_I	N/A	Failed	0	N/A	N/A	N/A	N/A	N/A	N/A	*	0	Ca5	128829856	ATGGCAAGATGGATCAAACATCCAAATACAGAATAAAACCAAAATAAAATATGGTATAAGCAACAATCTTAAACCAAATTAACTCACAAAATTCCTAGTAYACAAGTCAGACAACAAAGGAGGTTCCGAATTTCGGAATAAGATCCCTTTAACATAAATGTTTCCAGAAACACAAAATAAATATAAACTAAATTGGAACAA
i01003Gh	Ashrafi_RNA_Seq	Gh_M_013085_Class_I	N/A	Failed	0	N/A	N/A	N/A	N/A	N/A	N/A	*	0	*	0	TTGCTCAGTGATCTCCGGGCATGCTCTTAATAATATCAGAGTCACCCGGGTCGATAATGCTGAGGCAGCACACTCTGAAATATTTGCCGCAGGCAGTGCCYAAGTCGACATTGTTTCCATTATAGTGGTGAACTCCAACCTTGCACAACATGGCATAATATTCAATCTCTGACTTCCTAAGAGGAGGGCAGTTGTTGGCAA
i01004Gh	Ashrafi_RNA_Seq	Gh_M_013090_Class_I	N/A	FunctionalPolymorphic	0.291534	0.978374	0.494364	N/A	N/A	N/A	N/A	Chr11	7147640	*	0	GAAAGCTGATGCATACAACATCAAATCTGAAGCTACAGATGCCTCAACTTCAAAGCAACCACCAGAAGGTCCTAAAGTTGTTGGACATTGTGATTGGAGAMGTAAAGTAAATTCTCCTGTAGTTGAAAATGCAATAGATCAATTCACAAGACATCTTATTTCTGAGTGGGTGACAGATCTATGGTATTCTCGTTTAACACC
i01005Gh	Ashrafi_RNA_Seq	Gh_M_013095_Class_I	N/A	NotSynthesized	N/A	N/A	N/A	N/A	N/A	N/A	N/A	*	0	*	0	TTGGAGGAGAAAGGGAATGGGTAAAAAGGGCTTGGCGGAGTAGGATTGTGGGGATTTAAGGAAGTTACGGGTGGTGCAGATGAGATGGTAAAGACCCAGARAGAGAAGCGTGGAGGAGGCTAGTAGCTGGTATATTATGCCCGCCATGGATGAACAAACAAATCAATTTAAAGCCAATCCTCGACAACGATCAGTCGGGGG
i01006Gh	Ashrafi_RNA_Seq	Gh_M_013097_Class_I	N/A	Failed	0	N/A	N/A	N/A	N/A	N/A	N/A	*	0	*	0	AAATATAATGCTGTCCTCTTGTCGAATTAACGAGTACCTCACTGCCTCGAGGGTCAAGTTCTCGCTCTTATCCACCCTTGGCTTGATTCTTGTTGATCTGYTTCGCGGGTTACTTGCGGTGGTGGTGGAGTTGGTGATTGGTGGATGAGAATCCACTAAAAAATCAAAGCTTCTTTAATATAAATAATAGAATGTATGTGC
i01007Gh	Ashrafi_RNA_Seq	Gh_M_013103_Class_I	N/A	FunctionalPolymorphic	0.2136	0.983564	0.77974	120.99	5	N/A	N/A	*	0	*	0	AGAGTTACCAAAGGTAAGTCATCGACCTTGGAAGGTCCGCAGCCCATAATAACACTATTAGCAACGAAAACCGTAGCCAAAACTGAAGAAGAAGAACAAGRAGAACAACGAGAAGAACAAAAACCCAGATTGAAACTTGATCCAGTAATTCCATTCATGGTTCCGTTGAGATTGGTGAGAGCAAGAAATGACCGTCCATGC
i01008Gh	Ashrafi_RNA_Seq	Gh_M_013112_Class_I	Scaffold_07_12966805	NotSynthesized	N/A	N/A	N/A	N/A	N/A	N/A	N/A	*	0	*	0	GAATTATGCAGATTTATTTTAGCAGTTAGGCATAATCCATTTCTAGGTTAGTAAAAGGTGCGGGTATGTCTCATCTTAATGAATGAATCGTTCAAGAGATRAAAATGCATTAATACCTGTACAACCACCAATGTGTTTTCCCCCAATAAAAACATTAGGGACAGTACGCTGCCCGGTAAGCCCCTCCAGTACATTCTGCAG
i01009Gh	Ashrafi_RNA_Seq	Gh_M_013135_Class_I	N/A	FunctionalMonomorphic	0	1	0.826382	N/A	N/A	N/A	N/A	Chr11	19399666	Ca8	42479761	CGTGAACAGGTTTTTCCTTGAGGCTTAGTTTTGGTTCGATTTTCTTTCTCGGTTGAAAATTAGATTGATATAAAAATTGTCACTTGTATCTTGATTTTTCMGATTGATATAGTCAAGACTTGTAATACACTTGGCGAAGTCTCTGGGGGATTCTATAGGCCAGGCTACAAAGATGGAGCAAAACTTAGACTTCACATGATG
i01010Gh	Ashrafi_RNA_Seq	Gh_M_013141_Class_I	Scaffold_08_37739816	FunctionalPolymorphic	0.1352	0.987889	0.446676	N/A	N/A	N/A	N/A	Chr08	37739616	Ca9	90111638	TAAGGCTTCAAACTTGGAGAAGTCTTGCACTTCATATGAGAAATCAGCTCAAGGCCAGAGAAAAGATGATTTGGATGGTGCTTTTTGTGCAGATGAGATGMAAGCTGCTCAAAATTATCCTCGGCATGTTGCTGTGCATGTCCTAGATGGAAGCCTTAGAACATGTGTTCAAAATCCTTCCCTGGGTATGTCATTTCAAGA
i01011Gh	Ashrafi_RNA_Seq	Gh_M_013151_Class_I	Scaffold_03_43018436	Failed	0	N/A	N/A	N/A	N/A	N/A	N/A	*	0	*	0	TCATTGGAATACGCCTTGAACAACAATTTGGATTCATACGTGTTGGGCTTATCTATCTATTGTCCGGTTTTGGTGGTAGCGTACTATCGTCTCTTTTCATMCAACGCAGCATTTCTGTTGGTGCCTCTGGTGCTTTATTTGGCCTTCTTGGAGCAATGTTGTCAGAGCTGCTGACTAATTGGACTATCTATACAAATAAGG
i01012Gh	Ashrafi_RNA_Seq	Gh_M_013159_Class_I	N/A	NotSynthesized	N/A	N/A	N/A	N/A	N/A	N/A	N/A	*	0	*	0	TATTTTTACGGCAATAGTAGGCATTAGCTGTATTTCCAGAGTTTATGGTGCGAGTCCTCAGTCAGTGTACCTTTAAGGAATATAAGGTGTCCTTTTACTCRTATATCCTTTGTGGTAAGAATTTTCAGTTCTATTAATTGTTTTTTAATTTGTTCATGGAAGCATTCTTGTAACATTGAGCATTTTAATATGGCAATTTTA
i01013Gh	Ashrafi_RNA_Seq	Gh_M_013162_Class_I	N/A	NotSynthesized	N/A	N/A	N/A	N/A	N/A	N/A	N/A	Chr10	59772247	Ca11	55900245	TTTCAGCTACTTGTTTAGCCAGGTTTGGAATATCTGGACGGCTGTTGAGAGTTTCATCTCCAACCTTGTCTTGGAACAATTCCCCAAGCCTTCTCCGGTTYTAGGCACTCCACTTTGATTTTCCTTCGAGCTCCCATTTCGCCACATATCTCCAAAGATCGAGTAGTAAAAATAAGTTTGGAACCATTTTCTTGGCTTGGT
i01014Gh	Ashrafi_RNA_Seq	Gh_M_013174_Class_I	N/A	Failed	0	N/A	N/A	N/A	N/A	N/A	N/A	*	0	*	0	TCGAGAGGCTTAATATCTTAACTTCAGGCTCTTTACTCTCTCCGAACGCAGACATATCAACACTACCAAGAAGTTGTTCTTTCCATCTCCTTAAACTTTCRTCATCCTTGTCTTTTTCAAGCTGTTCTTTGAGGGAAAATTGAGGACCAAGATCCAATTCTTTCTCGGATTTCAACTTGGCATCATCATATTCTTCTTCTT
i01015Gh	Ashrafi_RNA_Seq	Gh_M_013179_Class_I	Gh_M_013963_Class_I	FunctionalPolymorphic	0.131911	0.995675	0.53612	N/A	N/A	N/A	N/A	Chr07	20268097	Ca3	86024057	CCAAATCTTTAGCTTCTTTCAACCCCAAATCTGTAAACCCTCTAACTTCCTTAATAACCTTAATCTTAGCCGCCGCATCGAACCCCTCGAGCTTCACATCRAATACCATCTTTTCCTCCTCCTTCTCTTCCCCTTTCCCAGGGCCAGCAGCCCCAACCTTCCCGGCTCCTCTCATGGCCCCACCGAATCCCATTCCGGGCA
i01016Gh	Ashrafi_RNA_Seq	Gh_M_013180_Class_I	Scaffold_05_7057598	FunctionalPolymorphic	0.207803	0.991349	0.529994	N/A	N/A	N/A	N/A	Chr05	7057599	Ca13	41698585	TTACGTGTTGGCTCGTGTCTGTCAGTTTCATTCCCAGCTACACATACACCAGTTGCTTTTCCCCTAGAGGAATCGCCCCTTCCCATTACCAGAGCCACTTYGGGATAAATCCTTCCATTGAACTCCGTAGCCTTCTCCCTTATCTGAAACACAGGAGCCTTTCTTGCCCTGCAGTGATTGTTCATGCAACAAACCATCAGC
i01017Gh	Ashrafi_RNA_Seq	Gh_M_013192_Class_I	N/A	NotSynthesized	N/A	N/A	N/A	N/A	N/A	N/A	N/A	*	0	*	0	ATAACTGCAGTTGATTTGATGCATTAGTCTGATATGGAAGACCATTCTCATCCATGCAAATGGGGCAGCATAGGATTACCTTCATTGCCTCCTAGCATTTYCCTGCGATACGTATGCTATTTTTATTCAGTTTCAACAACAGTAACTGCGCAGAATCACAAAATGTAACGTTTTGGAGAAGATATCAAAGAGAGAAACCGA
i01018Gh	Ashrafi_RNA_Seq	Gh_M_013197_Class_I	N/A	FunctionalMonomorphic	0	1	0.938105	N/A	N/A	N/A	N/A	Chr13	51977231	Ca5	134624454	TGTCATGTAAACCAACTTGCAAAAAACAATTCAATTAAACAAATCTGCTATCATATGACTACTGGAAGTCCTTTTCATTGAATTATCTGGGACTGAGAGCMTGTTTTTCTACAATGACTGACCCACTTACAGAAACAGCTCAAAGATGCTTTCTTTTCACTCTTTTTCATTTTATTTTCAACATGAAATCGCTAACTAGAA
i01019Gh	Ashrafi_RNA_Seq	Gh_M_013202_Class_I	N/A	FunctionalPolymorphic	0.0533752	0.999135	0.324571	3.84	19	N/A	N/A	Chr09	69793668	Ca6	60252650	TGCCATCGCGAATTGGCCTCTTCCTCCGACCACCGCAAGCCCAGCTTCTCCCCTTGAAAATACGCTTAGAGAGCTTCCGTTAAACTTACCGGTATTGAATYCAAAATCTATGTACTGCGTGCTCGATGCATTTGATCCGGCTAGCAGGGAAAGACCCTGAACATTTCCAATCAGCTCTGAGTCAGGCTCAGGACCAGTCCT
i01020Gh	Ashrafi_RNA_Seq	Gh_M_013205_Class_I	Scaffold_04_39511641	FunctionalPolymorphic	0.216906	0.990484	0.455491	115.08	8	N/A	N/A	Chr04	39511641	Ca7	56524246	CGGGGAAAGTATTAAGCCCTTCAATCACCGGCGTAAAAGGGTCGCTCGTTTCACCGCTAGCCACCACCAAGAACCTCCCTTCCAACTCCTCCACCTCGCCRGAACCCAAGTTCCTGGCCTTAACAATCCATTTCCCGGTCTCTCCGTCGAACTCTGCTGACTCGACGGTCCGACGGTACAAAGGGCTGATCTTAAAACGAG
i01021Gh	Ashrafi_RNA_Seq	Gh_M_013206_Class_I	Scaffold_07_57361953	FunctionalPolymorphic	0.147673	0.983564	0.374935	N/A	N/A	N/A	N/A	Chr07	57361753	Ca2	97120346	TCTAATGGCATCTTCGATCAAATCGATGTCCATCGTTCCATCTTCATTGTTCTTCACTGGCCTCGGATGTACACCTCCGATTGTCGCTATCCCACCGTTCYCATAGATATGTATATGGGAATTGTTTCCGAGAATGACTTCACTTCCCCTTACATCACAATGAACCAAAACACTAATTAGGTTACCCATGGTGCCTGACGG
i01022Gh	Ashrafi_RNA_Seq	Gh_M_013223_Class_I	N/A	FunctionalPolymorphic	0.392915	0.981834	0.228159	N/A	N/A	N/A	N/A	Chr01	11741411	Ca1	119728272	CAAGATCCAGAAATTAAAAGATACGATCTTCGCTGTCAAACGAGCAGCTGACAAAAGCGAAAAAGCAAGGTGCGTTTTCCAGCCTCATCGCGGCCAAATCRATCCCTAAAAGCTTACATTGTTTGGCAATGAGGTTGATGGAGGAACGTATTGCACATCCAGAGAAGTATACCGATGAAGGGAAGCCAACTCCTCCTGAGT
i01023Gh	Ashrafi_RNA_Seq	Gh_M_013237_Class_I	N/A	Failed	0	N/A	N/A	N/A	N/A	N/A	N/A	*	0	*	0	TGAGACACTGAACACCAAATWCAACCGCTCCAACAATTCATATACATCATAATTTTCGATCACGTAATAGAATTAAAACAAATACAAAAGGAAATAAAAAKAAAAAGATCTAGAACCCCATCTTGGTTTTAGGACCAAAAAAAATTAAAAATTAACAAGAAAAGACTAGGGTTAAAGTACTAGACTTAAATACGTAAAGGG
i01024Gh	Ashrafi_RNA_Seq	Gh_M_013244_Class_I	N/A	FunctionalMonomorphic	0	1	0.892853	N/A	N/A	N/A	N/A	*	0	Ca3	62598936	ACTTGCACGTAAATGCTGAGACTCTGATCAAGAAACTAGTGAAGAAAGGGAGACATGCAGAGCTATGGCCTGAAAAGGCTGAATACAAAAGAAGAAAAAAMAAGGGAAACCCAAGAACAAAGATAAACAAGGTGGCCAAGCAAATGGTGAAGGAGCTAATAATGGCAACCATGGAGGTGATAAACAGAAAGAGACCGTCAA
i01025Gh	Ashrafi_RNA_Seq	Gh_M_013251_Class_I	N/A	Failed	0	N/A	N/A	N/A	N/A	N/A	N/A	*	0	*	0	GAGGATAGTTTCTAAGATGAATTTCTTACTGACCTACGACACCAGAAACAGCTACTTCAACTTCCCCACGTCCTCCAGGACCTTTCATGTAAAGTCTGTTYTTTTTTGCCAGAGGAATGACCCATTGATAGAAGACTTCCAAATCCAGAACTCCCAGCATCATATGCATCCCGGACCATTTGATAGCTGACAAATCCAAGA
i01026Gh	Ashrafi_RNA_Seq	Gh_M_013289_Class_I	N/A	FunctionalPolymorphic	0.0658307	1	0.510167	38.9	10	N/A	N/A	*	0	*	0	AGAAATAAGCTAAAAGGCTATAATTTTGGGTGAAAGCTAAATTGGTCACCAAAAGAGAAACAAGTTATGTACAAATTGTCCACTCTATAAAAAAGCACTCRTAAATTGGTAATTTGATGGTGGAATTTCTTATACATAGTTTGACAAATTAGTAACCCCAGTTCCCTTCCCGTATGAACTTCAAACAAATTAGTAATCTTA
i01027Gh	Ashrafi_RNA_Seq	Gh_M_013295_Class_I	N/A	NotSynthesized	N/A	N/A	N/A	N/A	N/A	N/A	N/A	*	0	*	0	CTGTGATGCGGTTTTGGCTTGTTTGAGAGTTTGTTTGAGAGCCGTATACAGATCAATAGAAGGCTGTGGTGTAGTAACAACCGGTTGCTTCGGTATTTCCRGAACACCTAAAGCCTTCTTCATTCCAGGAGCCTTAAGCACTAATCCATATCCAAGGGAAAATATATTCGATGTGATCCAATAGCAAAATATGGCCTTCAG
i01028Gh	Ashrafi_RNA_Seq	Gh_M_013300_Class_I	N/A	FunctionalPolymorphic	0.269352	0.99481	0.440584	N/A	N/A	68.8	9	*	0	*	0	TCCCCGTCTCTTAGGGGCTTCAACTTTACTATCCTCCAAAGAAAGATTTGACACTCCAGGCAAGCATTCTGAGGAGAGTAATTCACTTGGTTCACGATCTRCAATAGCTTCCCAATCATCATCTGAAGATGATTTGGGTGTCCAACAATCACCAGGCAATACTGGTAACTTTTCAAGATTCCCATGAGTCAARGRATTGTC
i01029Gh	Ashrafi_RNA_Seq	Gh_M_013302_Class_I	N/A	FunctionalPolymorphic	0.439024	0.974913	0.826236	N/A	N/A	N/A	N/A	*	0	*	0	GGTTTGCCCGTTAAGATAGGTAGGGGTATAGTCAATAGGCTTTCTTCGGGACCTGAAGTTCAAAAAACTATGTTCTTTAGCTGTGGAATCACTGGACAAAMTGTGTTTCGATACTATCTCACATTCGATACCAGGTTCATGTTTGACTCCACCAGCAATAGTAACGTTTTGAAGATGTTCGTCCGACTTCTGTTACTGTGA
i01030Gh	Ashrafi_RNA_Seq	Gh_M_013303_Class_I	N/A	FunctionalPolymorphic	0.237302	0.992215	0.43233	N/A	N/A	N/A	N/A	Chr06	2316192	Ca10	102752472	GTGTTGCTGGAATTTCCAGTTGTGTTTTCGGATCCATTTGTCTCCGAATATAACCCGGAGTTCTGAATTTTTAACCTTTTGAGCCATGTAATGGATGTTGYTCATCAAAAAGAAGTGTTGCAAGGAAGCATCCCTATATAATTTGGATTTCTCATGGAGGTTGACTTCTAGGATTGAAGTGAGTGACTGCATATGCAGTGT
i01031Gh	Ashrafi_RNA_Seq	Gh_M_013304_Class_I	N/A	FunctionalPolymorphic	0.41133	0.980104	0.914756	N/A	N/A	67.2	13	*	0	*	0	GCAAATATTGTCCATGATAAAGTTGAGCAATTCGCGATGCAATCTCACCCATCTCCCATCTCATAAGCCCTGCTTCAACTAGCTTCTGCCGATTTTCCGGYAGAAACTCCCACAACTGAGCGTATGAATACCTTGTAAAAGTATGTTTCGTACCTGTTGTGCTCATAGTAAGGCAAGTCTCTGATCTTCGAAAATTTCTTA
i01032Gh	Ashrafi_RNA_Seq	Gh_M_013309_Class_I	N/A	Failed	0	N/A	N/A	N/A	N/A	N/A	N/A	*	0	*	0	TCTTGGAGAAGGGTTGCATGACCACCAAATTCTTCTTCATCGACCTTTAGTATCATAGCATAATAACCGTATATGATTGAAGTGGATATGACCAGAAAAAYGAAGATCCAAATGCCTCCAACCACAGGGATTGCTCCCCATAATAATCCACATAAAAGCCCCACAACTTGTCGAATCCAATGCAATACATCTCCTAATTGA
i01033Gh	Ashrafi_RNA_Seq	Gh_M_013324_Class_I	N/A	Failed	0	N/A	N/A	N/A	N/A	N/A	N/A	*	0	*	0	CATTGGAGAATGCAGACAAGAACTCCCCGGATGCTTTGGTAGGAGATGCGAAAGGATTATCAGGAAGGTTGTGCTCCAAACTGCAATTTGATACAATAGAYACATAAAGTCACAACAAATCAACACACTATTCGATCACCCCCAGGCTTGAAATTAAACCATAAATATCATAGATATGAACTAAATAAGAAACCGAACGCA
i01034Gh	Ashrafi_RNA_Seq	Gh_M_013325_Class_I	N/A	NotSynthesized	N/A	N/A	N/A	N/A	N/A	N/A	N/A	*	0	*	0	ATCAGTTAACAAGCCTTTCTTGAAATTCTTCTCGTAGTTCTGGAGCCCGAGACTATTTAACATCGATCTTGTTCGGGAATAGTACATGTCCTCGACAGGTRGTTGTGATAACTTTTGTCCAAACTGGAAAAGCACGCCTTGAAAGAGCGCAAAAAAAAGTCCAGAAGTGACTGCATTTGCAGCCTGATTCGGGCCGCCCAT
i01035Gh	Ashrafi_RNA_Seq	Gh_M_013327_Class_I	GH_TBb092C17r164	FunctionalPolymorphic	0.205047	0.99481	0.914871	N/A	N/A	N/A	N/A	Chr04	51523129	Ca7	31620148	TTCCAACGCAGATGATGAAAGATCAAATTCTGCTGCAACATCTTTAACAGGAGAGAGCGATGAAGAGGATGCAAATCATCATCTCTTGACTACACAAAACRGTGATGTCGCATTTCTAAAAGAGAAGCCACTGAGGTTTGCCAAAGAACTCCTCTGATTTTTCCTCCAACTATAACTGTTTCTGTTGTGAGTCTTTCTGCC
i01036Gh	Ashrafi_RNA_Seq	Gh_M_013335_Class_I	N/A	FunctionalPolymorphic	0.370192	0.987889	0.363433	135.62	21	103.5	21	*	0	Ca3	109919271	TTCATAGACCCCCAAACTCCATCGTTAATCCAGTACTCTTTAACGTCTCCCCTTTCTCGTTTCCCTATTATGCTTGTCGCTAATGTAAATGGCGAATTAGMAAAGAAGTAACCAGGTTCCGCAATGATTTTTAAGCTATACCCCCTNAGCTAGCTCACCAGGGAAATATTTTTGTAGAGCAACTTTCACGGCGGAGGCTGC
i01037Gh	Ashrafi_RNA_Seq	Gh_M_013359_Class_I	N/A	NotSynthesized	N/A	N/A	N/A	N/A	N/A	N/A	N/A	Chr11	49080686	Ca8	60623163	CTGCACGAACAGTGTGCCACTCGGGTGGAGGTGGACAATCCTCGGTGATTGCCTCGTCTCTTTTTATCACCAGATGCCGAATGACTCTTTCATCTTGGTCKAACATAGTCTTAAACTCATTAATCCATCTAGCTTCCAACTCAAAGTTCATCAAGATGTAGTGGGCATTCTTAGCTTTCTTTATCTTGTATGCTAGTCTCC
i01038Gh	Ashrafi_RNA_Seq	Gh_M_013373_Class_I	N/A	FunctionalPolymorphic	0.293323	0.992215	0.440711	N/A	N/A	N/A	N/A	*	0	*	0	CCACCCGAGAAGATTCAACAGACCGAAAAGGAGGGGCTTGACCAAATTTCAATATGTAAGCTGTCTCATGAAAAGGTCGCAGTTGCTGAATCAATTGAGCMTCGAGATAAGAATCACAAGCAAAAACACCAAACTGACAGGTCACTAAAACTGAGCGCTATGGAATGGGTTGTTTGCTGATAATGCTCAAGCATATGCTTA
i01039Gh	Ashrafi_RNA_Seq	Gh_M_013375_Class_I	N/A	FunctionalIntergenomic	0	1	0.728535	N/A	N/A	N/A	N/A	Chr07	7462816	*	0	AAGAAGATCCGTGGGAAGATCTCTGAGTCTTTGAGCAAAAGAAGGAGAATCAATGATGGGTTCGGTGGACACCAGCCTCCTTGTCATCATCAGCTCGTTGYATGTTAAACATCTTTTCGTAAGGAANCTCCTTAGAGCAGCCATTAATGGAAGTTTTGAAGAAAACTCTGCTACACTAAATGCCGAACTGAGCTGCGAGGT
i01040Gh	Ashrafi_RNA_Seq	Gh_M_013383_Class_I	N/A	FunctionalIntergenomic	0	0.997405	0.727711	N/A	N/A	N/A	N/A	*	0	*	0	TATCAGTTCTTATCCGCTTATTATGGCTCAGGTAACTACTCTTAAATGCGGTGGAGTCTGTCTTGGAATAGACTGATGGCACAACGGCCTTTCATTTCATYAATAGTTGGTCTGAAATRGCAAGAGGCTTGCCCCAAATTAGCWTGCCACCACTTATTGACCGAACCCTTCTCCGAGSAAGAGTGCCACCAATCCCTAGAT
i01041Gh	Ashrafi_RNA_Seq	Gh_M_013393_Class_I	N/A	Failed	0	N/A	N/A	N/A	N/A	N/A	N/A	*	0	Ca1	106270397	TATAGCATTGTTCTAACTTCTAACCAAGGAACAAAGAAGCAACAAAGCAGAAAAAAGAATGTAGACAAACCCCTTGAAGACAGCTAAATCCAAGCCCAGCRCCAATTGTCAAACGACGTGGGTCAACAAGTGAATTGTAATGATTCCCATGATGGTAGCTAAGCCTTATGGGAGGTGTGTCAGTATTATAGCTTCCATGAA
i01042Gh	Ashrafi_RNA_Seq	Gh_M_013397_Class_I	N/A	FunctionalIntergenomic	0	0.991349	0.764161	N/A	N/A	N/A	N/A	*	0	*	0	CAAGCATTGAATACTACTTTGAATGAGGTACGAGTGAATCAAAAACATCAATATCGAGATCCAATTAAGGAAGATAGGGATAACCAGCCCCATAGGTGCARCCCTCAACGTGTCCCTAGAATGGATGATGATTTTCATGATCGTGGACAATCATCTTTGGCAAAACCAAAGAGCGAGCAGCAACGAGAACATCTCTTTCGT
i01043Gh	Ashrafi_RNA_Seq	Gh_M_013409_Class_I	N/A	FunctionalPolymorphic	0.110063	0.992215	0.500421	29.59	7	N/A	N/A	Chr01	47604078	Ca1	140876196	GTTTTCTGATTTTGAGCTTACAGGGTTTCGTCGGGCTCAATCTGAAGGGAACTTGGAAGGGCTCGCCCATGCTGCTTGCGATGGCAATGATGAATTCTACRAGCGGAACCAACCTAAGAAGTTTTCTGCAAGGCACAACAAGAAGTGCTTGATGTTGCAAACCATCCCTTCCTTTTCGTTTTATAAATCGGGCGCAAGGTG
i01044Gh	Ashrafi_RNA_Seq	Gh_M_013422_Class_I	N/A	FunctionalPolymorphic	0.39644	0.982699	0.435077	29.51	2	N/A	N/A	Chr03	3200995	Ca7	36895225	ACAACCCGCCGCCCTTCCTCGGCAAACATTCACACCCAATCAAACAACCCAACCACCACCAACAATACCATTATGAAACCCGGTATTTTTCCCAACCGTTRGACCACTTCAGCTTCTTGGACCTCCCCAGGTTCCGACAACGTTACCTTATCAACACTGAACACTGGGTCGGCCCTTCCCGTTCCGGCCCAATCTTCCTTT
i01045Gh	Ashrafi_RNA_Seq	Gh_M_013425_Class_I	N/A	Failed	0	N/A	N/A	N/A	N/A	N/A	N/A	Chr05	56544013	*	0	TGAGAGAAGCTTTAGAGGGATCCCGCTTCAGGTATTGCCCGAGGCGTCGCAGCCTCAGTCTCTTAAGCCCAAGATGGTATCCATCCCCGTCCACTTCGTCRGTTCGAAGCAGGGCAGATCCGACTCGGCAATCAAGATCCAGAAGGTGTTTCGGGGATTTCTGGTAAGAAAAAATGTGAAGAAGATCATGGCAATAAGGGA
i01046Gh	Ashrafi_RNA_Seq	Gh_M_013432_Class_I	N/A	FunctionalPolymorphic	0.0266876	0.997405	0.365136	N/A	N/A	N/A	N/A	Chr11	7707895	Ca8	94128502	TGGGTGGAAGACCGAGATCGAGCGACCCGAGTTCTTTCAGCTCAGGAAGGCTACTTCCCATGGTCAAAAGCTGCTTGTCATGGCTCAATCTCGCCCTCACYCGGATATCAAACAACCTGCTCATAAAGGCCGCTCTGTTAAAACTGCTTTCGGTCTATCTGTTTTGGAGCTGGATACGGGTATTTGGGTTGACTTGCCACT
i01047Gh	Ashrafi_RNA_Seq	Gh_M_013461_Class_I	N/A	FunctionalMonomorphic	0	1	0.921869	N/A	N/A	N/A	N/A	Chr12	828522	Ca2	94506800	GAATATATGACTGTCCTCCATTACCTCCAGGCAATAGTGAGAGACTAGATAATGGCCCTCGTCTATGCTTGGTTAATAGAGAAGCACCCTTGCCTCTAATYCATTACAAGAGAAGACGCCAGAATGATTCAGGACCTAACCATGCAAATATTTCCGAGAACTCAACAAGAACAACTCAGGATCATTGTTCATCTACAACAA
i01048Gh	Ashrafi_RNA_Seq	Gh_M_013467_Class_I	N/A	FunctionalPolymorphic	0.380328	0.973183	0.676023	N/A	N/A	28.8	19	Chr09	49649782	Ca6	92546761	ATTATGACAGATCAAGAAACTATGAGAGAAGAAGGGAAAACATGCAGCCTCCTCCAAACCAGGGTATGCAGAATGCTTCTCCTAATACAGCTAGAAGTCCRCCTCCTAACAACATGGGAGGAATGCCTTACAACAATAGGGGAGGTATGCCAGCCAACAATATGGGGGGAGGAATGCCGCCTCCTAACAATATGGGAGGAA
i01049Gh	Ashrafi_RNA_Seq	Gh_M_013468_Class_I	N/A	FunctionalPolymorphic	0.467252	0.984429	0.358606	N/A	N/A	36.9	4	*	0	*	0	TGGGAGGAATGCCGCCGCGGAACAACATGGGAGGAGGAATGCCGCCTCCTAACAATATGGGAGGAATGCCACCGCGGAACAACATGGGAGGAGGAATGCCRCCTTCTAACAATATGGGAGGAATGCCGCCTCCTAACAACATGGGAGGAGGAATGCCGCCTTCTAACAATATGGGAGGAATGCCGCCTCCTAACAACATGG
i01050Gh	Ashrafi_RNA_Seq	Gh_M_013470_Class_I	N/A	FunctionalPolymorphic	0.202212	0.99481	0.26351	N/A	N/A	N/A	N/A	Chr07	1805591	Ca4	73720266	TGGTTTCGGTTTTGCTTTGTTGCTTCACCTTTTGGTTCCACATTTCATTTGGGTACTTGATAACGTGCTCGGGGATAGTTCCGATGAGGTACCGGAACGAYAAGGTATCGATAACGGATTTCGGCGGCGTCGGTGACGGAAAGACACTCAATACAAAGGCTTTCCGGGAAGCTATATACCGGATTCAACATCTGAGAAGGA
i01051Gh	Ashrafi_RNA_Seq	Gh_M_013472_Class_I	N/A	Failed	0	N/A	N/A	N/A	N/A	N/A	N/A	*	0	*	0	TGCCGCTAGTGGAGGTGGTGGTGCGGAGCTGGCTGATGATATTGAAAGTGGACAGTTCCATTCCAAGCCAAGGTCATTAATGTGATTACATTACTGAGCTYCAACCCTGGGGGGGAGTCATGATGAGCGGCACCTAAACAGCAAATGCTGCGAATTTCAGTTCATACTTTCATAATCCCAGATGATCGCTGCAGACATCAT
i01052Gh	Ashrafi_RNA_Seq	Gh_M_013488_Class_I	Scaffold_02_61208759	FunctionalPolymorphic	0.425241	0.986159	0.281558	12	1	N/A	N/A	Chr02	61208559	*	0	TTTTGTATATTCTTTCCTGGGTCAATCTTTGCTTCTCATTTCAATGGAGTCCATCACTCAAAATGGTACCTCAAATGGCCATTTGCAGAGCTTTTGCAGCRCCACAAATGGTGGTGTTGGTGTAGTGGTGGACCCTTTGAACTGGGGTGTTGCTGCTGAGTCACTTAAAGGGAGTCATTTAGATGAAGTGAAACGTATGGT
i01053Gh	Ashrafi_RNA_Seq	Gh_M_013496_Class_I	N/A	NotSynthesized	N/A	N/A	N/A	N/A	N/A	N/A	N/A	*	0	*	0	GTCTCTCCCGCCGATCAGATCAGGCCTCTCACCGGCGAGAGATTGTCACAGTCTTTTCTCTACTGTTTATTATCACGATTCCCAGGAATGAACCACCATGMTCTGCAGGCACAGAGAAGGGAGATGAAGCACAAAGGAAGAAATGTAGTCTGGTCAATTGCAATGGACAAGTGTCTAATTGAAGCTCTGGCAGTTCAGGCT
i01054Gh	Ashrafi_RNA_Seq	Gh_M_013498_Class_I	N/A	FunctionalMonomorphic	0	0.989619	0.830177	N/A	N/A	N/A	N/A	Chr13	54047501	Ca5	48217084	TTCGTCAGCTCAATACATATGTAAGTACTTCGTTTCACAAATTGTTCAATTTTGATGCCGTTTTCATGATGTGTTAAATGATTTCAATGCTGGGTTTTAAYGCAAGGGTTTTAGAAAAGTTGATCCAGATCGATGGGAATTTGCCAATGAAGGGTTTTTAGGAGGGCAAAAGCAGCTACTTAAAACGATTAAGAGGAGAAG
i01055Gh	Ashrafi_RNA_Seq	Gh_M_013499_Class_I	N/A	FunctionalPolymorphic	0.129513	0.993945	0.582322	9.82	25	N/A	N/A	Chr10	60564774	Ca2	48344108	AACAAAGCCATGGCTGAAACTACTTCTTCAACATCATCCCCCAAGCATCTCCAGTCGCCAAATCCCTTGTTGATGGACCCTTCATCATCGGTTCCGACACYGCCACCGTCATCGGCGGCGGCGTCAAATATTAACCCGACGCAGACGGCGACGCCGCTAACAGCCCCATCTCCGACAGCGACACCAACAACAAATCCCTCA
i01056Gh	Ashrafi_RNA_Seq	Gh_M_013506_Class_I	N/A	FunctionalPolymorphic	0.480892	0.990484	0.484206	N/A	N/A	166.4	5	Chr09	8654513	Ca6	87657121	TGTTTGACCAGATGGCTCTTCTAATTAACGAAGTCGACTCCCTTACTAACCAGATCTTCTCCATCCTTGAAAACAAATTTCTTTTCGGTGATCACGAGAAYAATGCTGCTGCAAAAACCCATGAAGAAGATCACTTGAAATCTGGAAATCAGATTTCCGGGAAAGTAAGAATCCTATCCATTGACAGTGGGAGCTTTTCCG
i01057Gh	Ashrafi_RNA_Seq	Gh_M_013522_Class_I	N/A	FunctionalPolymorphic	0.411392	0.99481	0.441533	N/A	N/A	73.7	23	Chr06	41807357	Ca10	76310602	AAGAAGAGCCTCTTTTGGGTTTGCCACTTTCAAGAAACACATGGAAGAAAAGTTGAGCACGATGTCCATGTCACTAGGCAACTCTGACACTAACTCACCTYATCTGCCACTGGGTAGCTTGGTGTTATCTCAAGTCATGAACATGGACTTGGAGAGAAACCTCGATAATGCAGCAACAGGCGAGGGAGCCACAATAAGTAC
i01058Gh	Ashrafi_RNA_Seq	Gh_M_013550_Class_I	N/A	FunctionalPolymorphic	0.270226	0.981834	0.536221	121.89	25	101.2	25	Chr10	1729708	Ca11	31504636	TAGTTCTTTTGTTTTTGTTTCTCTGTTGGTTTTTGATTGAACATCAAAGAGGAGAAGGGAACAAAAAAGAAAAAAAAGTAGAAAGGATCCATTGGAGTTGYTGTCAATGGCGCAGATTGAGGTTCAGCGTCAACCGGCGATTTCCGTACCAAACGCCGTCGCTCCGCAAACCGGAGGGGTGCAGTTCATACCGACGTCACT
i01059Gh	Ashrafi_RNA_Seq	Gh_M_013589_Class_I	N/A	FunctionalIntergenomic	0	1	0.76149	N/A	N/A	N/A	N/A	Chr11	44722358	Ca1	133527037	AACCGAACATCCAGAGATTCATACGAAGAGTAATTTCTCCGGCCATCGTCGACGAAACATGTCCCATATGCTTGAGAACCATCGACATTCCTGGAGCGGCRGTTCTCACCGTTTGTTTCCACGCTTACTGCTTGGACTGCATCCACAAGTGGAGCGATTTGAAGAGGAATTGCCCTCTCTGCAATTCCACCTTCGATTCTT
i01060Gh	Ashrafi_RNA_Seq	Gh_M_013595_Class_I	Scaffold_09_3686267	FunctionalPolymorphic	0.313291	0.99308	0.448338	205.27	19	N/A	N/A	Chr09	3686067	Ca1	58985711	AAGCAATGTCTTGAAGGTGTTGGGATACTTCAGTATGGTGGGTTTGTTGCGAGTTCATTGTCTTTTGGGTGATTACCAAACTGGGCTGAAGTGCTTACTTYCTATTGACATTAATCAACAAGGTGTTTACACCAGTGTTATAGGAAGTCATATTACAACCATATATCATTATGGTTTTGCCAGTCTAATGATGCGGAGGTA
i01061Gh	Ashrafi_RNA_Seq	Gh_M_013616_Class_I	N/A	FunctionalMonomorphic	0	1	0.832088	N/A	N/A	N/A	N/A	*	0	*	0	GGCTCAGCAAGATGCGAAGAAAGAAGGGTCATTTAAAAATGCTTTAACTCGTGAAACTTCAGTTGCTTCTGTATCAAGCACTTCTGAACAAGATGGCAGTRTAAAAGGTGGGGAGGAAGAAGAAGATAGTGACAACAATGATGCGGCTGAAGCTGAGGACGCAGATGAGTCTGATTTGGATTTGGCATGGAAAATGCTAGA
i01062Gh	Ashrafi_RNA_Seq	Gh_M_013619_Class_I	N/A	NotSynthesized	N/A	N/A	N/A	N/A	N/A	N/A	N/A	*	0	*	0	ATCAGCTGGCTTTTCGGATCTCTGACCCAAACATTGCTAACAAAGGTGATGAAAGCCCCTTCATTCCCGCTTCCAACTCCACAAACCTTCCTCTCCACCGYCAACAGCCGCCGCAGCACCGGCTTATTTCCTTGGACGTTTGCCGGGGCCTCACCGTTGTGCTAATGATACTTGTAGATGATGTTGGTGGCATTCTTCCTG
i01063Gh	Ashrafi_RNA_Seq	Gh_M_013627_Class_I	Scaffold_05_56826707	FunctionalPolymorphic	0.422222	0.992215	0.275468	48.14	14	39.5	14	*	0	Ca11	20515796	GACGTTGAAGAAGCAGAATCACGGGAGTGGAGGAAAGTACAAGCAGGTTCTCTATAACCAGCTTGCGGAATTAATGAAACGAAATTGGATGGGCGACGTTRTCGACGACTATGACGATGGAGGAGGAGGAGGAGGTGGTGGGGAGAATGATCTAGTGCAGAACGCGGAACCAAACGCCAACTTCTTGGCTCAACAACAACA
i01064Gh	Ashrafi_RNA_Seq	Gh_M_013660_Class_I	N/A	NotSynthesized	N/A	N/A	N/A	N/A	N/A	N/A	N/A	Chr08	47207159	Ca9	100528493	AATTCCAACCACACCGGCAATTAGATAACATGGCTCACCGCCTCACTCACCGCCGCAGCTTACCGGCACCGGAACCCAACCCATCTTCCCATCCCTTAGAYCCTACCCTAAAAAAGTCGCCCAAACCGACCATAACCACTCATCCAACAACCCGAAGCTCAGATCCGTTAATGGCTTCCAAGAAGCCCTTTTTCATCACCA
i01065Gh	Ashrafi_RNA_Seq	Gh_M_013661_Class_I	N/A	FunctionalPolymorphic	0.3848	0.987024	0.221667	101.07	12	105.9	12	Chr08	47206992	Ca9	100528326	TTAATGGCTTCCAAGAAGCCCTTTTTCATCACCAATCGCTTCTCCAGATTGAGCCTCAATCACAAAACCCAAAAGCCTACCAACACCCAACACAGTAGAGRCATCCATTTACAAGCCAAAGCTTTGACAGTTTCAGCTGATGCTGATTCCTCCATTTTTTCACTTATCAAAGCAAATCATCTGCTGGCCCATGAAAAGGCT
i01066Gh	Ashrafi_RNA_Seq	Gh_M_013666_Class_I	N/A	NotSynthesized	N/A	N/A	N/A	N/A	N/A	N/A	N/A	Chr06	42601633	Ca6	109621570	TTTCTCCAACCCCCCATGCAAAGCCTCTCTTTTGTTCTGCTCTTCCAAGTTTCCAGCTTTTAACCAAAAAGTCCTCTTTTTCTTCCAGGTTCCTTACAAAMGTTGCCGTTTCTTCTGAGTATGACCAGGAAGAGGACTTATTTGGCAGCGATGATGAAGAAAGGTCTCCTACTTTCTCCCCTGACTTGAAACTTTTTGTGG
i01067Gh	Ashrafi_RNA_Seq	Gh_M_013689_Class_I	N/A	FunctionalPolymorphic	0.428	0.984429	0.384329	N/A	N/A	N/A	N/A	Chr08	37181140	*	0	TGCTGGCCCCCCTCAATCTTCAGGCCCAAGTGATGGACGTGCTGGAAACAAGCAAAACCCTGAAACCGGTGTCAATGGACAGGGTAACACAACCGGCGACRGAGCCGAGGAGGGAAAAAGTGACTGTGATGGTAGGCTTCTTTTACAATAGGATTTGTATTCCTCTGGCGGTCATCTCATAGACTGTTGTAGAATTAAAAT
i01068Gh	Ashrafi_RNA_Seq	Gh_M_013713_Class_I	Scaffold_06_39679531	FunctionalPolymorphic	0.315495	0.989619	0.437136	71.95	23	66.6	23	Chr06	39679331	Ca10	73673525	ACGTGGGTATTTTTCACACTTCCCAAATTGCCTAGTCCCACCGCTCTCTAATGGAGTCGAAGGCAGGGACGACGGAAACCAGATCCAACATAACGGCGTCRGACGGGGACCAAGTTGCGGCACTCGAATCCCTACAATTTACAGACGAATTCCACCGTTTAATCTTGGCTCCGCCATCTGACAATGCGACTTCTCTCGCGG
i01069Gh	Ashrafi_RNA_Seq	Gh_M_013714_Class_I	N/A	Failed	0	N/A	N/A	N/A	N/A	N/A	N/A	*	0	*	0	AACAGTGAAGAAGAATACCATCACCTGAAAGGCTACCGTATACCCGCCCTGAGTTTGGCATTCTACTGCTACGGAAAACGTTAATAATCTTTTCGAGAATMCCGAAACTTCCTCCTCCTTTCCAATCTTTGGAAGGTGGTGATGATGATGATGATGATGATGATGACATGGAAGAAGCTATCCCGGATTCCGTTGAGAGAT
i01070Gh	Ashrafi_RNA_Seq	Gh_M_013716_Class_I	Scaffold_08_52709371	FunctionalPolymorphic	0.266667	0.99481	0.320501	N/A	N/A	N/A	N/A	*	0	*	0	GGTTCCTCTGCTGTTTCTATAAATCATTTCTCAATTCCCTTTCTTTTTTTTAGTCAGATTCTGGATTTGGAAAAAAAAATATCTTCTCTGTCTTCGGATTYCCTCACGTTTTCTTAAATCATCGATCAACGCCGACCTAGAACAAGAATAAAACGAGGAACAAACAACCTCTGATTGTCGAATTAACGAGAAACCAAAAGC
i01071Gh	Ashrafi_RNA_Seq	Gh_M_013722_Class_I	N/A	FunctionalPolymorphic	0.261182	0.989619	0.380529	N/A	N/A	N/A	N/A	*	0	*	0	TGGACTCCGGTGATGGTTTACCGCCATCGTGGGGGATTCGAACAACGGATGAATGTCTTCAGTCTCAAAAGAAGCTTTACGAGAAGCACAATAATACAGCRGATGGCCGTATAAGGGATATGGCTTGGAATTAGGAAAGTTATGAACTCTACTGATCGTTTACTGCTTGAAACCAGAGATGCCGCTAGAGAATTAAAAACT
i01072Gh	Ashrafi_RNA_Seq	Gh_M_013728_Class_I	N/A	FunctionalMonomorphic	0	1	0.855051	N/A	N/A	N/A	N/A	Chr06	47979832	*	0	TTCTGTTCTCCTCATTCATGATGACAATGGCTTTCCCCGATTCCTCTTTTCCTTTCCTTCCCATTTCCTATTTTCCTTAGTGGGTTGTTTCCATCTTTCTYTTTTTTTTTTAATTTGAAGATCTACTGTTAGATTTCCTTGTCCCTGAAAATCCATTCCATTTTCCCGGAAAATCTTCTTTCTTTGCTGTTGTTTTCCATT
i01073Gh	Ashrafi_RNA_Seq	Gh_M_013733_Class_I	GH_TBb111L03f388	FunctionalPolymorphic	0.220893	0.989619	0.42253	0.85	17	N/A	N/A	Chr03	534451	Ca1	135109995	CCAACCTTGATCCTGAACTGGCCCTTGCTCTCAGAGTTTCAATGGAAGAGGAGAGAGCCAGGCAAGAAGCTGCTGCTAAAAAGGCAGCAGAAGAGTCATCRAAACAAGAAAAGGGTGGGGAAGAACAGGATGCGACAATGACAGAACGTGCTAGTGAGGGAGCTTCAGAAGCTGATAATAAGAAAAATGAATTTTTGGCTC
i01074Gh	Ashrafi_RNA_Seq	Gh_M_013750_Class_I	N/A	FunctionalPolymorphic	0.0313972	0.997405	0.372585	50.67	8	N/A	N/A	*	0	*	0	TTGTGCCTAAAGTGAAGGAGGATGAGAGGAAAGGATGTGTATCAAGTCACCGTTGAGTAGTGTACAAGTTTATTGTTAGTGAAGGTAAATGGATGTGAATRAGGACTAGGGTTTTGCTGCTTTAGGGTGATGGAGAGTTAATGTTAGCTCATGTTGTAATGTAATCTTCGAGTCTTTAAGATGTGAGTTTAATAAATAATC
i01075Gh	Ashrafi_RNA_Seq	Gh_M_013760_Class_I	N/A	NotSynthesized	N/A	N/A	N/A	N/A	N/A	N/A	N/A	*	0	*	0	ATTAAACCAAATAAACCAGAGACCACAACAGAATATTCGAAGTTGCTCATCATTTCCTTGTCCAAAGATTCCAGATTTCTTCATCATCATCATCAATAGAYAGACCGGCGAAATCTGACTCCATGGACAATTACGTGAGAAACAGATTAAGAGAATTATTTCAGACCCTTTAGATGGTAGCCGTCAAACCAAGAAACTTTT
i01076Gh	Ashrafi_RNA_Seq	Gh_M_013766_Class_I	Scaffold_09_17457267	FunctionalPolymorphic	0.4512	0.986159	0.293085	129.53	5	124.5	5	Chr09	17457067	Ca6	17760708	TACGACTTACCGTCGGCAATCTAGCGTTGAAAATTCCGGTGGCGTCTAAACCAGCGCGGTCCGTTGTTCATCCTTCTTTGTCGCCGTGTTTTTGTAAGATYAAGCTTAAGAATTTCCCTTTACAAACCACCGTTGTTCCCTACTTTCCACCGGAGAATCAGTTTCCCGACAACCAGCTTCAAACCCTCGCCGCTACTTTCC
i01077Gh	Ashrafi_RNA_Seq	Gh_M_013772_Class_I	N/A	FunctionalIntergenomic	0	1	0.805476	N/A	N/A	N/A	N/A	*	0	*	0	AGGACACTTGGGATTACAACAACCATCGCTGGTCCCAAAGGGGATCTAGTCTTTGTAGTTACAAATGTTGGAAATGCAAGAGGCCTGGACACCTTGCTGAYGATTGCTTGGTCACCACACCCGAGCAGGCGGTGTCGAAGCAGAGCAAGCCTGTAGCGAGAGATCTTCTTGAACTGTACAGAAGATGCCATCGCATAGGTG
i01078Gh	Ashrafi_RNA_Seq	Gh_M_013777_Class_I	N/A	FunctionalPolymorphic	0.441177	0.990484	0.440294	N/A	N/A	N/A	N/A	*	0	*	0	GCGGCATGATTGTTTCAAAGAACTCCGAGAATGGTGTAGTAGACGAGAAGGTCGGTACCGATTCCATAGGTACTAATCTTGGTTTCGATCCAGCTGGTCTYGGCGTCCTTGATGCATTCGTTGCAAGTTTTTCCATGATAATTGTCAGTGAGATTGGAGATGAAACTTTTATAATAGCCGCTCTTATGGCTATGCGACACC
i01079Gh	Ashrafi_RNA_Seq	Gh_M_013779_Class_I	N/A	FunctionalPolymorphic	0.285262	0.992215	0.334871	N/A	N/A	N/A	N/A	Chr01	7841157	Ca1	83218645	ACCTGCTGAGTCCATCCACTCCATTTTTCTTCAACACTCTTTATGACCCATACCGATCCGGTGCTGACTTCGTTCGTGGCTACCCTTTCAGCCTCCGTGARGGTGTTCCCACTGCTGTCTCACACGGTCTCTGGCTCAACATCCCGGATTATGATGCTCCCACACAGCTTGTCAAGCCACTCGAGAGGAACACCAGGTATG
i01080Gh	Ashrafi_RNA_Seq	Gh_M_013782_Class_I	N/A	FunctionalIntergenomic	0	1	0.657316	N/A	N/A	N/A	N/A	Chr05	63988166	Ca13	42157999	CTCTTCTTCTTCACCTCCTTCCCAAACTCTTCCTTTATTTTCCAATATGCCCCGAAAATCTTCTCTTTTCAAACACACCCTTATTGCTACCGTCTTCTTCMTCCTCGCCATCTATGCCTTCTTCTCCACTTTCTTCCACACTCCTCTTCCCCCCTCCGATTCCGACTCCGATTCTTCTTCTTCACTGCTCGACCTCGGTGG
i01081Gh	Ashrafi_RNA_Seq	Gh_M_013819_Class_I	N/A	NotSynthesized	N/A	N/A	N/A	N/A	N/A	N/A	N/A	*	0	*	0	CTAAGAAGACCTTTAGCATAATGGGAGTTCCCTTACGAAGTGGTAATGTAATTAAACCAAGTGAGATGACGAGGCTTACTATAACAACTTTTGCTGGAGTKTTTTTGGGATTCCTTATAGGAGTATCCTTTCCAACACTTTCATTAACTAAGATAAATCTTCCATCCAGCTTATTCCCTTCCGTTGATCTAACGTATATTG
i01082Gh	Ashrafi_RNA_Seq	Gh_M_013850_Class_I	N/A	FunctionalPolymorphic	0.0913386	0.99654	0.467107	68.62	19	N/A	N/A	Chr09	29567498	Ca6	107806632	TCATCCTTGCGTATTGAGAAAGCTGAGACCGAAACAGCCCCACCAAAGTTCAATCCTTTGGCTGCAAAGGCAGCCACCATTAGTCTCTCATCCTTTGGACYGGGAGGGCCTTTCAGTTTTGATGCATTTTCTAATAAGTGGAACAATCAGAAAGGAAAAGGGAAAGGAAAATCGTCCAAGAAAGAGTCTTCTTCACAGGGT
i01083Gh	Ashrafi_RNA_Seq	Gh_M_013851_Class_I	Scaffold_09_29567441	FunctionalPolymorphic	0.306171	0.993945	0.220949	N/A	N/A	N/A	N/A	*	0	*	0	ATCAGAAAGGAAAAGGGAAAGGAAAATCGTCCAAGAAAGAGTCTTCTTCACAGGGTGGAAAATCGAATCACGAAGCTATGGGCAATGAATGGCTGCAAAAYGGGAACTGTCCGATTGCAAAGTCGTATAGGGCGGTCAGCGGTGTTTTGCCACTAGTTGCGAAGGTTTTGCAGCCGCCACCGGGGATGAAATACAGGTGCC
i01084Gh	Ashrafi_RNA_Seq	Gh_M_013866_Class_I	N/A	FunctionalPolymorphic	0.178855	0.990484	0.381203	N/A	N/A	N/A	N/A	Chr08	55212783	Ca9	21341499	GTTTTCTTAGACATCGCCACCAACTTGCCCCGTTCAACTGGGATTATTGTGGACACTTTTGAATATCTCGAGCCAAAGAGCTTCAAAGAGATTAATGATGRACTCTGCTTGCCGGACTACCCCACGCCTCCCCTTTACTGCATCGGACCTCTCATTGTTAACACCACCGTGGACGGTGATGGTGTTCCTCAGTGCATCAAA
i01085Gh	Ashrafi_RNA_Seq	Gh_M_013874_Class_I	N/A	FunctionalPolymorphic	0.334944	0.982699	0.851202	8.54	5	N/A	N/A	Chr12	2151471	Ca2	66724048	GGCCAGGCTGCAATATTTGTCCAGCCTGGTGGCTGGGAAATCTGTGGTGCCAGTAGCTTCAGGCAGGCAGATTGTGCAAAGTCCAACCTATATTGTGAGGRTTAAAATAGGAACCCCACCACAAACCATGCTCATGGCCATGGATACTAGCAATGATGCTGCTTGGATACCTTGTAATGGCTGCATTGGCTGCTCTTCTAA
i01086Gh	Ashrafi_RNA_Seq	Gh_M_013885_Class_I	N/A	NotSynthesized	N/A	N/A	N/A	N/A	N/A	N/A	N/A	Chr06	37013821	Ca10	78724424	TTCTTTCCTTTCAAATAAACATCCCAACAGAGTTTGCTAAAGTTGATAAGTATGTCTTCTAGTTAACTAAAGTAGCATATTTTACCTAACTTCACCCTCCMATATCCTAAATAAAAAGCTCCCATTTCTCATCCAATCAAAACATCCATAAAATTTTTTGTTCAAGGACCACTTCTTCCCTTCCATTTTACTTTGTTTTAG
i01087Gh	Ashrafi_RNA_Seq	Gh_M_013892_Class_I	N/A	FunctionalPolymorphic	0.446254	0.988754	0.895203	37.65	17	48.1	17	Chr03	4891942	*	0	TTTTGTATCTCATGTAGTGTAAGTTGAATTAGGGAAATCGGGGAGGTAAGGTAGAATTAGGTTGTATTTGTTTATAATTAGGGTACTTCTTATCGGTTCTKAGTTCATTTAGGACCTTCGACTTCTGTTTTATTTCTTATTCTGATTTTCTTTTTTGGCTTAGAAGTTTTCTAGTTTGAAAATTAGGGCTTTTGGGAATTA
i01088Gh	Ashrafi_RNA_Seq	Gh_M_013936_Class_I	N/A	Failed	0	N/A	N/A	N/A	N/A	N/A	N/A	*	0	*	0	TTGGTCTGTCGCTTCCTCTACTGCTGCATCTGTACGAACTGCTAGATCGAGGGTAACTATTGGGACTGCTCCAACTTTTAGAAGTGCTGAACGAGCTGAGMAACGGAGGGAGTTTCACCAAAAGTTAGAGGAAAAACACCAAGCTCTGGAGGCCGAGAGAAGCCAGTATGAGGCCAGGCTCAGGGAAGAGCAAGAGGCGGC
i01089Gh	Ashrafi_RNA_Seq	Gh_M_013944_Class_I	Scaffold_12_572578	FunctionalPolymorphic	0.337134	0.987024	0.742311	N/A	N/A	0	22	Chr12	572378	Ca2	94742129	TAAAGAACCGTGGAAGAGGAAGTTGGCAATAGCCAGTCCTAGGAGAACAGTAGCAAGGCCACGCGCCGCCACAGCATACGAGCTCATCCGAATATGCAACKACTTGCAAGGGAGGTTTGAGGAAGTGGATGTTCCACTGCTAATCGTGCACGGTGGTGATGACGTGGTGTGTGATCCGGCTTGCGTGGAGGAGCTTTATAA
i01090Gh	Ashrafi_RNA_Seq	Gh_M_014025_Class_I	N/A	FunctionalPolymorphic	0.443291	0.987024	0.418149	N/A	N/A	N/A	N/A	*	0	*	0	TGCCTTTGGTAGCTCTACATCACTTCCACAAGTGTTTCCTGGAAAAGATGCTATAATAAAGCCAGATATTGGCAACTCCGGTGCCCAGAATTCTGCTCTTYTTGGTAATAACAATTTATATGGCCTTCTGCTTTCCCACAATGATGCCCTGCTATTTGCAACATCTTTCATGTGAAGCTGATGTGCCCTCAATTTCCATTA
i01091Gh	Ashrafi_RNA_Seq	Gh_M_014033_Class_I	N/A	FunctionalMonomorphic	0	1	0.831823	N/A	N/A	N/A	N/A	Chr04	28513945	Ca5	43788894	AAGTAGGGTAGGCCATGTGAGTAACGCTTGGGCAGGGACAAGGATATTGGTTCTGTTAGTGTGCAGAAGATGGGAAAATGCAAGGGTTGTGGGAAATTAGYGAGGATGTTGCCAAGGGATGGGCCTGTGAATGCTCACTATTCATCTCTACTGTGTTCCCCTGTTGTGTCTGTTTGGGATTGCATTGTCCGCAAGATGAGA
i01092Gh	Ashrafi_RNA_Seq	Gh_M_014040_Class_I	N/A	Failed	0	N/A	N/A	N/A	N/A	N/A	N/A	*	0	Ca6	26699547	GTCCAACCTTTTTCATTTCATTTCCTTAGCTTCTCTTCCTATTAAACCAAAACAAAAAACCCCATCTCAAAACAAATCTAAACCACCCCAAAGATCAATCKTGTTTGCTATTAAAGTTTTAATATTAGCTTTGCTTTATCATTGTTATAGCTACAAACAAAATATCCATAAAAATGTAGTTCTAGTAATGTTCTGTGTCCG
i01093Gh	Ashrafi_RNA_Seq	Gh_M_014062_Class_I	GH_TBh099I18r338	NotSynthesized	N/A	N/A	N/A	N/A	N/A	N/A	N/A	Chr09	29265470	*	0	CCTTCACAATTTTTCTACTCGAACTTTCCTCTTCCCCCATTCCTCCCCTTCTTTCCCCTTCCCCTTCTTTCACTCCCATAGAAAAGACATTCAACTTCGAMATCCCCGTAAACGACCCCGAAAAAGATGCCTTCTCGATCTATTACGGGGACCAGCAAGTTATAATCGGTGGGTTCGTTTTGTTCTTCCCAAACTATTCGA
i01094Gh	Ashrafi_RNA_Seq	Gh_M_014064_Class_I	Scaffold_08_49512232	NotSynthesized	N/A	N/A	N/A	N/A	N/A	N/A	N/A	Chr08	49512032	Ca9	115481680	TCGCGGTTGCTTCATCCGAGACCGTTGGATCCAAACGCCAGAGACGTCCCAGCGTTCGCTTAGGCGACATCGGCGGGGACCAACCTTACGATTCTCATTTYCGACGCTCCTCCTCCTCTTCCTCCGCCGCCGCTTCCAAGCAGTGGAAACACCAACCCCATCTCTCCTTAACTCCCTCAGTCGCCACTGCGACTGCTAAAT
i01095Gh	Ashrafi_RNA_Seq	Gh_M_014065_Class_I	N/A	FunctionalPolymorphic	0.34375	0.986159	0.298994	109.6	12	N/A	N/A	*	0	Ca9	115481550	CGCTTCCAAGCAGTGGAAACACCAACCCCATCTCTCCTTAACTCCCTCAGTCGCCACTGCGACTGCTAAATCGTCCAAGACTCGCGCCCTAACCAACCTCRGCACCGACTTCAACGCCAACAACGAAACCGTCGATAACGAAAGAGAACCTAACAATAACACCAATTTGGACGCTGTCGCGATTAGTAGTTGGAGAGTCAA
i01096Gh	Ashrafi_RNA_Seq	Gh_M_014074_Class_I	N/A	FunctionalPolymorphic	0.305246	0.988754	0.316389	127.68	22	N/A	N/A	Chr12	35208411	Ca4	106198646	TCTTAACCGAATGGAAACCATAGCTGAAAACCATAGCACTAAACTCCCAAGAAAACCCCAAAACCAACCACGGTCAATCCCGAACAATCTTCAACCCCAGMGTTTCCCCACACACCATGATGCACCCGATATTTCTCCAACAGTTCGAATCCTTTGCGACCTCCTTACCCGAATCTCTCCACACGATATTGAATCTGCGCT
i01097Gh	Ashrafi_RNA_Seq	Gh_M_014089_Class_I	Scaffold_09_43080959	FunctionalPolymorphic	0.0780488	0.984429	0.840627	81.86	19	N/A	N/A	Chr09	43080759	Ca13	23210546	GAGAAACGAACAGCAACCACAGTTCTCCGACGAAGAATGAGGTGATCAGCTCATCCAGAATAAGAGTGAGAGGACCGTCGGTGGCGTCGGCGACGGCGGCRGAAGAGAACAAAAGAGCACGACCGAAATTCTCGGTGCCGCTGTCGAAGAAAGAGATCGAGGAGGATTTCATGGTGATGGTTGGGCGTCGCCCTCGAAAAA
i01098Gh	Ashrafi_RNA_Seq	Gh_M_014090_Class_I	N/A	FunctionalIntergenomic	0	0.999135	0.80633	N/A	N/A	N/A	N/A	*	0	Ca6	8226113	GTTGGCCATATGGATTTTGGGGTAGTGGGTTTTGAGGGGTTTATAGGTTCAGAGACTGCAACTGGTTTTTCCTCTCTTGGTTCAGATCATCAAGAGACAARCCAAAAGTGGTACGGATCTGGGGGTTTGTTCAAGCAAGAGAGATCTTGCAACAATGAAGATGAGTTGAGGAGTTCAAAACTGGCCAAAATTCATGATGAT
i01099Gh	Ashrafi_RNA_Seq	Gh_M_014097_Class_I	Scaffold_01_26487951	NotSynthesized	N/A	N/A	N/A	N/A	N/A	N/A	N/A	Chr01	26487751	Ca1	136874155	GGGCTGTGAATGAAGAAGGGAACGTGTTCAATGAGCTGCTGAAGCAGGCGAGTGCAGCATTGCTGAACTCGTATGCGAGGAAAGGGTTCCCTTACTCGGCKTGGGAAGTGAAGACTCTGATGATTCAAGGGTTGGTCTCGGAATATGCCGCAGCACGCCTAACCAGACTCTTTTCCGTTGCTAATGATGCTTGTATTTAGT
i01100Gh	Ashrafi_RNA_Seq	Gh_M_014103_Class_I	N/A	NotSynthesized	N/A	N/A	N/A	N/A	N/A	N/A	N/A	Chr08	1712522	*	0	ATTGATGGTGAATCCAGTTTCATTTAAGAACTCAAAACGCCAACTCCAACCCCTAAAATCCAAACAGGCTCGACCTGTGGTGACCCTTGTTTTACCATAAMATTTGACTTAGTTTCCCCTACCAAATTTGTAGGAATGCAACCATCAACATCGGCCAGTGCGCCCACAGCATCGTCAGAAGGAGCAAATGAAGTAGCCCCT
i01101Gh	Ashrafi_RNA_Seq	Gh_M_014109_Class_I	N/A	Failed	0	N/A	N/A	N/A	N/A	N/A	N/A	*	0	*	0	TTTCACCTCAGCAGTGGAGAAGTTTGTTTACCCCCGATGGTAGACTCCGGGATGGCGGGATAAAGTTCTTGAAAAAAGTTCGCAGTAGGGGTGTTGATCCMGGTATTAGGGCTGAGGTCTGGCCATTTCTTCTGGGAGTTTATGACTTAAACAGTTCTGAAGAAGAACGAGATGCTGTTAGAACTCAGAAAAGGAAGGAAT
i01102Gh	Ashrafi_RNA_Seq	Gh_M_014113_Class_I	N/A	FunctionalPolymorphic	0.0618067	0.993945	0.568888	N/A	N/A	N/A	N/A	Chr11	2200383	*	0	CCGTGGAGTCATCAAGCCACGAGCCGCCGACAGTCGTCAAGTGTTCACCGTTGGATCTCAATCTCGGACACGGTGCAGTCATCGGGTACGGATCTCCAGCYGTCAGGCTTCCTTTCCCTCAAATTTCGTCGGTCACCGGTTTTTTCGCCAACGGCGTCCCGGCAGTTGCAGCCCCCCAAGTTTTTTTACTTCGACGCGTTG
i01103Gh	Ashrafi_RNA_Seq	Gh_M_014134_Class_I	N/A	FunctionalMonomorphic	0	1	0.795596	N/A	N/A	N/A	N/A	*	0	*	0	CTGAAAGAGACCCTTACTTAAGAAAAAGGCTGAGATGGGTTTGCCTTAGATCCAGGAAACTCAACTTTGTATGTGCCAAAAAGTTTACCTTTTTAGGGGGKTTTTCCAGTGATTATCTGTGCTTTTATCCTAGTTCTTTCTTATGCTACCTTTTGCTTTTTGGGGTTTATTACAGATAAAGCTTTGTATTTGTTGTTTCCA
i01104Gh	Ashrafi_RNA_Seq	Gh_M_014146_Class_I	N/A	FunctionalIntergenomic	0	1	0.67874	N/A	N/A	N/A	N/A	*	0	*	0	TTGGAGACTGTTAATTTGTTGATGATGGGAGGTTCAGAAGCTGATCCTTAAAAAGACTTGAACAAGATCACCAGTAAAACGGTCCTAGTTCAGAAAAAGTYGTTGGACCATCTGCTAGAAAATGTATTGATCCTATGGAGCCAGTTAAATCTTAAAGCTTTACTGTTGGCTTGGTCCATCGATGAAATTATTTAATTATGT
i01105Gh	Ashrafi_RNA_Seq	Gh_M_014161_Class_I	N/A	FunctionalPolymorphic	0.438808	0.984429	0.371158	N/A	N/A	109.9	26	Chr08	51943142	Ca9	74101607	GAGCACTGAAACTTTCCTCCACCCAGTTCTACATGCAAATGACCCCACCCACTACCCTCACCATGTGCACATCATGTGAGAGGGTTGCGGTCCCACCCAAYCCACCATCATCCGCCACCGTTGATCCACGGTCCCATCATCAGCTAGCCCAAACCCATCATAGAGCTTTCCACATGAACCCTTGGGCTCATCCGCCGCTCA
i01106Gh	Ashrafi_RNA_Seq	Gh_M_014172_Class_I	N/A	FunctionalPolymorphic	0.266881	0.982699	0.419537	N/A	N/A	N/A	N/A	*	0	Ca6	100352757	GTTTGGGTTTTAGTTTATTTTTTTGGTCTGGGCTGATTAACAATTCTAGGCCCGGGTAAATTTGGGTATCTACACTAAGTTTAGAAAATTTTCCTCGAAGKGAAGGTTTGCAGTGTCTAGCTAACTTCTATGTTAGTACCAGCTCACTGGTAATTACTAATAAACCCTTAGGTTATCACTGAAGTCATTTATGTGTTTTTC
i01107Gh	Ashrafi_RNA_Seq	Gh_M_014193_Class_I	N/A	FunctionalPolymorphic	0.0297806	0.999135	0.557926	N/A	N/A	N/A	N/A	Chr07	13030673	Ca8	72941461	GCTTCAGAAGCCTCCACATGTGAACCGCCTGGATGAACCCAACAACAATCGCCGCCACCGCTGGATCACCTACCCACCCTTCATCGCTCTTCCCACAAATYACAAGATGCAAAACCATGAGAGAACTTCACCAAGTCCACGCCCTCTTCCTCAAAACAGGCCAAATCCACGACCCTTTAGCCGCAGCCGAAATTCTCAAAT
i01108Gh	Ashrafi_RNA_Seq	Gh_M_014195_Class_I	N/A	Failed	0	N/A	N/A	N/A	N/A	N/A	N/A	Chr04	61182879	Ca7	23139708	CCAAACAATACCTTTTGGTGCTGGTGCTCCTGCATCTGCACCAGTTGGCAATTTCTCAACATTGCCTCCTACTGGTCCTCTGGCGGCTGCTCCTGGACTAMCGCATACAGTGCCTGTCAGCAGTGGCAGTTCCCAGATTGGTGTTAATAATGCTGGACAATGGCCTAATATGCAGCACCAACAGACTCATTTTTTCTCCAC
i01109Gh	Ashrafi_RNA_Seq	Gh_M_014196_Class_I	N/A	FunctionalPolymorphic	0.0344828	1	0.423618	86.68	8	N/A	N/A	*	0	*	0	CTTTCTTGCCCTCTCCTTCTGCTTCCCTTCTTTCATTTCCCCATATTACCTGTTTTCTCTTTTCTCTCATCTTTCCCCCCAACTCTTGTCAAATGATAGARAGGAAACATGACAGTAATTCAAGCCAAGTGATAAAAAGTTTCAGCCTGCTGTTACTCACCTCTATTGATCGGAGATGGGAAAGAAAGGGAGTGGATGGTT
i01110Gh	Ashrafi_RNA_Seq	Gh_M_014215_Class_I	N/A	Failed	0	N/A	N/A	N/A	N/A	N/A	N/A	*	0	*	0	GTAGAGACCGAGTGAAGCACACCGCCAAGGCTATCATAAAGATCGTTTTCGGGCCACTTTTAACACAGTTTTCAGCCAGCCAGGATCCACAGGTGGCCTCYCAGATCCAAGCCTCTGGCGGAAGCTGCATCCGGGATCTGAACCACTGGTGGCAGCCTCATGGAATGCACCCCAACCTGGATCTCTCTCAACCTGGCTTAG
i01111Gh	Ashrafi_RNA_Seq	Gh_M_014216_Class_I	N/A	FunctionalPolymorphic	0.101106	0.995675	0.585295	N/A	N/A	N/A	N/A	Chr11	60031031	Ca5	93605828	TTGAGAGCTCCGGTACTAACAAGGTTAACGGAGATCAGGAAATTAATGAAGGTTTAAATTCTAATGGAATAGTAGAATTAGAAAAGGAATTGCCGAAGTTYGGTTTCACTTCCGTTTGTGGACGACGACGAGATATGGAAGATGCCGTTTCAATTCATCCGTCGTTGTGTAAACTAACCAGTGAAGCTCAAATTTCGTCGG
i01112Gh	Ashrafi_RNA_Seq	Gh_M_014310_Class_I	Scaffold_09_32164305	FunctionalPolymorphic	0.350946	0.995675	0.52987	N/A	N/A	N/A	N/A	*	0	*	0	CCTCCGGCCACCGTCTGAAGCTGCCGTCGTGGTGATATCTGGCAAGGAGGTAAATTTGTGAACAAAGATAAGCTTGCGGTAATACTTGCTGCAAGTTGTTKAAAGTTTACTGTCAGCCATTCAACAGATGGAGCAGGATTGCACCCAATGGACTTGCAACTTGTGTGGGAATGTGGGAATGGCTGATGGATCAGATGGCTA
i01113Gh	Ashrafi_RNA_Seq	Gh_M_014314_Class_I	N/A	Failed	0	N/A	N/A	N/A	N/A	N/A	N/A	Chr07	59980112	Ca3	130269433	GCGCCGGCGGCGGCCATCGCTCCCGTCGAATTGACGCCACTGAGAATTACCAAAGCCTCAAAGCGAATGTTGACATACTAAAGCTTATCCAAATCGGCCTMACGTTATCAGACGCTGACGGGAATTTACCAAATCTCGGCACCGAGAACCGGTACATTTGGGAGTTCAATTTCAAAGATTTCGATGTGGGGAATGATGTAC
i01114Gh	Ashrafi_RNA_Seq	Gh_M_014351_Class_I	N/A	FunctionalMonomorphic	0	1	0.884939	N/A	N/A	N/A	N/A	*	0	*	0	TCTCCAGAGAGAAAACACCAGAGAGTTCAAAGGAAAAGCCATAAACAAGTTGAGCTTCTTTCACCTATCCCTAAACCACCGTCTACGGCGGAGGGTAAAAMACCAGAGGAAAACGAAAAGCCTAAATCTGATGAAAAGAAAGAAGAGCCTCAAGTAATCATGGTGGTGTTAAAGGTTCACATGCATTGTGAAGCTTGTGCT
i01115Gh	Ashrafi_RNA_Seq	Gh_M_014360_Class_I	N/A	FunctionalPolymorphic	0.0102041	0.99827	0.486084	N/A	N/A	N/A	N/A	*	0	*	0	GCCGTCCAATCAGCCACCGGTTTTGACTCGCGGCTTGTCCTCGACTTTGATGGCTTCCCCACTATCCGGATTTTGACTAGTGCTTTGGTTTTCAAAGATCKGGGATCGGTTAGGAGGTAGTGTGGTAGGGATTAGAAATGGTGATAGTGTACGTGTGCGGTGATATGGTTGTGACAGGCTTGAGTGGGGGTTTGCTGGGTT
i01116Gh	Ashrafi_RNA_Seq	Gh_M_014364_Class_I	N/A	Failed	0	N/A	N/A	N/A	N/A	N/A	N/A	*	0	*	0	GTTGCTCGCCCTAAATCTCCCAAATAAAATTTAGCTACTCTTTTTCTCTCGTTACTCTTTTTCTTTTCACTGTCTAGATATATCCGCCTCTCTCATCTTCRTAAGTACTCTCACTTTGAATACCCCCATTTTCTTATTGATTTTGCAGATCGGTTCTCTAATCCTTTTTTCAAGTGTAGCGTTGTTTATACGTTTGGTTGT
i01117Gh	Ashrafi_RNA_Seq	Gh_M_014367_Class_I	N/A	FunctionalPolymorphic	0.402226	0.992215	0.413454	43.57	6	33.5	6	Chr10	56024468	Ca11	123987447	AACCAATTGGGACCGCGGCTCAGAGTCAAGATGACGGGAAAGACTACACTGAACCACCACCGGCTCCATTTTTCGAGCCTGGCGAGTTAACCTCATGGTCYTTTTATAGGGCTGGGATTGCCGAGTTTGTGGCGACTTTCCTTTTCTTGTATATCACTATTTTGACTGTTATGGGAGTTGTTAAGGAAAAAACTAAGTGCC
i01118Gh	Ashrafi_RNA_Seq	Gh_M_014368_Class_I	N/A	FunctionalPolymorphic	0.0282575	0.999135	0.441942	N/A	N/A	N/A	N/A	Chr07	4321799	Ca9	56796537	CTAACCAAAGGAAGGTGCCTAAAGAAGCCATTAGTATCTCCGGCGAGCTGGAAAGCATGATCATGGATTATCAAAAAATAAAAGGAAACAACAGCAACCTRGTTCGAGCATCGTCGGGGAATTTCATGCTTTACGGCCATTTAGGCAACTTGAGGCAACCCGTGGAGGGAGAGAACAAAAAGGAAGATAATAAGGTTGAAG
i01119Gh	Ashrafi_RNA_Seq	Gh_M_014378_Class_I	N/A	FunctionalPolymorphic	0.206299	0.992215	0.607034	184.37	21	N/A	N/A	Chr07	60795669	Ca3	129177960	CGCGTTCGTCTATTTCTGTACGGTCTTTGTTTTCACTGATCGCTGGTTTGGTCTAATGACCTCTCCCGGTATCATGAACGCCGTCGCTTACACCGCTGTCKCCGTCATGTGCGTGTTAAATTACGTCTTTGCTATCTTCATGGATCCAGGTCGTGTCCCATCTACTTTCTTGCCCGACATTGAAGATTCCAAGGTTCCTAT
i01120Gh	Ashrafi_RNA_Seq	Gh_M_014383_Class_I	GH_TBh072P24r374	FunctionalPolymorphic	0.490506	0.99481	0.340212	N/A	N/A	N/A	N/A	*	0	Ca9	56838567	TCCGAAATCGTCAACGCCGTCCACCAAACTATCATCAACGGTGCCGCTCTTCTCTCTTGTGCCCAAATCCATTACCGTAATCTGGCTCCGGTTCTAAACCYGACACCAGAAACAAAACCCGAGTTCGAAGATTACGATGGAGGAGAGTCCGAGGTAATCGAATTAGACGCCGTCGAATTGCTTTCGGAACATTTACATTTC
i01121Gh	Ashrafi_RNA_Seq	Gh_M_014390_Class_I	N/A	FunctionalPolymorphic	0.296825	0.99308	0.290412	N/A	N/A	N/A	N/A	Chr04	55209506	Ca7	45218901	TTTCTGGTGCTGGTGCGGCGATCCAGGGGTCACGTGCGGGTGAGAATGTGATTGGTACGTCTTTGGCGGCACCTCAAGCGCCGGTTTCGAAATCTGAAAAYGGTGACGGGGATGGTGGCGCGGTGGAGGTAAAAAAGCCTAATAATCTTAATCCTCCGCCGTCCGATTCGACACCGACGGTACCGATTGACGCGGATGAGT
i01122Gh	Ashrafi_RNA_Seq	Gh_M_014392_Class_I	N/A	FunctionalIntergenomic	0	0.993945	0.851128	N/A	N/A	N/A	N/A	Chr08	54389968	*	0	TTCACATCATTAACCAGAAAACTAGAATCGAGCTTCTCCAATTACGAAACAAATGAACAGTTGAAAGAGTGTCCATGTTGACGTAACCAAGTAAGCACAGYGGCACTAATAGTTCACCACTCTCCGGAATTTGAAAGTTAGAAGACAAGTCACAGAACTCTCTCCTCGCATTCACCCGATGTCAGCTGTTCCCCAACCCAC
i01123Gh	Ashrafi_RNA_Seq	Gh_M_014408_Class_I	N/A	FunctionalPolymorphic	0.469502	0.987024	0.32656	41.63	16	49.2	16	Chr01	35610422	*	0	GGTTAAAACTTGTCGAATGATGAATCTGGTTCACCCTACGAGTGATGGATGGTATGTCATGTATTGCACTCCTGGTTTATCTTTGTTCTCACATTTTGTAYATGCTTGCAGTGGCTTAAGATATATTTTTCCTATCTGCTGATTTCTTTATATTTTGCGGTTTATCTTTGTTCTCACATTTTGTATATGCTTGCAGTGGCT
i01124Gh	Ashrafi_RNA_Seq	Gh_M_014415_Class_I	Scaffold_12_5985295	FunctionalPolymorphic	0.431562	0.983564	0.506773	N/A	N/A	33	22	Chr12	5985295	Ca2	56398564	AGGGGAGGGTACCTACGGCAAGGTTTACAAGGCCAAAGACAAGGCAAGCGGCCAGTTGGTGGCCCTCAAGAAGACTCGTCTTGAGATGGACGAGGAAGGCRTCCCTCCCACTGCTCTCCGTGAGGTCTCCCTCCTCCAAATGCTTTCCCAGTCTCTCTACATTGTTCGTCTCCTTTGCGTCGAGCACGTCGACACCAACAA
i01125Gh	Ashrafi_RNA_Seq	Gh_M_014433_Class_I	N/A	Failed	0	N/A	N/A	N/A	N/A	N/A	N/A	*	0	Ca9	92222237	CTGTTGAGCGAGAGGTTTGAGTGACAATGAGTTTAACAGCATGTTTGGTTCGACGGAATGGCCATTCCATTCCGCCCTTATTCCACACCCTACAGTGATCYGTTTGTTTGGTTGAAATTTGACCGTCGAATATCTATTCCGTGCGGGCTCTATTACACGTAAATGCTGCATAACCATTCCGAGGGTCGAGCGCTGAATGCC
i01126Gh	Ashrafi_RNA_Seq	Gh_M_014435_Class_I	N/A	FunctionalPolymorphic	0.376404	0.985294	0.5281	18.02	8	12.1	8	Chr04	59956013	Ca7	40332338	ACTGCCTGCATCAGACACAGCCAGACCTAAATCAAAACTGAAGAAGGCCTCAACGGAGCATAGTGATGTACCTAACTTACATGCCGTGCAAGTATTTCAAMCAGTATCAACAATTGCATCAAAAGACCCCAACTTAATATGTGACCCAACATTGGTCACTAATGACGGCAGTTGGACCAATGGTGTTGGCAGCAATTTCTG
i01127Gh	Ashrafi_RNA_Seq	Gh_M_014460_Class_I	N/A	FunctionalPolymorphic	0.266935	0.981834	0.506387	78	4	N/A	N/A	*	0	Ca2	5346982	CGAACATATGATGTTAGAATATGATCGGCTTTATCGAGCCTCGGCCAAGCCAGCTAGGATGCGGCTTTTCGTGTTTCCAGCGACCGGTTCCGTGAATTACRGGAGCGAAGGGGCCAAATTGGACCGTGAGCGGTTCGTGGAGGCTTTAAATTCCGGTACGACTCCGGGAGGCGAGAAAACCGCTGCGATCCCGCAAAGCAA
i01128Gh	Ashrafi_RNA_Seq	Gh_M_014463_Class_I	N/A	FunctionalPolymorphic	0.0190174	0.99308	0.32219	N/A	N/A	N/A	N/A	*	0	*	0	ACTATGGAAATCTAGTAAGTTTTCTCTTTCTCTTTTTTCTTATTCTTAAAAAAAGGGCTTCAAATCCTACTCTATTCTTTAAAAAAAAAAAATATTCAAARAATGAAAAAAAACTTAACACCGTTTGACCCTCGTCCATATCTCCCTGCTTTTGAAATATTTGGACTCTCATCGGCGTCAATTCAGGTATTATTTTCTCAT
i01129Gh	Ashrafi_RNA_Seq	Gh_M_014477_Class_I	Scaffold_05_49215349	FunctionalPolymorphic	0.324645	0.99481	0.264935	63.5	14	62.5	14	Chr05	49215349	scaffold1432	293386	GAGCCGATGTTTGTGTTGATAAGATAGTAGTTAAACGGAGGGATTTCGCCGGATATAATATGGCTTGCCGGAAACGCCAAAGATTCTCGCCGGTGATTGCYGGAAACAGTGATTTGTTTGACGCTTTACCCGATGATCTTGTCATTTCCATACTCTCCAAGCTTAGCTCTTCCGCCTCTTGCCCTTCCGATTTCATCAACG
i01130Gh	Ashrafi_RNA_Seq	Gh_M_014514_Class_I	N/A	Failed	0	N/A	N/A	N/A	N/A	N/A	N/A	*	0	*	0	TCTTCTAGCATCTATTTGTCACATTTTGCTGGTGGTGTCTGAGGGAGTCCATGATAACAGCATGTGGCACATGATGTTGACGGTTGACTTATTGAAACACRGTATTCCTGATCCATCTTGCATAACCCCGCTCCATTCACAGAGCTCTACACTGGGTCTTCACAAAGAGGGCAAAGATAAAGTTCATGAGGTTGAGGAGTA
i01131Gh	Ashrafi_RNA_Seq	Gh_M_014546_Class_I	N/A	FunctionalPolymorphic	0.0101881	1	0.322856	N/A	N/A	N/A	N/A	Chr07	50649523	Ca5	33542665	TGCAAGAACAGAATCGACAGAAAGGCTGAAACTTTCAAGAAATAAGCAGTCTCAGAGCACCCAAAGTTTGGATCTTAATGGCATGGCCCTCTCATTCCCAYCTTTCCTCAAATCCACCCTTCTTTGCTTGACACTCCTTTCATCTCTTATCTTCTTCTTCTTCCTCCAAGCCCCACGAAAACCCCCACGAATCCCACAAAG
i01132Gh	Ashrafi_RNA_Seq	Gh_M_014556_Class_I	N/A	FunctionalPolymorphic	0.122449	0.999135	0.509212	N/A	N/A	N/A	N/A	Chr08	51005132	Ca9	50162548	AGAACGACCGCAGACACCGGTTTACGATACCGATAAGGTTGGGAAACCTAGAAAAAGGTTGGTTAAGAAAGGAGGTTCTACGGGAAAAGAGAGTATGGTTRCCCCTGAGTTGTTAGATGAAGACGAAGGGTCCAATTTTGGGAGGGAAGGATCGGAATCTGATGCGAAGAAGAGCAAGAAGAAGGAGAGGAGGCACAAGGA
i01133Gh	Ashrafi_RNA_Seq	Gh_M_014557_Class_I	N/A	FunctionalPolymorphic	0.0774092	0.995675	0.510997	N/A	N/A	N/A	N/A	*	0	*	0	GTTGTTAGATGAAGACGAAGGGTCCAATTTTGGGAGGGAAGGATCGGAATCTGATGCGAAGAAGAGCAAGAAGAAGGAGAGGAGGCACAAGGAGAAATTTKCTGGGGGTGTTACTGAAAAAGGAACTGTTAAAAAGTTGGGGAAGTCAGAGGAAGTGAATGAGATGTGGGAGTGGGTTAATCCTGAGAATGATCAAGAGGG
i01134Gh	Ashrafi_RNA_Seq	Gh_M_014558_Class_I	N/A	NotSynthesized	N/A	N/A	N/A	N/A	N/A	N/A	N/A	*	0	*	0	CATAGATGACAGTGGAGTCGACCCTGCAGACAGGTATGGAAGTGACAATGAAGCAAGGTCGCCTGGTGCAGCTCCTCAGGCAGAGGAAGATGATGAGGATYCAGAGATTAAGGAGTTATTTAAGATGGGTAAAAAAAGGAAGAAGAATGAGAAAAGTCCTGCAGAAATTGCATTGCTAGTTGAGAGTGTAATGGCTGAGCT
i01135Gh	Ashrafi_RNA_Seq	Gh_M_014561_Class_I	N/A	FunctionalPolymorphic	0.189711	0.99481	0.363625	N/A	N/A	N/A	N/A	Chr06	2371070	*	0	AACAACCAAAAAGCAAGAAAAAGGGGGCGTTCACGTTCTCAACGATCCATTTTGGCACCGGAAAAGAAGTCTCCGACGACAGACGCGAATCGACTCCGGTRAGTTCTCTCCCTCTTCTCTCTTTTTATTCTTATTATTAGTATCTAAACATAAAAAAGAATATAAAAGATGGACAGAAAGAAAATGATGCAAATCTTAAAA
i01136Gh	Ashrafi_RNA_Seq	Gh_M_014564_Class_I	N/A	FunctionalPolymorphic	0.191814	0.99654	0.329907	N/A	N/A	N/A	N/A	Chr06	2370681	*	0	CAAATGATACAATAAAAATGTTATTTTCTACTGCTTGGTCTCTGCTTTGCGTGTTCTTTCATCTTGCAGGGAGTCAGAGGGCAGGTATGGCAGCAGCGTAYGGCGCACATGGGAGCAGCAAGGGATGCGGCGCCCTAGGGTTGGGGATTAGGCATTTTTGCTGAAACGTTTTAGGTGATTGGGCCATTGGGCTTGCTGTTT
i01137Gh	Ashrafi_RNA_Seq	Gh_M_014574_Class_I	N/A	FunctionalPolymorphic	0.00863422	1	0.386229	N/A	N/A	N/A	N/A	Chr09	8063007	Ca11	81906878	GATTGGTTTCATTACTGCTAATGATTTTTGGAGGAGCAAATCCTTGTGTTTGTTAATCTGATTTCATTGCTCTGGGCTATCATATGATTCTCTCAATTTGRCCATCTTACAAGTCTTTCTCCCATTCAACCGATGGTGTTAGTTCCATAAAAATTGTGATTGAATCAAAGAATTTATAGATTACTAAAGGCAAACCTTTGA
i01138Gh	Ashrafi_RNA_Seq	Gh_M_014579_Class_I	Scaffold_04_34959786	NotSynthesized	N/A	N/A	N/A	N/A	N/A	N/A	N/A	*	0	*	0	GCCGAACAATGAGAGCTCGATCCAATCGAATGAGACGACCAAACAAGCTTCAACCGACCAAGTTGCTCCTCCAGGGCGGCGTAAAGATGAGGAGAACCGGRCTTTCACGATGAGAGAATTGCTAAGTGAGTTGAAAAGCGACGAAGATGATGCAGGGTCTCCTTACAGTCAAGAAAACAAGCAACGTCAGTCCTACCAAAA
i01139Gh	Ashrafi_RNA_Seq	Gh_M_014601_Class_I	N/A	Failed	0	N/A	N/A	N/A	N/A	N/A	N/A	Chr09	69617365	Ca6	26693898	CCATTGTTATAGCTACAAACAAAATCTCCATAAAAATGTAGTTCTAGCAATGTACTGTGTCCATACCTACATTGAGCTTGAGCTCACCCTAGCCTTGGCCKCAATCCCGGCTCGAGCCATGTTTGGGTTCGAGATCGAGCCACAGTTCAATGAACCCTACTTAACTACCTCTTTACAAGATTTTTGGGGTCGTAGCCAACC
i01140Gh	Ashrafi_RNA_Seq	Gh_M_014602_Class_I	N/A	FunctionalIntergenomic	0	1	0.607882	N/A	N/A	N/A	N/A	Chr09	25475498	Ca6	81107399	GCTGGGTGGATCATCCAAGGGGTCGGAAGATGGAGGAGGGGCTGCCGGGTCTTCCAGTGGTGGTTCGGGTCGGAACCCGGAGGGAGAGGAAATGAGTGGCKTGTCGGGGAAGGGAGAGAAGAATAATGGAGGAGGGAAAGGAAGGCATAGGTATAGTAATTCGATTGATGGGTGCTCGTTAATGGAGTCGATTGAAGCTAA
i01141Gh	Ashrafi_RNA_Seq	Gh_M_014611_Class_I	N/A	FunctionalIntergenomic	0	1	0.707058	N/A	N/A	N/A	N/A	Chr02	33701756	Ca4	16229140	CATTATTGGTGGTTAACGCCTTCTTAGTAATGATCACGTATTTGCAACACACTCACCCATCTTTGCCGCACTATGATTCCTCGGAGTGGGACTGGATGAGRGGAGCTTTATCAACTGTGGACAGAGATTATGGGATTTTAAACAAGGTTTTCCATAACATAACCGACACTCATGTGGCTCATCATTTGTTTTCTACAATGC
i01142Gh	Ashrafi_RNA_Seq	Gh_M_013471_Class_II	N/A	FunctionalPolymorphic	0.276886	0.985294	0.302473	12.04	13	0	13	Chr13	1335812	Ca5	74497324	CCAAACCTCTCCGGCAAACCAAACCTCGACTACGACGCCGTTTGCAAGCCGAACGAACTCCACGCGCTCAAGTCCAGCCCGTACGATCACATCGAAAACCRCGAGAACTCTACGCTTTACACCACCAATCAGATCCTCGAATCATGGATCCAGACGGCGAAACAGCTGTTGAAACGCATCGCTTCGGGGATCGACGCCGGT
i01143Gh	Ashrafi_RNA_Seq	Gh_M_011683_Class_II	Scaffold_04_2696495	FunctionalPolymorphic	0.261076	0.99481	0.538917	N/A	N/A	N/A	N/A	Chr04	2696295	*	0	TCAATCCTAACTTTTCTCTTTTACCAGTCGTAAAGATCGAAAAAATGGCATCCTGTCCACGTTTTATTTCTCGTCACCTTTGTTGTTCACGGATTTATGGYCCCATTAGTATTCTTCCGATGCTCTGTGGAAATGCATAAGAATGATTTAAGAGTGTAATTTCGACGCCGGGACCTTGGTTTGGATTTTCTCTAGATCCAT
i01144Gh	Ashrafi_RNA_Seq	Gh_M_012615_Class_II	N/A	FunctionalPolymorphic	0.446142	0.986159	0.442715	188.51	5	N/A	N/A	Chr09	3409424	Ca10	56094536	GCGGCAAAGAAAACAGAGACGAATGAGGGGGAGATGGAGCCGGTTCCTGAGGTGGGACTCGGTGCTGGGGATTCAGCAGCGATGGCTGAACCCATAAGAGYACAAACAGCGACGAGAACAAGGATTAGAGAAGCCTTTGAGAGACCCATTGCTGCAAATCCTTTGAGCGTTCTTTTCTTTTTTGGGTTAAAAGATGGAGAA
i01145Gh	CSIR_NBRI	NBRI_SNP276_538789951	Arm_028184_Class_II	NotSynthesized	N/A	N/A	N/A	N/A	N/A	N/A	N/A	Chr07	3488369	Ca9	29460999	TTTACAGAATCATCTTCAAGCTCCTCATCGTCATCCTCCTCTAGCCCTTCRGCTTCAAGCCCTTGGTTCCTTTGTTCAAACAGCGGTTCAGGTTCAACCTT
i01146Gh	CSIR_NBRI	NBRI_SNP569_538790244	Tom_005346_Class_II	FunctionalPolymorphic	0.0781991	0.995675	0.323337	N/A	N/A	N/A	N/A	*	0	*	0	TCCCCTGCTCAAGAACTTCCTTGCAAACAAAAAAAGACATGGAACAGATAKAGAGTTTGNACCATTTAATTTACATTATTTGTTCGTTTAATTTACAGTGT
i01147Gh	CSIR_NBRI	NBRI_SNP1786_538791461	N/A	Failed	0	N/A	N/A	N/A	N/A	N/A	N/A	*	0	Ca4	111242026	TTCACCACAGAATAGCCCCNTTTCCACCCAATTTTGCAAAGTGACAGCCGRCAACTCCGACGTATGTTCCAAAATCGGTTTCCGTTCGTAATCACGATCTG
i01148Gh	CSIR_NBRI	NBRI_SNP1849_538791524	Gl_064400_Class_II	FunctionalPolymorphic	0.0101881	1	0.362925	N/A	N/A	N/A	N/A	Chr02	58046381	Ca12	65891235	TACCGACAAAACGGTAGCAGACGCAAAAACAAGCCTCGACGGGCTGCTGARGCTGTTGTCGAGTGCAAGTAATGCTTGTGAGATCATGTATGGATTGAGAT
i01149Gh	CSIR_NBRI	NBRI_SNP1910_538791585	N/A	FunctionalPolymorphic	0.0590551	0.997405	0.263281	171.44	5	N/A	N/A	Chr09	6931746	Ca8	65912525	GTGACAGTAAGCACACCATTTTCCATGGAAGCCTTGATCTGATCCATCTTRGCATTCTCAGGCAACCTGAACCTCCTCATAAACTTCCCACTGCTGCGTTC
i01150Gh	CSIR_NBRI	NBRI_SNP2125_538791800	Arm_036339_Class_II	FunctionalIntergenomic	0	1	0.674019	N/A	N/A	N/A	N/A	Chr13	56625220	Ca6	51175718	GTGTGTACTCAATCCCATGCACTGGCAACGTTTGCGCCGTAGCCTCCACCRTATCCACCTGAATTGTTGTTGCCTCCACTATAGTAATCTGAACCACCTCT
i01151Gh	CSIR_NBRI	NBRI_SNP2143_538791818	Gl_145852_Class_II	FunctionalPolymorphic	0.0101881	0.999135	0.605035	N/A	N/A	N/A	N/A	Chr13	57243363	Ca6	50386796	GCTCTATCCATGTCAATGTCGACCCCATAACTCGAGGTCGCGTTCTTATCMAACAATAAACATAAACACTGAGGGCTGCTTTCCACGAGCCCGGCCAACTC
i01152Gh	CSIR_NBRI	NBRI_SNP2340_538792015	Arm_033482_Class_II	FunctionalPolymorphic	0.0658307	0.999135	0.390169	61.28	23	N/A	N/A	Chr06	36781136	*	0	TGTCCTTGCGAGCTTGCCAGTGAACCCGTAGTCACCAAACAAGACATCAGMAACACCTTGGCCCTCGGTCCCCGGAAGCCAAGCAGCTACAAGTGCATCAA
i01153Gh	CSIR_NBRI	NBRI_SNP2715_538792390	Gl_080766_Class_II	FunctionalIntergenomic	0	1	0.72789	N/A	N/A	N/A	N/A	Chr07	6092197	Ca2	115051545	TTTTCCTTACACCATAAACTTGAATACTCACTATCACAAATAACCTGTTTKTGAAACTAGAAACAGTTTGAACCAGCATGCTGCCTCTTTCACATTGAACT
i01154Gh	CSIR_NBRI	NBRI_SNP3097_538792772	N/A	FunctionalPolymorphic	0.29868	0.937716	0.90698	N/A	N/A	N/A	N/A	*	0	*	0	CGCCGAAGAGCGATCTTCGACCGGCAATTTCACAGTTTGGCTTAAAAAGGYGAAAGATGCNACTTTATGATGCCGAAGACTTGCTCGATGTGTTATCTTTA
i01155Gh	CSIR_NBRI	NBRI_SNP3270_538792945	N/A	FunctionalIntergenomic	0	0.997405	0.748265	N/A	N/A	N/A	N/A	*	0	Ca5	12998601	GTGGGTACACGAGTCACTTCGATTGCCAGTGTTGGAAATGATCGTCGAGAYAGAACGGAGTGCCAATATTGTGGTAAATGGCATTCGGGGAGTTGTAGATT
i01156Gh	CSIR_NBRI	NBRI_SNP4694_538794369	Arm_008075_Class_III	FunctionalPolymorphic	0.0101881	1	0.453842	N/A	N/A	N/A	N/A	Chr08	39324166	Ca9	48691879	GTTACGGGTCGGGTCAAAGGCCATACGGGGCGGATCGAAGGATGGAGATARTTAGCGGGAAGAACACGAGCGTTGGATCCAATCAGATCAACTCTACTACT
i01157Gh	CSIR_NBRI	NBRI_SNP5162_538794837	Arm_033482_Class_II	FunctionalMonomorphic	0	0.949827	0.920566	N/A	N/A	N/A	N/A	*	0	*	0	GTCCTTGCGAGCTTGCCAGTGAACCCGTAGTCACCAAACAAGACATCAGARACACCTTGGCCCTCGGTCCCCGGAAGCCAAGCAGCTACAAGTGCATCAAT
i01158Gh	CSIR_NBRI	NBRI_SNP5561_538795236	Arm_061472_Class_II	FunctionalIntergenomic	0	1	0.665848	N/A	N/A	N/A	N/A	Chr08	6356652	Ca9	28433887	TCAGTATCTTTTCGTTCTCCGAATTCGCCATAGCTGATCTGTGTATGTGGKTCTAGAAGTTAAATACTTTGTCCGTGGGTATGGTCAATTTGGAGAAGGAA
i01159Gh	CSIR_NBRI	NBRI_SNP5816_538795491	N/A	Failed	0	N/A	N/A	N/A	N/A	N/A	N/A	*	0	Ca7	40796570	CAAGATGTTCCTTCAGTTCTCCCTGAAGATCATATTGATTCCTCAGCGAAMAAGGGAAATGAAGCATCTAATGATGATCATGAGCTCCTTGGCGATTCAGA
i01160Gh	CSIR_NBRI	NBRI_SNP7278_538796953	Gl_022262_Class_II	FunctionalMonomorphic	0	1	0.606264	N/A	N/A	N/A	N/A	*	0	Ca10	33172099	CCCTTTGATTTCCTCGGAGCCAACTGAGTCTCCGGCTGCAACAAACAATCRAATGTTATGCAATGCAATGTCTCATTACAATCTATATTTATACTGATGAT
i01161Gh	CSIR_NBRI	NBRI_SNP7747_538797422	Arm_053290_Class_II	FunctionalPolymorphic	0.00783699	1	0.73965	N/A	N/A	N/A	N/A	Chr11	3902873	Ca8	63924168	TTGCTGCAATGAGAAAGTAGCAAGCACCCTTTCTTCAAGTACTCGATTGGRATTCGAGGATTCTAGTAACCGGGGCGTGAGTATTGAGCTTGCCATGGCCT
i01162Gh	CSIR_NBRI	NBRI_SNP8428_538798103	Arm_024461_Class_II	FunctionalPolymorphic	0.0101881	1	0.373218	N/A	N/A	N/A	N/A	Chr13	52080540	Ca5	134769598	GTAGGCTGGACACGAACACATCCGGTCCCAGGATAGGAACAAAAGACTGAYGGCCCTAAATTAAGGCCAACNACCTCCACCAGGGGTTGGAACTAGCCCAC
i01163Gh	CSIR_NBRI	NBRI_SNP8531_538798206	GH_TBb117N12r162	FunctionalIntergenomic	0	0.99481	0.757753	N/A	N/A	N/A	N/A	*	0	Ca4	8269176	AAATGATCGTCGAGACAGAACGGAGTGCCAATATTGTGGTAAATGGCATTYGGGGAGTTGTAGATTCCATGACCGATCCTGTTACAAGTGCGGATCAGTTG
i01164Gh	CSIR_NBRI	NBRI_SNP9011_538798686	Arm_028184_Class_II	FunctionalIntergenomic	0	1	0.680318	N/A	N/A	N/A	N/A	Chr07	3488384	Ca9	29461014	GTCGCTTCCCCTCCTTTTACAGAATCATCTTCAAGCTCCTCATCGTCATCYTCCTCTAGCCCTTCGGCTTCAAGCCCTTGGTTCCTTTGTTCAAACAGCGG
i01165Gh	CSIR_NBRI	NBRI_SNP10656_538800331	Gl_030796_Class_II	FunctionalIntergenomic	0	1	0.765558	N/A	N/A	N/A	N/A	Chr02	11258074	Ca4	43705446	ATCAACCATGTACTTGGCTTGTTTGGTTCTTTGAACACGAATCACTGCAAYAGAACAAACAAACCTTGAACTGTTAGAAGATCATCCCATGAAAGCACCAA
i01166Gh	CSIR_NBRI	NBRI_SNP10979_538800654	Gl_055030_Class_I,NBRI_SNP16141_538805816	FunctionalPolymorphic	0.00862069	1	0.356662	N/A	N/A	N/A	N/A	Chr08	6523019	Ca9	28147974	AGGAAATGGCTGGCATCTTCTCGATGGGCTGCTGCTGCCCAGTTTGCACTYGCTGTTAGCCTTACTTCATCGCAAAATGACCTTACTCGCTTGGAAATCGA
i01167Gh	CSIR_NBRI	NBRI_SNP11591_538801266	Gl_055029_Class_I	FunctionalPolymorphic	0.0203762	0.999135	0.360672	N/A	N/A	N/A	N/A	Chr08	6522971	Ca9	28148022	CTTGCTGTTAGCCTTACTTCATCGCAAAATGACCTTACTCGCTTGGAAATYGAAGATGAGAATAGTATCCTCAAGAAAACGAGAGATGCTGTGATAACTCT
i01168Gh	CSIR_NBRI	NBRI_SNP12002_538801677	Gl_075527_Class_I	FunctionalIntergenomic	0	1	0.798878	N/A	N/A	N/A	N/A	Chr02	17601860	Ca4	58830622	CAATTGGAGAGAAGTGACCTTACTGAAGAACATGAGCCGCCAGTTTGCTAYATATCTGATGGCAGCCAAAACAGTCACAAGAGGAAAAGGGAAACTGCTTC
i01169Gh	CSIR_NBRI	NBRI_SNP12073_538801748	N/A	FunctionalIntergenomic	0	1	0.701711	N/A	N/A	N/A	N/A	*	0	Ca9	77553549	AGGGCATGTCCCTGGGGCCATTAANCATCCCTTACATGTACAAAGTTGGAYCAGGTTGGTTGGTTGCTTAATACGGTGGCAAGCGTGGCTTGATGAGATTT
i01170Gh	CSIR_NBRI	NBRI_SNP12517_538802192	Arm_075098_Class_II	FunctionalPolymorphic	0.0658307	1	0.323709	N/A	N/A	N/A	N/A	*	0	*	0	CTATAATTATGTCTCTCTCTGTCTTGTGTAATAGAAGCTTTGTTTGTGGTRAAAATAATGTATAAGCCATTTGGTTGGGAGCAAATTTTCCTTTTGTCCAA
i01171Gh	CSIR_NBRI	NBRI_SNP13581_538803256	N/A	FunctionalPolymorphic	0.403692	0.986159	0.602704	122.33	7	N/A	N/A	Chr01	4122958	Ca1	65980614	TGGATTTTTGAAGGAAATGGCCAATGGCCAGAAGAGTCCGGAGAGAATCARGGAAGAGAAACCACCGGTTAAGGAGGAGCCTGAAACAAACATGAATGAAA
i01172Gh	CSIR_NBRI	NBRI_SNP13585_538803260	N/A	FunctionalPolymorphic	0.0117555	0.999135	0.268745	N/A	N/A	N/A	N/A	Chr09	43840823	Ca6	105831592	TGAAGTTGACAGGACAGCAGTTGGAAGTTTAACAGCTGATGTAGTGGTAGRAGCAGTAGTTGGTTTAGGATACTCAAAAAGAAAAGGTTTTGCATGGGATA
i01173Gh	CSIR_NBRI	NBRI_SNP15642_538805317	Arm_066655_Class_III	FunctionalPolymorphic	0.0858268	0.993945	0.454832	130.85	25	N/A	N/A	Chr10	180067	Ca2	105115843	AACAGATCTCTTCCTCCGGCAGCCCCAAGTACAAGAAAAGCGAGGAGGGCRTAACATGAGACGGGGAAGCTCCAACATGATATTAGCAACCTCAATATCTT
i01174Gh	CSIR_NBRI	NBRI_SNP17880_538807555	Arm_043766_Class_II	FunctionalMonomorphic	0	1	0.812081	N/A	N/A	N/A	N/A	Chr07	6092139	Ca2	115051603	AGAAACAGTTTGAACCAGCATGCTGCCTCTTTCACATTGAACTTATGCCAMAAAACCTTGTACTACAATGTATGGAGGCTATAGCACTTGGCATGCTTCTA
i01175Gh	CSIR_NBRI	NBRI_SNP18007_538807682	Gl_105897_Class_II	FunctionalPolymorphic	0.0117555	0.999135	0.4962	N/A	N/A	N/A	N/A	Chr02	11672193	Ca10	101037833	CATCTCCTTCTTCTTCTTCTTCCATCTCTAGCTCTTCCCTATTAACAGCTYCTGCTTCAGTTTCTCCACTTCCTATAAAGAAAANGGCTTGGAGTTGAAGG
i01176Gh	CSIR_NBRI	NBRI_SNP18030_538807705	Gl_084267_Class_I	FunctionalPolymorphic	0.0344828	0.999135	0.475598	N/A	N/A	N/A	N/A	Chr09	244685	*	0	CCAGTAGTGTGTTGTCTCCCATGGGCGTCACGTTGAGCTGCAACATTTTNRGAAGAAGAAATGAATACTAGTAGTAGATCCAATCTATGAAAGAAAGAGAG
i01177Gh	CSIR_NBRI	NBRI_SNP19707_538809382	Gl_071863_Class_II	FunctionalIntergenomic	0	1	0.721413	N/A	N/A	N/A	N/A	Chr09	4246447	Ca3	33174920	GGGTACAACCCGTGATTATGTGGGATAGCATGTGGACTCACAAGTGGACTRCCAGCAGGACTGCCTTTACGCTGCTGGAGGGCATGGATTTGCCTCAGCCC
i01178Gh	CSIR_NBRI	NBRI_SNP20812_538810487	Arm_065326_Class_I	NotSynthesized	N/A	N/A	N/A	N/A	N/A	N/A	N/A	*	0	Ca5	34890652	CTCCATTGGTATGAAGAAGGGAATTGGTAGAGCAACAAAGAGTNCTTACARGGTTTTCTGACTGATGAGGAGAAGGAAGAGAAACTGAATAATAATGATTT
i01179Gh	CSIR_NBRI	NBRI_SNP21711_538811386	Gl_029662_Class_II	FunctionalPolymorphic	0.031348	1	0.504027	N/A	N/A	N/A	N/A	Chr10	1498363	Ca4	114708895	CGAGATCGAAACGGGATAGTTCAGAATCTTGCTACTAGTACCCCAGTTTTRAANTTGGACACAAGGGCATCAGTTTTCAAGAGGGACTAACTTTCAATGCT
i01180Gh	CSIR_NBRI	NBRI_SNP21915_538811590	Gl_101824_Class_II	FunctionalPolymorphic	0.0101881	0.999135	0.792188	N/A	N/A	N/A	N/A	Chr09	2283974	Ca11	59515503	TCACCAATTTAATAAAGAATCGAACACGGATATCGTGTATGAATGGGAATMCTAGTATAGCGCTTAACACATCAAANTGAAATGGAAGTGTAATGAAGTAA
i01181Gh	CSIR_NBRI	NBRI_SNP21959_538811634	Gl_088986_Class_I	FunctionalPolymorphic	0.0297806	0.999135	0.509686	N/A	N/A	N/A	N/A	Chr07	52284619	Ca9	87437154	TAAACCAACCATGACCATGCTTNGAACACATCTCTGGAGGACAACCAAGAYGAGTTCCCCATGCTTTGACCAACATCTGTCCCATCTCAACAACATATTCA
i01182Gh	CSIR_NBRI	NBRI_SNP22003_538811678	Gl_027011_Class_II	FunctionalPolymorphic	0.0102524	0.993945	0.713093	N/A	N/A	N/A	N/A	Chr05	11366717	Ca8	31008696	ATCGGCGTCGCCGTCGTCGACTCGGACGAGGAACGAGGGTTTAAGGGTTGRAGTTGAGGGGGAGTGGAGCGGTTTTGGTTTGAGAGAAGGGAAGGGAAGGA
i01183Gh	CSIR_NBRI	NBRI_SNP22764_538812439	N/A	FunctionalPolymorphic	0.0290881	0.99827	0.335921	N/A	N/A	N/A	N/A	Chr10	18445466	Ca11	14467728	AATAGCTCTAAGAGAAACCGAATCGAATAAANTCCAAATATTGTACCATCMTGTATTTCCTCTCCGGCAGTTCGCTCTCCGAACACCTGCGAGAATTTCCA
i01184Gh	CSIR_NBRI	NBRI_SNP22837_538812512	Arm_024377_Class_III	FunctionalIntergenomic	0	0.999135	0.825779	N/A	N/A	N/A	N/A	Chr01	172808	Ca1	78880592	GGAGGTTGCTGTGTGAACATAGGTACCATGTTGGGTGCATACGGCAGTGGYTGCAGGTGAAGAATTGGTGCCCTATTTGCAAAGCATCAGCAGAAGCGATG
i01185Gh	CSIR_NBRI	NBRI_SNP23411_538813086	Arm_055091_Class_III	NotSynthesized	N/A	N/A	N/A	N/A	N/A	N/A	N/A	*	0	*	0	CACTGTTAATATGCCTGCGTCTGCATGTTTCCTTACCCCTAAAGTGAGTTYAGGTTGAGGGCNAAGGTGGATAGTAGTGGGTCNACTGTGCTACACCCTTT
i01186Gh	CSIR_NBRI	NBRI_SNP23862_538813537	N/A	FunctionalMonomorphic	0	0.999135	0.619149	N/A	N/A	N/A	N/A	*	0	Ca12	27733873	GTCATGGAATCTACAACTCCCCGAATGCCATTTACCACAATATTGGCACTYCGTTCAGTCTCGATGATCATTTCCAACACTGGCGACCGAAGTGACTCGTG
i01187Gh	CSIR_NBRI	NBRI_SNP23909_538813584	Arm_042603_Class_II	FunctionalIntergenomic	0	0.999135	0.719728	N/A	N/A	N/A	N/A	Chr09	10963808	Ca6	49802896	AAGTTAGAGAAAGCTAAGATTGCAGCTGGAGGTGGGCCGAGTAAGTGGGTMTTTTTCGAGAAGTTGGATCAACTTATTGGTCCCACGGCGAAGACTGCTGT
i01188Gh	CSIR_NBRI	NBRI_SNP23940_538813615	Gl_009504_Class_III	FunctionalIntergenomic	0	1	0.654802	N/A	N/A	N/A	N/A	Chr04	1153989	*	0	ACTCAANCCGATACGTGATGAAGAGATAAACGATACAATCCCGACTTTACYGGAAACGAACTTTAGGAAAGGGAAGTATTTGTATTATGCAAGAGGAGGAG
i01189Gh	CSIR_NBRI	NBRI_SNP23988_538813663	Gl_132012_Class_III	Failed	0	N/A	N/A	N/A	N/A	N/A	N/A	*	0	*	0	GAAAGGATTTTAAAGATGACTTGGGATTTGGGGCTTCAGTTAAGCTTTTGKCTANAAGGAGCCTTCAGGTAATAGATAGGGTACCAGATCTGTATGCAANG
i01190Gh	CSIR_NBRI	NBRI_SNP24406_538814081	Gl_150409_Class_II,Gh_M_012893_Class_I	FunctionalPolymorphic	0.467716	0.99654	0.36627	117.2	13	N/A	N/A	Chr13	53950004	Ca5	48293523	CCATGGTATATGTTCGACAGAAAGAAGATCCGTGGAACTCGATTATAGCCRGTGCTGCCACCGGAGGGTTCCTTTCTATGCGTCAAGGACTCGGTGCTGCT
i01191Gh	CSIR_NBRI	NBRI_SNP25019_538814694	Gl_105957_Class_II	FunctionalPolymorphic	0.0101881	1	0.284297	N/A	N/A	N/A	N/A	Chr13	1166812	Ca5	74686055	CAGTTGGATCATCTTCCTTTGCAACAAAGCTATGGCACCAATGCAACCATRGACAGGGTCTCTAAGCCTTGCCTCAGCCTCATACGCCAAGGAGTTCACCG
i01192Gh	CSIR_NBRI	NBRI_SNP25109_538814784	Arm_029533_Class_II	FunctionalIntergenomic	0	0.999135	0.70828	N/A	N/A	N/A	N/A	Chr07	18801706	Ca3	99569702	ACAGTTTTCCTTTCTATGCAATCCATGTTTTGGGTTCTAAACTGAACACARAGGCAGCAAAGAAACATAGAACAGGCAGTTTACAAAGATAAATAGGTGAG
i01193Gh	CSIR_NBRI	NBRI_SNP25444_538815119	Gl_034856_Class_II	FunctionalPolymorphic	0.0101881	0.999135	0.429977	N/A	N/A	N/A	N/A	Chr13	6397424	Ca5	136138043	TATGGAAGACGTAATGGAGAGCGCAGAAGGAAGTCAGTCCGTGGATGCATYGTTAGTCAAGACCTGTCTGTTTTAAACTTGGTTATAGTGAAGAAGGGTGA
i01194Gh	CSIR_NBRI	NBRI_SNP25660_538815335	Scaffold_03_36776443	Failed	0	N/A	N/A	N/A	N/A	N/A	N/A	Chr03	36776343	Ca4	54810042	GGCAAAAAACCCATAGCAGAGCTGCAAACAGTGGTGGGGTAGTGCCGAGAMGCCTTGCACACCTAGAATTGCCATATTTCGATAAATGAGAGCATATGGTG
i01195Gh	CSIR_NBRI	NBRI_SNP26281_538815956	Mus_015801_Class_II	FunctionalPolymorphic	0.0312	0.993945	0.254529	87.21	17	N/A	N/A	Chr05	7744963	*	0	ACTGAAAAGTTTGTTAGTCTTCTAAGAAGCATATTAACCCGAGTTGCTAGRAAATTCCAAGAGATCTTCCAAACTGTAATTTTTATTTTTGAAGGAAGATC
i01196Gh	CSIR_NBRI	NBRI_SNP26705_538816381	Arm_010436_Class_II,Scaffold_02_61206141	FunctionalPolymorphic	0.445064	0.991349	0.402118	12	1	N/A	N/A	Chr02	61206041	Ca12	68903068	GCAGTGCTACTTATCCCTTGATGCAAAAGCTAANGACAAGTCCTTGTCGARCACGCATTCGCCAATGGTGACAATGAAAAGGATACACACACTTCCATTTT
i01197Gh	CSIR_NBRI	NBRI_SNP27783_538817459	Gl_086078_Class_II,Mus_002940_Class_II	Failed	0	N/A	N/A	N/A	N/A	N/A	N/A	*	0	*	0	TGTTCCTCCGGGTTCTGCTGAAAAANCCACTCAGTGTAGNCGAAACTGCGRGAGATGAGCGGTAGCAACATCTTTGCTGAAGGGAAGGTAGAGTCTCGAGT
i01198Gh	CSIR_NBRI	NBRI_SNP28364_538818040	Arm_046991_Class_II	FunctionalMonomorphic	0	0.947232	0.900046	N/A	N/A	N/A	N/A	Chr13	18559112	Ca5	5749427	CATAAAAGATATAAGCCCCAGAAGCTGACTAAGTGAAGTTGGTTCGGTTTRGATTTCCCCCNTCCTCTCTCCCGGACAACCCATCTTACAGAACCACTTAG
i01199Gh	CSIR_NBRI	NBRI_SNP29673_538819349	Gl_010145_Class_II	FunctionalMonomorphic	0	1	0.911162	N/A	N/A	N/A	N/A	Chr07	15675116	Ca3	22324669	GGTTTAAAACTCTCTGGTTCATCAAAAACATTACTGTCCCTCATGGCCAAMGGCTGATACCCACAAAGCAACTCACCTTTTTTATGTCGAAAGCCGAGTCA
i01200Gh	CSIR_NBRI	NBRI_SNP30798_538820476	Arm_042603_Class_II	NotSynthesized	N/A	N/A	N/A	N/A	N/A	N/A	N/A	Chr09	10963817	Ca6	49802905	AAAGCTAAGATTGCAGCTGGAGGTGGGCCGAGTAAGTGGGTATTTTTCGAKAAGTTGGATCAACTTATTGGTCCCACGGCGAAGACTGCTGTTAATGTTGC
i01201Gh	CSIR_NBRI	NBRI_SNP31090_538820768	Gl_024047_Class_II	FunctionalIntergenomic	0	1	0.712674	N/A	N/A	N/A	N/A	Chr06	40102537	Ca10	74198810	GCATCCGAATCACTCTAAAAGACAGAGATTTGGGAGTTGAGTTGTAGCTTRTTTTTGAGGAAATTAAAGAAAACCCATTACCGGAATGAGGCTTCTTTAGT
i01202Gh	CSIR_NBRI	NBRI_SNP31727_538821405	Arm_048827_Class_III	FunctionalIntergenomic	0	1	0.72333	N/A	N/A	N/A	N/A	Chr10	22123450	Ca11	5796252	AGTAGCTCCACGGCACGGCTGCTGATTGCTTTGCATTGCTGTAGGTTTAAYCCCAAGAGGGTCTCACCCAGTTTTCCAAGTGAAGGCAAGCTTTTGTCTGA
i01203Gh	CSIR_NBRI	NBRI_SNP31863_538821541	Gl_057338_Class_II	FunctionalPolymorphic	0.0102041	1	0.326606	N/A	N/A	N/A	N/A	Chr09	14604576	Ca6	16460508	TTTGCACGTAGTGAATGCCTTTTTGAGTATTTTTGTTTCCAAATATGCACMGAAGCCTCAACCCTGTTAGCTATTTCGAGAGTAGTGTACTCTGATGATTG
i01204Gh	CSIR_NBRI	NBRI_SNP31928_538821606	Arm_043767_Class_II	FunctionalIntergenomic	0	1	0.737775	N/A	N/A	N/A	N/A	Chr07	6082084	Ca2	115061806	AGTAGTATGCATTTCTNAATGTAGATTAGGCTTCCTGAAGAAGATGGTTTRTATGTTCTGAGAGGTGTATTAGCAAGGTGAATTTGTCCATGAAACAGATT
i01205Gh	CSIR_NBRI	NBRI_SNP32223_538821901	N/A	FunctionalPolymorphic	0.0109718	1	0.322708	N/A	N/A	N/A	N/A	Chr06	48038064	Ca10	35343521	TCGATCGTTGTTTTGATCACAGTAGTCTCTAGAGGCGCCATTTATCTCTTYTATGTAGCAAAAATCTGCATCATTTTGCTCCTTAATTACTAGGAAATAAT
i01206Gh	CSIR_NBRI	NBRI_SNP32724_538822402	N/A	FunctionalPolymorphic	0.0336991	1	0.360803	N/A	N/A	N/A	N/A	Chr09	9641403	Ca6	108884444	TGGTGATGAAAGGATAATATATGAAAGTACATACTGGCAGTTACAGAGAAKAATGCACTTGACCATGTCTTCAAATAGAGTAGGGGATCTGAAGACTCTCC
i01207Gh	CSIR_NBRI	NBRI_SNP33224_538822902	Gl_076082_Class_III	FunctionalPolymorphic	0.00784929	0.999135	0.327546	N/A	N/A	N/A	N/A	Chr03	398825	Ca1	134983109	AAATGGTAGGGAACTGAACAGAAGGTGGCATTATCCATCGCATCCAATCGRTCCGCTTCCTTACTTTGTCACCCTAAAATGTTAAACGAAAGGTGATCAAA
i01208Gh	CSIR_NBRI	NBRI_SNP33659_538823337	Scaffold_11_6852390	NotSynthesized	N/A	N/A	N/A	N/A	N/A	N/A	N/A	Chr11	6852290	Ca4	29935083	AGAAATCTAAAATGTGTTTGGATCTCTCATATTCATGCTGATCACCACACRGGTTTGGCGAGAGTGCTTGCTTTGAGACGTGATTTATTGAAAGGAGTGCC
i01209Gh	CSIR_NBRI	NBRI_SNP33700_538823378	Gb379_000821	FunctionalPolymorphic	0.121664	0.997405	0.553797	107.28	8	N/A	N/A	Chr04	43397637	Ca7	81622989	CTCAGTTGCAAAACTGACGACGGTATCAAGGATCCCATTTGGGTCAAAATYAACAGACGAGGAGGATCCCGTCGTCTGCTGTAGGGCTTCCTCGTATGACA
i01210Gh	CSIR_NBRI	NBRI_SNP34528_538824206	Gl_028821_Class_I	FunctionalPolymorphic	0.0101881	0.999135	0.315241	N/A	N/A	N/A	N/A	Chr06	48367318	Ca10	8454294	AATATTTCAACACTGATCCAAAGTATGAAAACACAATGACAAGTTCCCTTYAAGAAAACATGCCTGCTAAAGGTAAAACATTTGACGACATACAAAACCCN
i01211Gh	CSIR_NBRI	NBRI_SNP34554_538824232	Gl_055030_Class_I	FunctionalIntergenomic	0	0.997405	0.776687	N/A	N/A	N/A	N/A	Chr08	6523087	Ca9	28147906	GAAGTCTAGCACTTGGAGGGGGAGAGGACAGTGTAGGCAGAGAAGAGAATRGGCAGTTGGATAAACAGAGGAAATGGCTGGCATCTTCTCGATGGGCTGCT
i01212Gh	CSIR_NBRI	NBRI_SNP35010_538824688	Gl_045880_Class_II	FunctionalPolymorphic	0.0321317	1	0.349355	N/A	N/A	N/A	N/A	Chr12	34455527	Ca2	122152239	GCAGAAGAGGGTAGAAGCTGTTGGTAATACCCNGAAATCTAACCAAGCTCRACATGAAGCTCAATGATGCTCTCCCAAATATCGAAGTAGATCCCGAAACG
i01213Gh	CSIR_NBRI	NBRI_SNP38467_538828359	Gl_042732_Class_II	FunctionalIntergenomic	0	1	0.692739	N/A	N/A	N/A	N/A	Chr05	63559361	Ca13	9004194	GATGGTACCCTTCGAAAACCCGTTCGGATTCGGGCCGGGTATGTTCCTCARGAGGAAGTCGCCATTTACCAGTCCAAAGGTGCCCTGGTATGTCACTTGCG
i01214Gh	CSIR_NBRI	NBRI_SNP38815_538828707	Gl_055030_Class_I	Failed	0	N/A	N/A	N/A	N/A	N/A	N/A	Chr08	6522959	Ca9	28148034	CTTACTTCATCGCAAAATGACCTTACTCGCTTGGAAATCGAAGATGAGAAYAGTATCCTCAAGAAAACGAGAGATGCTGTGATAACTCTTCAGGGAGTTCT
i01215Gh	CSIR_NBRI	NBRI_SNP39007_538829022	Gl_051610_Class_II	Failed	0	N/A	N/A	N/A	N/A	N/A	N/A	Chr06	50009461	Ca10	33914299	CTCCTCATCCTCATTCTCTTCGATAGTCCCGTTATCATCTATAACGTCAGYTTCGTTATCGGACCAATTAGCCTCAACTTTGCAACGGTCACAATTGCAGG
i01216Gh	CSIR_NBRI	NBRI_SNP39364_538829379	Arm_034352_Class_II	FunctionalPolymorphic	0.0344828	1	0.484207	N/A	N/A	N/A	N/A	*	0	*	0	TTCGCNNNTAAACCCCCAAAATTCACCCTCCCTCCNNCTCCTTCCTCTTTMTTCCCTGATTCTTCTTCTCAATTATTATTGTTCCCTTTCCGCCATCTCCA
i01217Gh	CSIR_NBRI	NBRI_SNP39596_538829611	Gl_102637_Class_II	FunctionalIntergenomic	0	1	0.710398	N/A	N/A	N/A	N/A	Chr09	32064264	Ca6	53800434	AAGCGGTCGGGTAACTTTGTGTATAATTGCGCGGTGATGGGTTGCTAAGARATGGATGTTGCTGGCATCATGTGCAGTGGAATGGTGCCCCACTCTGCCAC
i01218Gh	CSIR_NBRI	NBRI_SNP39684_538829699	Arm_046991_Class_II	FunctionalPolymorphic	0.0532915	1	0.373919	59.95	13	N/A	N/A	Chr13	18559111	Ca5	5749428	GCATAAAAGATATAAGCCCCAGAAGCTGACTAAGTGAAGTTGGTTCGGTTYGGATTTCCCCCNTCCTCTCTCCCGGACAACCCATCTTACAGAACCACTTA
i01219Gh	CSIR_NBRI	NBRI_SNP39719_538829734	Gl_112652_Class_I	FunctionalPolymorphic	0.0529226	0.99308	0.769921	N/A	N/A	N/A	N/A	*	0	Ca7	30142239	AATATAGAATATTGGATGAATTCTTGTCGAGTCTGGCAAGTCAAGCTTATRAGCAACCGATCCGATGTGTTGTAGAACCTGGTAAGGACCAAAGAAGCGAG
i01220Gh	CSIR_NBRI	NBRI_SNP39759_538829774	Gl_081452_Class_I,Arm_018326_Class_II	NotSynthesized	N/A	N/A	N/A	N/A	N/A	N/A	N/A	Chr06	48126053	Ca10	35527179	AACTGTGATTGTTCGCTCCTAGAACATGTTCTTGCTACGATTCCTGGTGCRAAAANGGATGATAATGGGTCATACGATTCAAGAGATCGGCATTAATGGTG
i01221Gh	CSIR_NBRI	NBRI_SNP40450_538830465	Gl_093941_Class_I	FunctionalPolymorphic	0.0101881	1	0.343469	N/A	N/A	N/A	N/A	Chr03	31905335	Ca3	46723776	TATAGTCATCACGATCAGCAAAAAATGGGTCAGTGTTCTCACCCATTTCGRGGGTTGTTTNCCAAATTATTAGCATTCAACAGAACCTCCCACTCCAAAGT
i01222Gh	CSIR_NBRI	NBRI_SNP40967_538830982	Arm_011553_Class_II	FunctionalPolymorphic	0.0102201	1	0.520628	N/A	N/A	N/A	N/A	Chr07	7845155	Ca3	8459219	GATCCGTTCTAACAAGTCGTCAGGTAGGATTAAGTCCACAGAAACCGCAGYTGTTTCTTTGTTACCTTCATCAATAAGTTCCGAAAACGAATCTAAGCCAC
i01223Gh	CSIR_NBRI	NBRI_SNP41084_538831099	Arm_050348_Class_I	Failed	0	N/A	N/A	N/A	N/A	N/A	N/A	Chr11	10471882	Ca8	16733464	AACTGAAACGTATTGTNNGTTTGGAAACCGAAGCAATCACCAGCATCATCKCCGAACAGGTGTACGAAGAGCAAATCCACAGGATCATCATCTACGAAACG
i01224Gh	CSIR_NBRI	NBRI_SNP41172_538831187	Gl_068091_Class_I	Failed	0	N/A	N/A	N/A	N/A	N/A	N/A	Chr12	27718536	Ca2	26040088	GCAGAGGGGTTCCCGTCATGATTGTTGTAAGCATGGCCACCACCTCCTCTRCCACCTCTGCCTCTATTGTTATAATGGTTCCTAGAATAATGATTGGCAGG
i01225Gh	CSIR_NBRI	NBRI_SNP41205_538831220	Gl_149688_Class_I	FunctionalPolymorphic	0.0143541	0.999135	0.817428	N/A	N/A	N/A	N/A	Chr13	2909402	Ca5	63500317	CTCGTTACTCAAGAGGCGGCGGTGCATCTGAAGGCAACTGGAGGTCTTAARTTTAGGGTTTCAAAGTGGGCTTGGGCCTATATTGTTATGGGTTTGGTTTG
i01226Gh	CSIR_NBRI	NBRI_SNP41619_538831634	Mus_009182_Class_III	FunctionalPolymorphic	0.10815	1	0.382227	N/A	N/A	N/A	N/A	Chr02	33633258	Ca4	15728414	AGGTGCAGTCGTGTTAATGGAAGGGGATGGCGATGTTGTCAACAAACGCTYGTTGGTTACTCTCTTTGTGAACATCATTTNAGGCAAAGGGAGGCTTAGGA
i01227Gh	CSIR_NBRI	NBRI_SNP41935_538831950	N/A	FunctionalPolymorphic	0.425159	0.990484	0.493695	98.22	26	N/A	N/A	Chr08	47768350	Ca9	99905134	TGGAACGTGCCTTGGTTGTCTCCTCAGTCATCATCCACTTCTTCAAACCAMACGGCTCCAACTTCAGGTCCAAATTCGCCGACGTTGGGCAAANCATTCTA
i01228Gh	CSIR_NBRI	NBRI_SNP42433_538832448	Gl_149658_Class_I	FunctionalPolymorphic	0.0101881	1	0.486562	N/A	N/A	N/A	N/A	Chr11	13915637	Ca8	93159556	AGAGTAGATCTGAGGAATTACAGAGCTAAAATCAAAAGGAAAGGAGAAAAMAGAGAAGCTTAGGAGGGAGGCGAAAGTAGATCTGAGGATTTGCAGGACTA
i01229Gh	CSIR_NBRI	NBRI_SNP42675_538832690	Gl_051610_Class_II	FunctionalIntergenomic	0	0.999135	0.80968	N/A	N/A	N/A	N/A	Chr06	50009457	Ca10	33914303	TCATCCTCATTCTCTTCGATAGTCCCGTTATCATCTATAACGTCAGTTTCRTTATCGGACCAATTAGCCTCAACTTTGCAACGGTCACAATTGCAGGTAAA
i01230Gh	CSIR_NBRI	NBRI_SNP42755_538832770	Arm_009113_Class_III	FunctionalIntergenomic	0	0.99308	0.982819	N/A	N/A	N/A	N/A	Chr06	46799297	Ca10	63951720	TTGCCTCCATATCCACCTCTAGGACCACGGCCACGGCCTCGACCACGCCCRGGTCCGTAGTACCTCTCCCCTTCAGCTGGCTTCAGAAACTCATTGATGCT
i01231Gh	CSIR_NBRI	NBRI_SNP42827_538832842	Arm_055063_Class_III	FunctionalIntergenomic	0	1	0.728133	N/A	N/A	N/A	N/A	Chr02	60375212	Ca13	34322271	TCTGCAGCATCGCTTTTTATTCCCCAGGGGACTAGCGTTGCTAGGTACGCYGTGGCGGGGATTTTCGTTGTTTGGGCCACTAGGGCTTGCACCAATTTAAT
i01232Gh	CSIR_NBRI	NBRI_SNP43470_538833485	Arm_023037_Class_I	FunctionalPolymorphic	0.0180251	0.999135	0.325346	N/A	N/A	N/A	N/A	Chr09	7900862	Ca12	85524132	ACTCATCTGGTTTAAAGCTCAAATGAGGAGAAATATGACAAAATTACCAGYATATATTTACTTAGGAACAAGCTAGTGAGGTCCATCAAGAAAGCTGAAAG
i01233Gh	CSIR_NBRI	NBRI_SNP43605_538833620	Gb379_022209	Failed	0	N/A	N/A	N/A	N/A	N/A	N/A	Chr10	61795823	Ca4	14047686	GCATCAATGAACGAACGGATGTCTCCAACCGTATTNGTGCAAATTGAAGCRAGCGACCATGCGAGTCCCGTCAGCCAACCTAAGCTGAATCGAGGTTGATG
i01234Gh	CSIR_NBRI	NBRI_SNP44291_538834306	Arm_061344_Class_I	FunctionalPolymorphic	0.023511	1	0.350037	N/A	N/A	N/A	N/A	Chr01	10470494	Ca1	107566037	CAAGGGCTAGCATGGAGAAACCCATAAATAAAGGCTAAATGAACAACCTGYCGAGGCTGAGAAACAAGCATGCCGGAGTCATCAACATCGCTATGATCAAC
i01235Gh	CSIR_NBRI	NBRI_SNP44360_538834375	Arm_018357_Class_II	FunctionalPolymorphic	0.0298273	0.997405	0.38374	N/A	N/A	N/A	N/A	Chr08	49773415	Ca9	115894727	AACAGTGCGCAAGGTATGCATTGGCTTGGGCAAGTCATCCGCAACCAAAAYGTAGAACAGCCCCATGACACCAGTATGATGTCTGATTCTACTGTAATTGA
i01236Gh	CSIR_NBRI	NBRI_SNP44415_538834430	Gl_070934_Class_II	Failed	0	N/A	N/A	N/A	N/A	N/A	N/A	Chr04	50306406	Ca7	12823356	CGTGAAGAATTCAAACGACTTTGAGCGATGGAGGAACAAGAAAAATTCAGYTGAAGACAACGGTGGAAAAGAAGGGAAGAAGACTGCAAGCAAGTTGAGTG
i01237Gh	CSIR_NBRI	NBRI_SNP44845_538834860	Arm_040456_Class_III	FunctionalPolymorphic	0.0297806	1	0.351249	N/A	N/A	N/A	N/A	*	0	*	0	CACTTTCGTTTATGATCTCCACATTCAGGCTTGGCATCTTCTTTGCGAGGRTCTTGCAGGCTCCGAGGGTAACTTCGCAGGAGGACATCCAAANNNGGGAT
i01238Gh	CSIR_NBRI	NBRI_SNP45814_538835829	Arm_018357_Class_II	FunctionalIntergenomic	0	0.997405	0.844598	N/A	N/A	N/A	N/A	Chr08	49773475	Ca9	115894787	TGGACTAATGCATTTTCTTCGTCAATGTTCACCATTTGGGAGTTGGAAACYTACTTGAACAACAGTGCGCAAGGTATGCATTGGCTTGGGCAAGTCATCCG
i01239Gh	CSIR_NBRI	NBRI_SNP46069_538836084	Gl_049659_Class_I	FunctionalIntergenomic	0	1	0.830811	N/A	N/A	N/A	N/A	Chr11	2003334	Ca8	61629775	GGATCAACCTCATATCAAGATGGATTGGAACACGTATGCTGTTGTTGCCARTTTCTACATAAAAGCAGGCCTTACTGAAAANGCCATTGATGCACTAAAAA
i01240Gh	CSIR_NBRI	NBRI_SNP46327_538836342	Gh_M_000937_Class_I	FunctionalPolymorphic	0.150079	0.995675	0.351901	N/A	N/A	N/A	N/A	*	0	Ca3	8009752	AAGACTTCCGTTAAGGTACCNGACGGTTGTTCTACATTTTAGAGGGGCGGRCGTGTCATTGCCGGCGACGAATTATTTGATTCCAGTAGACAGCAGCGGAA
i01241Gh	CSIR_NBRI	NBRI_SNP46379_538836394	N/A	FunctionalIntergenomic	0	0.999135	0.846831	N/A	N/A	N/A	N/A	Chr06	48038053	Ca10	35343510	TTGCATGGATATCGATCGTTGTTTTGATCACAGTAGTCTCTAGAGGCGCCRTTTATCTCTTTTATGTAGCAAAAATCTGCATCATTTTGCTCCTTAATTAC
i01242Gh	CSIR_NBRI	NBRI_SNP46943_538836958	Arm_018479_Class_II	NotSynthesized	N/A	N/A	N/A	N/A	N/A	N/A	N/A	Chr10	61576941	Ca4	13824480	ATTAATATCCTTCTCTCTTCGCCACCTCGTAGATCCCCAAGCCTTATGATYCGCCCTTCCTCCCCAATTCTCAATTGAACTTCTCTAACTACACCTCCCAA
i01243Gh	CSIR_NBRI	NBRI_SNP47691_538837706	Gl_080766_Class_II	FunctionalPolymorphic	0.0211599	0.999135	0.555751	38.91	21	N/A	N/A	Chr07	6092198	Ca2	115051544	GTTTTCCTTACACCATAAACTTGAATACTCACTATCACAAATAACCTGTTYGTGAAACTAGAAACAGTTTGAACCAGCATGCTGCCTCTTTCACATTGAAC
i01244Gh	CSIR_NBRI	NBRI_SNP48977_538838992	Gl_130884_Class_I	FunctionalIntergenomic	0	1	0.681268	N/A	N/A	N/A	N/A	Chr10	7354267	Ca1	47651260	TGTTGCTGCTGCTGGAACATAAAAGCCTGCTGCTGATTGGCCATTGCTGCYATCTGGACTGAATGTGGAGCAGCAACCATGTTGGAGGCATAAAAGGGGTC
i01245Gh	CSIR_NBRI	NBRI_SNP49038_538839053	Gl_045880_Class_II	Failed	0	N/A	N/A	N/A	N/A	N/A	N/A	Chr12	34455512	Ca2	122152224	AGCTGTTGGTAATACCCNGAAATCTAACCAAGCTCGACATGAAGCTCAATRATGCTCTCCCAAATATCGAAGTAGATCCCGAAACGTATATCGTGAAAGCC
i01246Gh	CSIR_NBRI	NBRI_SNP50450_538840465	Arm_036339_Class_II	FunctionalPolymorphic	0.0297806	1	0.417044	N/A	N/A	N/A	N/A	Chr13	56625272	Ca6	51175667	GAAAGGGAAGCTCTGNCTACTATTAGACGCTGAAACTAGTAGAAATAAATRAGTGTGTACTCAATCCCATGCACTGGCAACGTTTGCGCCGTAGCCTCCAC
i01247Gh	CSIR_NBRI	NBRI_SNP50833_538840848	Gl_088986_Class_I	FunctionalPolymorphic	0.0101881	1	0.318859	N/A	N/A	N/A	N/A	Chr07	52284604	Ca9	87437141	CCAAACAAGCAGGTAAACCAACCATGACCATGCTTNGAACACATCTCTGGRGGACAACCAAGACGAGTTCCCCATGCTTTGACCAACATCTGTCCCATCTC
i01248Gh	CSIR_NBRI	NBRI_SNP50925_538840940	Arm_003926_Class_I	Failed	0	N/A	N/A	N/A	N/A	N/A	N/A	Chr10	52632269	Ca11	123568036	TACCTACAAGGGAACATAATTGACGGTGAAACAGGTTTCAAGTTCATTAARCCAAAGCATTGGCACCAGCAACAATCTCCAATATCTCTCCGGTGATTTTC
i01249Gh	CSIR_NBRI	NBRI_SNP51276_538841291	Gl_119719_Class_I	FunctionalIntergenomic	0	1	0.86715	N/A	N/A	N/A	N/A	Chr02	56852466	Ca10	55091574	TATCTTTTATCATAGGACTCTTCATCAGGCAATGTATCGTTGGGTTCATCRACAAGTTGAAAGTATGTAGGTAGAGAAGAAAGGTGCTGCATGTAAATGGC
i01250Gh	CSIR_NBRI	NBRI_SNP51720_538841735	Gl_055030_Class_I	FunctionalIntergenomic	0	1	0.647215	N/A	N/A	N/A	N/A	*	0	*	0	AGTCTAGCACTCGGAGGGGGNAGAGGNACAGTGTAGGCAGAGAAGAGAATRGGCAGTTGGATAAACAGAGGAAATGGCTGGCATCTTCTCGATGGGCTGCT
i01251Gh	CSIR_NBRI	NBRI_SNP51915_538841930	Arm_023037_Class_I	FunctionalIntergenomic	0	1	0.712106	N/A	N/A	N/A	N/A	Chr09	7900871	Ca12	85524141	GTTTAAAGCTCAAATGAGGAGAAATATGACAAAATTACCAGTATATATTTRCTTAGGAACAAGCTAGTGAGGTCCATCAAGAAAGCTGAAAGAGGATCAAT
i01252Gh	CSIR_NBRI	NBRI_SNP52176_538842191	Gl_105897_Class_II	FunctionalPolymorphic	0.0117555	0.99827	0.738792	N/A	N/A	N/A	N/A	Chr02	11672197	Ca4	43222958	TCCTTCTTCTTCTTCTTCCATCTCTAGCTCTTCCCTATTAACAGCTCCTGYTTCAGTTTCTCCACTTCCTATAAAGAAAANGGCTTGGAGTTGAAGGGCAT
i01253Gh	CSIR_NBRI	NBRI_SNP52743_538842758	Arm_054436_Class_II	FunctionalIntergenomic	0	1	0.69426	N/A	N/A	N/A	N/A	Chr11	1249068	Ca6	64833709	GGCACTTTGCAGAGCAGATGTTAAGCTAGATGTTTGCACTGGTTGTTTAARTGAAACTATATCAAGGGTCAAGCTGGATTGTCCTAACAACAAAGAAGCCA
i01254Gh	CSIR_NBRI	NBRI_SNP55033_538845365	Arm_073699_Class_I	Failed	0	N/A	N/A	N/A	N/A	N/A	N/A	Chr10	103190	Ca2	105040015	GTGGCGGTTATAGCGGGGANTAAAGGCGTACGGTTTAGTGTGTGGGAGGARCTTCGGTGGTTGGTTTGTGTTGATGGCGTCGACTACGGTGGTGGGTCTGA
i01255Gh	CSIR_NBRI	NBRI_SNP55269_538846057	Mus_010796_Class_II,Gb379_010939	NotSynthesized	N/A	N/A	N/A	N/A	N/A	N/A	N/A	*	0	*	0	TCAATGATAATAAAGNNNAAAACTCTAGTTGTACCTGNAAAAACAGGATAYAGCGGTCTTCGATGATGGCTCTGTAGTTGTTGTAACAGAGTCGGACCTTG
i01256Gh	CSIR_NBRI	NBRI_SNP55586_538846988	Gl_070308_Class_III	FunctionalPolymorphic	0.00784929	1	0.401434	N/A	N/A	N/A	N/A	Chr08	6985540	Ca9	27240012	TTTATGTTTACTTAATCTAACCCATTCATCACCTACTTTTGATGTCTTTAYTCAAGTACTTGAATTTATTTAGTATATCTTTTGTCTGTATCCATATCATA
i01257Gh	CSIR_NBRI	NBRI_SNP55890_538847880	Arm_046616_Class_III	FunctionalMonomorphic	0	0.99654	0.691029	N/A	N/A	N/A	N/A	Chr10	39213384	*	0	ACCAGAGCCCTTGGCTGCACCAGTCGAGGCAGAGAACACTGATGCCAGGCYGTGCTGAATTTGTAAGTCGGTCACCAAGAGTGGATTCTAAACAGAAGATG
i01258Gh	CSIR_NBRI	NBRI_SNP55891_538847883	Arm_046616_Class_III	FunctionalMonomorphic	0	1	0.626163	N/A	N/A	N/A	N/A	Chr10	39213382	*	0	CAGAGCCCTTGGCTGCACCAGTCGAGGCAGAGAACACTGATGCCAGGCCGYGCTGAATTTGTAAGTCGGTCACCAAGAGTGGATTCTAAACAGAAGATGTG
i01259Gh	CSIR_NBRI	NBRI_SNP56121_538848558	Gl_130884_Class_I	NotSynthesized	N/A	N/A	N/A	N/A	N/A	N/A	N/A	Chr10	7354132	Ca1	47651125	GAAGCTGGTTCCCATGGATTATAGCTAACGTTCTGGTTGCTTCTTCTGATYGCATCGTCGTATAGGCTGTCCAGGGTAAGCTTATCGAGTCCTCCAGCCTT
i01260Gh	CSIR_NBRI	NBRI_SNP57130_538851527	N/A	FunctionalPolymorphic	0.3126	0.990484	0.464226	N/A	N/A	N/A	N/A	*	0	Ca6	100404092	GATGCATGGATCGGTTTATGCATCTCAATCCCAGAGGAAGGATCAGCCATYTTNCTTGTCTGCTTCAAAAGGGTTAGAACAAAGCTTATTGTCTATTGCAG
i01261Gh	CSIR_NBRI	NBRI_SNP57459_538852493	Arm_047011_Class_II	FunctionalPolymorphic	0.031348	0.999135	0.335894	N/A	N/A	N/A	N/A	Chr13	48348293	Ca5	132510668	CAAGCGGGAAGTGATACACAAACTAAGGCAACACTTAAAAAGAAGAGATGRTATGATTCTGGAGATGCAGGATCAGATTATGGAACTGCAGAATTCGCTGA
i01262Gh	CSIR_NBRI	NBRI_SNP58266_538855007	Arm_012813_Class_II	FunctionalIntergenomic	0	1	0.705369	N/A	N/A	N/A	N/A	Chr03	35044066	Ca4	53444597	CGGTGAGCATACTGGTGAGGGATCCCTCCAAGCCGCCTCCCAAGCTAAAGYTGGTTGCACGAAAGGGGAAGCTGGAGATTGATGAAGAGGAGATTGGAACC
i01263Gh	CSIR_NBRI	NBRI_SNP58412_538855350	N/A	NotSynthesized	N/A	N/A	N/A	N/A	N/A	N/A	N/A	Chr02	60920037	Ca12	68573893	CGTTTACATTTTTATGTTCAAAGAAAATCCAAAACCGATTCATAAGATATYGTACTTACAGCACTAACAAATGGATCATATGCCTCTTGCACGAGGTATGC
i01264Gh	CSIR_NBRI	NBRI_SNP59397_538856335	Gl_084527_Class_II	FunctionalMonomorphic	0	0.99308	0.894898	N/A	N/A	N/A	N/A	Chr06	42717068	Ca10	76951286	AGCCGCTTTTNGCAAAAGCGCAGTTGCGGACATTGGTGAAGCATTAGCTTKGGATTGCTTGTTTTGATTATCAGAATAGAGAGATGAAAGGCTTTCCATTA
i01265Gh	CSIR_NBRI	NBRI_SNP59705_538856643	N/A	NotSynthesized	N/A	N/A	N/A	N/A	N/A	N/A	N/A	*	0	Ca1	57433352	CTACTCATTCATACGTATGCATTAAACTGGTGTCTAGTATGAATATACCTRTTGAGAACACAGAATTTATGATTAGAGTGTCGAACCCGTTAGGCAAATGC
i01266Gh	CSIR_NBRI	NBRI_SNP60062_538857000	Arm_020604_Class_II	FunctionalMonomorphic	0	1	0.921324	N/A	N/A	N/A	N/A	Chr06	48700339	Ca6	5587002	CATTTTCTTCTGTTCTGTCCCCTTCTTCAGTAAGGGAAACCTTGAATTCAYCAAGGATCTTCATTGGGAATCTCCCAGCTTCTGAAATGGAACTCTCAGAA
i01267Gh	CSIR_NBRI	NBRI_SNP60694_538857632	Gl_045880_Class_II	FunctionalPolymorphic	0.000819672	0.948962	0.61603	N/A	N/A	N/A	N/A	Chr12	34455513	Ca2	122152225	AAGCTGTTGGTAATACCCNGAAATCTAACCAAGCTCGACATGAAGCTCAAYGATGCTCTCCCAAATATCGAAGTAGATCCCGAAACGTATATCGTGAAAGC
i01268Gh	CSIR_NBRI	NBRI_SNP61062_538858000	Arm_074402_Class_II	Failed	0	N/A	N/A	N/A	N/A	N/A	N/A	Chr10	40521373	Ca11	116772425	ACTTTACGGTCTTCCTTTGTTCCTAGGAAACCTCCTGCTTGAGGGTAATCRTGCTCATCGTTTTGGGTAGCATGTGCATCCCAACTTCGTAAATTTAGTTT
i01269Gh	CSIR_NBRI	NBRI_SNP61276_538858214	Gl_078655_Class_II	FunctionalIntergenomic	0	1	0.639962	N/A	N/A	N/A	N/A	*	0	*	0	CCAAACGAAGGCAACCTTAGAGAGAAGGAATCTCCTAGAAACTGTTCAGAKTACCTGCATAGCCCCTCTGACAATAGACAATTAAGTGGAGAGGACCCCCG
i01270Gh	CSIR_NBRI	NBRI_SNP61767_538858705	Gl_032897_Class_II	FunctionalIntergenomic	0	1	0.70758	N/A	N/A	N/A	N/A	Chr10	61576956	Ca4	13824495	TCTTCGCCACCTCGTAGATCCCCAAGCCTTATGATCCGCCCTTCCTCCCCRATTCTCAATTGAACTTCTCTAACTACACCTCCCAATAATTGTGTTAGGAA
i01271Gh	CSIR_NBRI	NBRI_SNP62293_538859231	Tom_008223_Class_II	Failed	0	N/A	N/A	N/A	N/A	N/A	N/A	Chr01	32656135	*	0	GGAATAACCTCCTCTACTGTTTTGGCAGTTTGCAAATCACTTTCTCCAATRGAATTAAGCATATTCGAGTTGTCAGCCTCATTACATGCATCACAAAAGTG
i01272Gh	CSIR_NBRI	NBRI_SNP62585_538859523	Arm_070109_Class_I	FunctionalPolymorphic	0.023511	1	0.411673	N/A	N/A	N/A	N/A	Chr06	46476669	Ca10	63767197	TCAGAAATCCCATTTCTGGAATGAACTTCTTCGGCACTTTGTTGCAACGGYCGATCAGGACAACCACTTGCATCTTCACTGTTGCTCTTCTCTAAGCCTTT
i01273Gh	CSIR_NBRI	NBRI_SNP63015_538859953	Gl_136664_Class_I	Failed	0	N/A	N/A	N/A	N/A	N/A	N/A	*	0	Ca6	77999703	GCGGAGGGGCGGGAAAATGGATCGCCGGCTAACGGCGAGTGGGAAACTCGRCGAGCGGGAAAATGGATCGCACGGCGAGGTGGGAAACTCAGATGGGTTTA
i01274Gh	CSIR_NBRI	NBRI_SNP63157_538860095	Gl_088863_Class_II	FunctionalPolymorphic	0.00783699	1	0.59193	N/A	N/A	N/A	N/A	Chr09	10141701	Ca6	48856075	GGTGAAGTCAACTCGCCAGAGTTTCAAACCCAAAANCTACAGGTAACCCCRAAAGCTTAATTTCTTACCTGCAGATCCCTACTGTTTAATTTCAGCCCATT
i01275Gh	CSIR_NBRI	NBRI_SNP63702_538860640	Arm_041660_Class_I	FunctionalIntergenomic	0	1	0.663356	N/A	N/A	N/A	N/A	Chr04	3511318	Ca7	4013316	GTTAGTTTAGTATCTTCACAGACAAGAATGCTCTTCTCGTCGAAATCGGCRCATTTCAACCACTTATCTGTCTTACAAGGCTCGCTTATCAGATCCTTTGG
i01276Gh	CSIR_NBRI	NBRI_SNP63756_538860694	Gl_034856_Class_II	FunctionalPolymorphic	0.0297806	0.999135	0.307682	N/A	N/A	N/A	N/A	Chr13	6397373	Ca5	136137992	CAGAATTGATTCATTTTTATTGCTTGAGCAGGTACTCCATGTTTCCGTGGRTATGGAAGACGTAATGGAGAGCGCAGAAGGAAGTCAGTCCGTGGATGCAT
i01277Gh	CSIR_NBRI	NBRI_SNP63836_538860774	Gl_064364_Class_I	Failed	0	N/A	N/A	N/A	N/A	N/A	N/A	Chr11	1905095	Ca8	61539218	CTATCCTTTGTTTCCTGGCCATGAATCCAGCCACCGCGCCCTNCGTGACCRCCGAACTTCCGAAGCACGTCCAATGAGATCGGAAGCTCAAAGTCATGTAG
i01278Gh	CSIR_NBRI	NBRI_SNP65809_538863778	Gl_055031_Class_I	FunctionalPolymorphic	0.0101881	1	0.47245	N/A	N/A	N/A	N/A	Chr08	6523124	Ca9	28147869	GTTCAAAGTACAGGGGCTGCTAATGCACAATACTTGCGAAGTCTAGCACTYGGAGGGGGAGAGGACAGTGTAGGCAGAGAAGAGAATAGGCAGTTGGATAA
i01279Gh	CSIRO	Scaffold_01_204719	N/A	FunctionalPolymorphic	0.0800317	0.993945	0.373509	N/A	N/A	N/A	N/A	Chr01	204719	Ca1	78823246	TTGCAAATTGAGGAATTTTCTTCTAGAGCAAATGAGTTGCAGAGCAGCCTGGTAAGGTCACAAGAGGATTTAACAAGCCTTTTTTCTGAATTGTCTGAGTRCAAGAATCAGGTGGCCACTTTACAGGCAGATAATGTGAACTTGAATAGGACTGTTGATTCTCTGACTGATGAGAGAAGCACACTTGCACAGGAAAAGGAA
i01280Gh	CSIRO	Scaffold_01_206074	N/A	FunctionalPolymorphic	0.441412	0.987024	0.444519	149.72	7	N/A	N/A	Chr01	206074	Ca1	78821885	TGCCAGTTTTCTTTGTAGAGGAGAGAGGGATTGTAGAAAATCTGCTAGTTTCACATTTCAAGAGCACAGGGTTCTACATGAAACTTTGAAGGAATACAGCRATATTCTCCACGCATCCAACATTGAACTGGGGGTTCTGTATGAAGCTTCTAAGCAACATGCTTATGGCATTGAAGCTAAGTACAATGAACTTAAGGTTCT
i01281Gh	CSIRO	Scaffold_01_207690	N/A	FunctionalMonomorphic	0	1	0.823379	N/A	N/A	N/A	N/A	Chr01	207690	Ca1	78820269	TAGACCTGCCTGAGCATTTCCATTCTAGAGATATCATTGAAAAGGTTGATTGGTTAGCAAGGTCCACCACTGATAATTCTTTGCCTGCCCCAGATTGGGAKCAGAAAAGTTCTGTTGTAGGCTCGTACTCTGATGCGGGTTTTGTCACTGTTGATACCTGGAAAGAAGATGCACAACCAACCTTATCTTCAGGGGATGACT
i01282Gh	CSIRO	Scaffold_01_207975	N/A	FunctionalMonomorphic	0	1	0.829591	N/A	N/A	N/A	N/A	Chr01	207975	Ca1	78819984	GAAACCACTTGGTGCAAAGATGGGAGGAACTTTTGGGCAGAATTGATATGCCTTCACAGATGCGGTCCATGGAACCCGAGGAAAAGATTGAATGGCTAGGKGGGGCACTTTCAGAGGCTAATCATGATAAAAATTCTTTGCAGAAGAAGATTGATGACCTTCAAAATTATTTTGGGTCAGTAGCTGCTGATTTGGAAGAGT
i01283Gh	CSIRO	Scaffold_01_374771	N/A	FunctionalPolymorphic	0.0368	0.997405	0.422216	N/A	N/A	N/A	N/A	Chr01	374771	*	0	TCAAATTATACCGTTAGAGGGGTGGCTTACTCTTGTTGTTGAAGTTGCATTACTAAGGCTGCGTTCTTCATTGCTTAACAAACGGACTTTTCCTTGAAAARGTGCTTTTCTTTGAAAAGCAATGAAAAACGACCTTCGTTTGGTAACAAATTCTCAAAAGTTGAGAAATGCTTTTGGGCAGACGGAGAAGTAAAAATTTTT
i01284Gh	CSIRO	Scaffold_01_462098	N/A	NotSynthesized	N/A	N/A	N/A	N/A	N/A	N/A	N/A	Chr01	462098	Ca1	629370	ATACCTATATATCCATATATTTCACATAGGTAGAGTTATACAGATCGGAATTGTTATGAAAACATACATGGTGGATATAGATACACATATACTTATGTATRTGTGTGTATTATTGGGGTTTTTATGTAGTTTCAACTGACTTGGGAGAAAGAGAAACCATGGAAGTATTGTTGGTAGGCATGGATTTTGATCGTTTCATCA
i01285Gh	CSIRO	Scaffold_01_473662	N/A	FunctionalPolymorphic	0.2968	0.982699	0.356733	149.72	7	N/A	N/A	Chr01	473662	Ca1	648001	AGTGAAGACAATATATTGGCACCATTCATGCTCTCCTTTGATTTGATACTGGGTGGTTTAACATAAGGAGGAGGGAGAGCACTACTAGACCGGGGCTTCCRCTTGGGTTCACCTTCCACGGGAGTTTTCCTAGTTGAATTCTGGACACCATACTCATTGGCATAACTATCGGGGACGAAGAGATCTTTATCTTGACTCCTT
i01286Gh	CSIRO	Scaffold_01_697711	N/A	FunctionalMonomorphic	0	1	0.777072	N/A	N/A	N/A	N/A	Chr01	697711	Ca1	895522	ACGAGTTAACTTCTCGTATAGCTCAACATTTAGAAAGTCATAATGAAGAGTGCCCTGTTGCCGTTACTTCCCCGACCCAAGATATAGCAGTGCTCAATGAYCCGGAGTGGCTCGATGAATGGTAGAAGAATGACCTATATAGTTTCTCCTTCGGTCTACATTTTGCCAATAGTTTGCGAGTTGAGTTCCATTCGACATGAT
i01287Gh	CSIRO	Scaffold_01_831661	N/A	FunctionalMonomorphic	0	1	0.824633	N/A	N/A	N/A	N/A	Chr01	831661	Ca1	1160927	ACAATAACGTGCAGGGGAAAAGTTCTTGATGTTTTGAAGAATTGGCCTGAAAGGAATATTCAAGTTATTGTTGTAACTGATGGTGAGCGTATTTTGGGACYTGGGGATCTTGGCTGTCAGGTAAATTGATTAAATTAGAAACGTTTTAATGCGGTTTTTGTATTCTGTAATGTAAATGAGTAACTAGTTTGGATATGAGTG
i01288Gh	CSIRO	Scaffold_01_831954	N/A	Failed	0	N/A	N/A	N/A	N/A	N/A	N/A	Chr01	831954	Ca1	1161220	ATGTTCTTAGGATGAAATTTTACATAGTTAAAGGAGAAGTGAACTTTGGATATAAACGGCACTTGTAATGATGCTATCATAATGATTGATTCCGCCTTATMGGGTTTACCAGTGACCATCGATGTGGGCACAAATAATGAGCAGTTGTTGAAAGATGAGTTCTACATTGGACTTAGACAAAGGAGGGCAACCGCACAGGTT
i01289Gh	CSIRO	Scaffold_01_911133	N/A	Failed	0	N/A	N/A	N/A	N/A	N/A	N/A	Chr01	911133	*	0	TGGAAGAATTAGGTTCCTGATTGATCTGACCCGTACACGTGGTTAACTTTGGGGTCCACATTAAAATAGTATAAAAGCAATATAAATGGATTTCTTTTCCRAAGTGTTTTCTATAACATTTATAAATTTAGATTATCATCGTATTATAAATTTAGATTATTATCGTATGATTTAGGGTAGGTTTAGATGAACGGTGTATTT
i01290Gh	CSIRO	Scaffold_01_925995	N/A	FunctionalPolymorphic	0.425955	0.990484	0.497535	132.22	16	N/A	N/A	Chr01	925995	Ca1	1258989	GGTCAGAACCGAACCGGATCCTCGGTTCGTTTTCCAGTTCGGCGGAGAACCGGAATGTAGCCCCGTCGTGTTTCAAATTCAGGGCAACATTAGTCAACCGRTTTTCAGTTGCAAGTTTAGCGCGGACCGGTCAAGATCGCGGTAAGTTACTCTGTTTCCATTTCCACTATAGCACGGTACATTTTAGTCCCTTCTCTAGGA
i01291Gh	CSIRO	Scaffold_01_950720	N/A	FunctionalPolymorphic	0.136218	0.99481	0.487389	N/A	N/A	N/A	N/A	Chr01	950720	Ca1	1297502	CCATTTCAGGATGTACGAGTTCAAAATCCGGAGGTGTGCTCGTGGGCGGTCTCATGACTGGACCGAGTGTCCGTACGCCCATCCCGGTGAAAAAGCTCGTMGGAGGGATCCGAGGAAGTATCATTATTCGGGTACTGCATGCCCGGATTTTCGTAAAGGGAACTGCCGGAAAGGAGATTCATGTGAGTTCGCTCATGGGGT
i01292Gh	CSIRO	Scaffold_01_988780	N/A	FunctionalPolymorphic	0.0117555	1	0.3489	N/A	N/A	N/A	N/A	Chr01	988780	Ca1	1341882	ACTTGTTTCTATTAGAAATTTATGCACTAAGACATTGCTGTTCAAATCTTAACAACAGATCGGAATTACAGACGATTTCGATTACGTGGAGTTGTCGCCTRCAGCCATTCAAATATGTGCAGTTGGCGATGAAGAAGGCAATCCTTAAGCGATATCATGTAGGTCATCTTTCTCTGTTTATGTAGACACATCTTGTGTGCA
i01293Gh	CSIRO	Scaffold_01_990168	N/A	FunctionalMonomorphic	0	1	0.800421	N/A	N/A	N/A	N/A	Chr01	990168	*	0	CGTAGGCCAAGCAAAAATTCCCTACTGTATGCCTGCTGATCAAGTATTAAATAAATAAAAGAATGGTGAATTAGACATATTTTGAAATCAGAATGAATTTRCCTTAAAGTGCCATCTCAGCCTGCAATGCGGCGAGTTCATCTTCCTCAGCTGGGCGCTTTTGAGGAATAGGACGAGCCGGTTGCCTTCCAGCAGGCACAT
i01294Gh	CSIRO	Scaffold_01_1039106	N/A	FunctionalPolymorphic	0.151254	0.99827	0.450032	131.79	16	N/A	N/A	Chr01	1039106	Ca1	1394147	ATAACTCGAGGGAAAAAAGAAAAGGAAGTGAGGGTGAAGAAAAGGAAAAGATCAAGTATTTTAAGTATGATCTTTCAAGCAAATCTAAAGCAGCTAAAGAKAAGGTCTCGGTTTCAGGCTCGGACTCGGGTGCCTCTGATGATGATATGAGCAGTGACAGTGAAGTTGATAACCCGCTCGTGTAGGATGATGCGTCTCATG
i01295Gh	CSIRO	Scaffold_01_1047912	Gh_M_001526_Class_III	FunctionalPolymorphic	0.281906	0.981834	0.380404	131.36	16	148.2	16	Chr01	1047912	*	0	TTGTATCCCCGATTTGCAGAAGACCTGATCTTACCAGTGAGTTGAAAAGGCTAAGATGCCGTACCTTAATATTCGTTGGGGATAGCTCACCTTTTCATTCYGAGGCCCTCTATATGACATCCAAGTTGGATAGAAGATTTAGTGCCTTAGTCGAGGTAAGTACAAACTATGTATTATAGTGGTTAGTTTGTTACTAGGATG
i01296Gh	CSIRO	Scaffold_01_1048434	N/A	FunctionalPolymorphic	0.282363	0.981834	0.350962	131.36	16	148.2	16	Chr01	1048434	*	0	CTAACATAGGGACGAAATGCAATTCAACCACTACAAGGACTTCAATGGTACTTTTACCAGGATTTGGCCCTTCGGGATTTCAGGGCATAATAATGGAAATRCTTACTTGCAGGTCCAGGCTTGTGGATCAATGGTGACTGAAGAACAGCCACATGCGATGCTAATACCGATGGAATACTTCTTCATGCGGTATGGTTTGTA
[truncated: 68,705 more rows]
