# Supplementary material for: Development of a 63K SNP Array for Cotton and High-Density Mapping of Intraspecific and Interspecific Populations of Gossypium spp
Source: G3 (Bethesda). 2015 Apr 22;5(6):1187–209. doi: 10.1534/g3.115.018416 (PMC4478548; doi:10.1534/g3.115.018416)
Supplement: Supporting Information [file supp_g3.115.018416_TableS2.xlsx]

## Sheet: Sheet1
	Data Set	Type	Overall	Probe Design Score >0.8				Assay Tested?
			Total	Total	1 Bead - #	1 Bead - %	2 Bead
	Brigham Young University	Intra-specific	308	245	209	0.678571	36	Assay Validated
	CSIR-NBRI		66444	48025	40257	0.605879	7768	Limited Validation
	USDA-Set 1		491	142	113	0.230143	29	Validated: Mapped
	UC-Davis/TAMU GH RNA-Seq		1373	1343	1077	0.784414	266	Assay Validated
	USDA-Set 2		4663	3188	2817	0.604118	371	Validated: Mapped
	CSIRO		25654	24984	20359	0.793599	4625	Assay Validated
	TAMU/UC-Davis Intra Genomic - Set 1		57020	49324	42804	0.750684	6520	Assay Validated
	UC-Davis/TAMU Intra Genomic - Set 2		500*	500	500	-	0	Untested
	DOW AgroSciences		260	260	260	1	0	Validated: Mapped
	UC-Davis Inter	Inter-specific	246	222	178	0.723577	44	Validated: Mapped
	CIRAD**		861	452	363	0.421603	89	Assay Validated
	TAMU/UC-Davis Inter Genomic		223138	195952	171040	0.766521	24912	Assay Validated
	TAMU/UC-Davis Inter RNA-Seq		70564	68843	55708	0.789468	13135	Assay Validated
	*Random set of 500 that designed at >0.8 with 1 bead type were utilized. **Only putative SNPs from identified highly differentially expressed genes were designed.
